# Supplementary material for: Increased Hemodynamic Load in Early Embryonic Stages Alters Myofibril and Mitochondrial Organization in the Myocardium
Source: Front Physiol. 2017 Aug 30;8:631. doi: 10.3389/fphys.2017.00631 (PMC5582297; doi:10.3389/fphys.2017.00631)
Supplement: Supplementary file 2 [file DataSheet1.XLSX]

## Sheet: Control vs Treated edgeR
Supplementary data to paper:
Increased Hemodynamic Load in Early Embryonic Stages Alters Myofibril and Mitochondrial Organization in the Myocardium
by Madeline Midgett, Claudia S. López, Larry David, Alina Maloyan, Sandra Rugonyi
Input proteomics data to IPA
Within IPA we selected log fold rates (logFC) and p-values (Pvalues) for further analyzing data.
				A	F	B	G	C	H	D	I	E	J										0.01
				4076282747	3492366577	3355695984	3321347376	2890911086	4224138148	2757220929	3637743377	2789545151	3432754213
				0.964997	0.826764	0.79441	0.786278	0.684379	1	0.65273	0.86118	0.660382	0.812652
3833				Control	Treated	Control	Treated	Control	Treated	Control	Treated	Control	Treated
Counter	Accession	Description	# Used PSMs	TotInt 126	TotInt 127_N	TotInt 127_C	TotInt 128_N	TotInt 128_C	TotInt 129_N	TotInt 129_C	TotInt 130_N	TotInt 130_C	TotInt 131	Ave Intensity	Control Avg	Treated Avg	logFC	fold change	up in	PValue	FDR	candidate	T/F Flag	Intensity Flag
1	ENSGALP00000036100	Gallus gallus myosin, heavy chain 15 (MYH15), mRNA. [Source:RefSeq mRNA;Acc:NM_204766] (g:15358, t:36887).	1545	306420937	210512323	200455790	200016598	188935549	253958606	169425733	232090794	187757918	214643314	216421756	2.10599e+08	222244327	-0.0823489	1.05874	Control Avg	0.307754	0.561948	non	FALSE	unflagged
1	ENSGALP00000043135	Uncharacterized protein [Source:UniProtKB/TrEMBL;Acc:R4GLP6] (g:26366, t:43948).	2259	176662025	121026947	117702624	114692631	104151238	140303085	94018985	124244496	101838670	114474490	120911519	1.18875e+08	1.22948e+08	-0.105932	1.07619	Control Avg	0.173739	0.417882	non	FALSE	unflagged
1	ENSGALP00000014107	Gallus gallus vimentin (VIM), mRNA. [Source:RefSeq mRNA;Acc:NM_001048076] (g:8677, t:14123).	533	77838977	68011138	63307075	61636055	55313495	73654105	51750249	65928772	51996879	61079766	63051651	60041335	6.6062e+07	-0.0308693	1.02163	Control Avg	0.581949	0.776417	non	FALSE	unflagged
1	ENSGALP00000010510	Gallus gallus heat shock 70kDa protein 8 (HSPA8), mRNA. [Source:RefSeq mRNA;Acc:NM_205003] (g:6512, t:10524).	179	28502721	31865492	30304997	34987482	24493333	48684564	25651891	38776312	22599975	37953346	32382011	2.63106e+07	3.84534e+07	0.357253	1.28098	Treated Avg	0.00020093	0.0088509	HIGH	TRUE	unflagged
1	ENSGALP00000023278	Gallus gallus glyceraldehyde-3-phosphate dehydrogenase (GAPDH), mRNA. [Source:RefSeq mRNA;Acc:NM_204305] (g:14442, t:23323).	281	40326239	30870381	31588293	30746747	26508360	38850973	26555656	35787683	26693951	33797105	32172539	3.03345e+07	3.40106e+07	-0.00236702	1.00164	Control Avg	0.972287	0.988601	non	FALSE	unflagged
1	ENSGALP00000038979	Gallus gallus spectrin, alpha, non-erythrocytic 1 (alpha-fodrin) (SPTAN1), mRNA. [Source:RefSeq mRNA;Acc:NM_001042538] (g:4719, t:39770).	383	37281971	30348778	28936562	29485898	25709065	38083368	23350060	31804013	24317458	28822985	29814016	2.7919e+07	3.1709e+07	0.0140781	1.00981	Treated Avg	0.811333	0.912292	non	FALSE	unflagged
1	ENSGALP00000013574	Gallus gallus protein disulfide isomerase family A, member 3 (PDIA3), mRNA. [Source:RefSeq mRNA;Acc:NM_204110] (g:8348, t:13589).	188	39043209	28735157	27271269	28011826	25083997	32675177	25122809	32599808	25025968	28469146	29203837	2.83095e+07	3.00982e+07	-0.0769422	1.05478	Control Avg	0.308007	0.562218	non	FALSE	unflagged
1	ENSGALP00000011510	Gallus gallus apolipoprotein A-I (APOA1), mRNA. [Source:RefSeq mRNA;Acc:NM_205525] (g:7114, t:11524).	148	23311083	32485027	25721488	29350886	20662213	36231863	23527652	26348662	23168833	31058602	27186631	2.32783e+07	31095008	0.219551	1.16437	Treated Avg	0.0472859	0.210028	non	FALSE	unflagged
1	ENSGALP00000034439	Gallus gallus myosin, light chain 2, regulatory, cardiac, slow (MYL2), mRNA. [Source:RefSeq mRNA;Acc:NM_001271929] (g:4582, t:35085).	131	34886175	24068990	22143513	23463716	22345977	33284499	23300361	30840640	26626627	28430087	26939059	2.58605e+07	2.80176e+07	-0.0650351	1.04611	Control Avg	0.575613	0.771329	non	FALSE	unflagged
1	ENSGALP00000013122	Gallus gallus heat shock 60kDa protein 1 (chaperonin) (HSPD1), nuclear gene encoding mitochondrial protein, mRNA. [Source:RefSeq mRNA;Acc:NM_001012916] (g:8094, t:13137).	322	33426000	24537599	25052434	23930092	21104672	28480050	20713153	29001900	21375528	23637550	25125898	2.43344e+07	2.59174e+07	-0.071911	1.05111	Control Avg	0.326434	0.579216	non	FALSE	unflagged
1	ENSGALP00000001474	Gallus gallus heat shock 70kDa protein 5 (glucose-regulated protein, 78kDa) (HSPA5), mRNA. [Source:RefSeq mRNA;Acc:NM_205491] (g:1000, t:1476).	171	30620882	24513187	23332137	22803063	21601782	25677844	20936239	26000237	21227080	22553447	23926590	23543624	2.43096e+07	-0.123919	1.08969	Control Avg	0.0717456	0.262717	non	FALSE	unflagged
1	ENSGALP00000018498	Uncharacterized protein [Source:UniProtKB/TrEMBL;Acc:F1NVN4] (g:11351, t:18521).	209	14868615	18897515	19150907	21320546	14639344	33538465	18428775	26179480	16680706	25255552	20895991	1.67537e+07	2.50383e+07	0.363422	1.28647	Treated Avg	0.0232237	0.143933	non	FALSE	unflagged
1	ENSGALP00000026550	Gallus gallus apolipoprotein B (including Ag(x) antigen) (APOB), mRNA. [Source:RefSeq mRNA;Acc:NM_001044633] (g:16491, t:26601).	389	27568729	22306130	19213852	20051214	17777806	26509670	14891307	20105829	19310764	19980046	20771535	1.97525e+07	2.17906e+07	-0.0265647	1.01858	Control Avg	0.753086	0.881605	non	FALSE	unflagged
1	ENSGALP00000018265	Gallus gallus serpin peptidase inhibitor, clade H (heat shock protein 47), member 1, (collagen binding protein 1) (SERPINH1), mRNA. [Source:RefSeq mRNA;Acc:NM_205291] (g:11214, t:18287).	109	25979483	18765262	16827255	16967819	16477529	18619839	15844755	19985577	16046078	16921172	18243477	18235020	1.82519e+07	-0.159198	1.11667	Control Avg	0.0705081	0.260435	non	FALSE	unflagged
1	ENSGALP00000038924	Gallus gallus hemoglobin, zeta (HBZ), mRNA. [Source:RefSeq mRNA;Acc:NM_001004374] (g:23740, t:39715).	139	19969679	18199596	12989283	12010369	20746318	31627541	11377835	22791219	8615552	23533179	18186057	1.47397e+07	2.16324e+07	0.371518	1.29371	Treated Avg	0.118259	0.337439	non	FALSE	unflagged
1	ENSGALP00000038490	tropomyosin 4 [Source:HGNC Symbol;Acc:HGNC:12013] (g:2563, t:39281).	128	19937760	18308580	20354330	17073919	16724039	19100061	15444292	17257935	16081975	17414412	17769730	1.77085e+07	1.7831e+07	-0.166615	1.12242	Control Avg	0.0165466	0.122321	non	FALSE	unflagged
1	ENSGALP00000023352	myosin-10 [Source:RefSeq peptide;Acc:NP_990805] (g:1183, t:23397).	215	18162596	18070296	17880315	17338190	14315134	21922928	15326214	18897085	15277108	18462259	17565213	1.61923e+07	1.89382e+07	0.0401254	1.0282	Treated Avg	0.589426	0.780725	non	FALSE	unflagged
1	ENSGALP00000036720	dynein, cytoplasmic 1, heavy chain 1 [Source:HGNC Symbol;Acc:HGNC:2961] (g:11330, t:37512).	310	18192523	17134123	17423667	17115958	14887536	22093893	14482653	18693419	14320910	17675095	17201978	1.58615e+07	1.85425e+07	0.0412986	1.02904	Treated Avg	0.534442	0.743753	non	FALSE	unflagged
1	ENSGALP00000020445	Gallus gallus myosin, heavy chain 9, non-muscle (MYH9), mRNA. [Source:RefSeq mRNA;Acc:NM_205477] (g:12533, t:20472).	240	18744098	17073176	16953361	15959883	14825942	20373410	16084654	18318957	15296431	17428168	17105808	1.63809e+07	1.78307e+07	-0.065246	1.04626	Control Avg	0.403034	0.648994	non	FALSE	unflagged
1	ENSGALP00000025606	Gallus gallus eukaryotic translation elongation factor 1 alpha 1 (EEF1A1), mRNA. [Source:RefSeq mRNA;Acc:NM_204157] (g:15917, t:25653).	145	24499882	17988820	22758072	17292476	13646454	17041846	12570345	14861414	12430964	14197251	16728752	1.71811e+07	1.62764e+07	-0.212608	1.15878	Control Avg	0.0884935	0.291052	non	FALSE	unflagged
1	ENSGALP00000040820	Gallus gallus histone cluster 1, H2A, IV (similar to human histone cluster 2, class H2A, member C) (HIST1H2A4), mRNA. [Source:RefSeq mRNA;Acc:NM_001079475] (g:26738, t:43392).	47	21002836	15961270	18093470	14501535	15385309	15377109	14054531	15378493	13997978	14132893	15788542	1.65068e+07	15070260	-0.294866	1.22677	Control Avg	7.4193e-06	0.000878775	HIGH	TRUE	unflagged
1	ENSGALP00000018424	desmin [Source:HGNC Symbol;Acc:HGNC:2770] (g:11306, t:18446).	198	19455861	17459149	15362489	15254100	12666962	19384474	11432566	15815585	11998717	15760545	15459045	14183319	1.67348e+07	0.0776013	1.05526	Treated Avg	0.21647	0.468447	non	FALSE	unflagged
1	ENSGALP00000041526	Gallus gallus histone cluster 1, H4-VI, germinal H4 (similar to human histone cluster 1, class H4 genes) (HIST1H46), mRNA. [Source:RefSeq mRNA;Acc:NM_001037845] (g:25786, t:46233).	129	21456027	15385342	14818645	13862011	14026779	15788174	12785015	15266823	12960650	12707746	14905721	1.52094e+07	1.4602e+07	-0.220092	1.16481	Control Avg	0.00360754	0.0516887	LOW	FALSE	unflagged
1	ENSGALP00000003737	Gallus gallus enolase 1, (alpha) (ENO1), mRNA. [Source:RefSeq mRNA;Acc:NM_205120] (g:2377, t:3745).	376	14209053	16158397	16017405	15653229	10974887	20699163	11900453	14186095	10587472	15389418	14577557	12737854	1.64173e+07	0.184894	1.13673	Treated Avg	0.0432281	0.201149	non	FALSE	unflagged
1	ENSGALP00000020634	cytoskeleton-associated protein 4 [Source:HGNC Symbol;Acc:HGNC:16991] (g:12659, t:20663).	91	19228907	14197063	13297952	12735982	12745642	15622468	13378208	15249131	14404724	14069057	14492913	1.46111e+07	1.43747e+07	-0.199689	1.14845	Control Avg	0.0247259	0.1507	non	FALSE	unflagged
1	ENSGALP00000021255	Gallus gallus chaperonin containing TCP1, subunit 5 (epsilon) (CCT5), mRNA. [Source:RefSeq mRNA;Acc:NM_001012563] (g:13041, t:21286).	84	14999234	13986099	14371484	14589349	11464651	19823678	11911005	16441824	11357851	14702714	14364789	12820845	1.59087e+07	0.127388	1.09231	Treated Avg	0.087673	0.289886	non	FALSE	unflagged
1	ENSGALP00000003646	Gallus gallus glutamic-oxaloacetic transaminase 2, mitochondrial (aspartate aminotransferase 2) (GOT2), nuclear gene encoding mitochondrial protein, mRNA. [Source:RefSeq mRNA;Acc:NM_205523] (g:2321, t:3653).	105	20056116	14392996	14102424	13648030	12569305	15535734	12108380	15098758	12007961	13449012	14296871	1.41688e+07	14424906	-0.133022	1.09659	Control Avg	0.060362	0.239917	non	FALSE	unflagged
1	ENSGALP00000011689	Gallus gallus prolyl 4-hydroxylase, beta polypeptide (P4HB), mRNA. [Source:RefSeq mRNA;Acc:NM_001198710] (g:7233, t:11703).	125	17089049	13561556	13388324	13400323	12884807	16290971	12831456	15434365	13354359	13510571	14174578	13909599	1.44396e+07	-0.128506	1.09316	Control Avg	0.0920956	0.29707	non	FALSE	unflagged
1	ENSGALP00000008730	Gallus gallus myosin, light chain 3, alkali; ventricular, skeletal, slow (MYL3), mRNA. [Source:RefSeq mRNA;Acc:NM_205159] (g:5448, t:8744).	130	19675338	13951582	13630012	13551203	11712161	15927918	11200723	14589607	11543239	13570789	13935257	1.35523e+07	1.43182e+07	-0.0765013	1.05446	Control Avg	0.290266	0.5447	non	FALSE	unflagged
1	ENSGALP00000023396	Gallus gallus triosephosphate isomerase 1 (TPI1), mRNA. [Source:RefSeq mRNA;Acc:NM_205451] (g:14526, t:23442).	112	16667983	14892307	12124870	14323194	9668693	21086428	10658091	14922998	8793806	15920591	13905896	1.15827e+07	1.62291e+07	0.322703	1.25067	Treated Avg	0.000562535	0.0167503	MED	FALSE	unflagged
1	ENSGALP00000019468	Gallus gallus aconitase 2, mitochondrial (ACO2), nuclear gene encoding mitochondrial protein, mRNA. [Source:RefSeq mRNA;Acc:NM_204188] (g:11950, t:19494).	121	16903767	12045601	10821052	11922754	10301466	17145842	10780958	15760699	10795025	13268097	12974526	1.19205e+07	1.40286e+07	0.0624659	1.04425	Treated Avg	0.538294	0.747553	non	FALSE	unflagged
1	ENSGALP00000019033	Alpha-fetoprotein [Source:UniProtKB/TrEMBL;Acc:E1BV96] (g:11658, t:19056).	161	14318131	14427729	11025541	11987631	8027186	15729588	10320049	13945239	10151381	15031267	12496374	1.07685e+07	1.42243e+07	0.231412	1.17398	Treated Avg	0.0201669	0.132998	non	FALSE	unflagged
1	ENSGALP00000027974	Gallus gallus hemoglobin, gamma A (HBG1), mRNA. [Source:RefSeq mRNA;Acc:NM_001004390] (g:17345, t:28027).	46	11834673	11354462	9255084	8132055	14025623	22211666	8333866	16154126	6203182	16136615	12364135	9.93049e+06	1.47978e+07	0.378005	1.29954	Treated Avg	0.111764	0.32939	non	FALSE	unflagged
1	ENSGALP00000003012	malate dehydrogenase 2, NAD (mitochondrial) [Source:HGNC Symbol;Acc:HGNC:6971] (g:1949, t:3016).	127	17205937	12605301	11547050	11797751	10488757	14007696	10199295	13181367	10297120	11532790	12286306	1.19476e+07	12624981	-0.0807382	1.05756	Control Avg	0.279044	0.533722	non	FALSE	unflagged
1	ENSGALP00000012878	Gallus gallus phosphoglycerate kinase 1 (PGK1), mRNA. [Source:RefSeq mRNA;Acc:NM_204985] (g:7936, t:12893).	130	12792645	10060363	10055891	10724934	9157950	16885398	11329528	15102439	11755614	14927450	12279221	1.10183e+07	1.35401e+07	0.0981448	1.0704	Treated Avg	0.519493	0.73325	non	FALSE	unflagged
1	ENSGALP00000000815	myosin, light chain 4, alkali; atrial, embryonic [Source:HGNC Symbol;Acc:HGNC:7585] (g:585, t:816).	82	10921534	8849127	9170595	8742952	8308848	16627507	11450953	18172143	14162343	15682046	12208805	1.08029e+07	13614755	0.113563	1.0819	Treated Avg	0.64556	0.816138	non	FALSE	unflagged
1	ENSGALP00000020744	Gallus gallus heat shock protein 90kDa beta (Grp94), member 1 (HSP90B1), mRNA. [Source:RefSeq mRNA;Acc:NM_204289] (g:12726, t:20773).	216	16046435	12412855	11710730	11623353	10795529	13085585	10534811	13491247	10504336	11316910	12152179	1.19184e+07	12385990	-0.11081	1.07983	Control Avg	0.12567	0.346685	non	FALSE	unflagged
1	ENSGALP00000038904	Gallus gallus hemoglobin, alpha 1 (HBAA), mRNA. [Source:RefSeq mRNA;Acc:NM_001004376] (g:7468, t:39695).	44	10484096	10629410	8756166	7972290	12212604	22423736	8358975	16106172	5938999	17194294	12007674	9150168	1.48652e+07	0.498269	1.41252	Treated Avg	0.0373876	0.185636	non	FALSE	unflagged
1	ENSGALP00000007490	moesin [Source:HGNC Symbol;Acc:HGNC:7373] (g:4709, t:7502).	105	12469515	11866964	12515243	12077337	9536351	14480060	9750192	12171338	9092940	12011355	11597129	1.06728e+07	1.25214e+07	0.054919	1.0388	Treated Avg	0.40562	0.649947	non	FALSE	unflagged
1	ENSGALP00000014775	Uncharacterized protein [Source:UniProtKB/TrEMBL;Acc:F1NGF6] (g:9089, t:14791).	188	16710258	11710509	10752668	10966269	9471820	13587812	8782104	12255190	9689098	11289593	11521532	1.10812e+07	1.19619e+07	-0.0434844	1.0306	Control Avg	0.602579	0.790292	non	FALSE	unflagged
1	ENSGALP00000007997	Gallus gallus voltage-dependent anion channel 2 (VDAC2), nuclear gene encoding mitochondrial protein, mRNA. [Source:RefSeq mRNA;Acc:NM_204741] (g:5002, t:8011).	157	16058510	11711552	10753364	10159311	10530392	12328074	8473860	11925843	9454039	9157920	11055286	11054033	11056540	-0.158232	1.11592	Control Avg	0.0753734	0.267292	non	FALSE	unflagged
1	ENSGALP00000026487	protein disulfide isomerase family A, member 6 [Source:HGNC Symbol;Acc:HGNC:30168] (g:16447, t:26538).	77	17798357	12276352	8433816	10969417	9387624	12925001	7598187	12735274	7323375	10799962	11024736	1.01083e+07	1.19412e+07	0.107393	1.07728	Treated Avg	0.450727	0.684047	non	FALSE	unflagged
1	ENSGALP00000014747	Gallus gallus high mobility group box 3 (HMGB3), mRNA. [Source:RefSeq mRNA;Acc:NM_205295] (g:9071, t:14763).	53	14484494	10885009	10742759	10619592	9366115	11902983	10048560	11680263	9833398	10427246	10999042	1.08951e+07	1.1103e+07	-0.141634	1.10315	Control Avg	0.0514629	0.21931	non	FALSE	unflagged
1	ENSGALP00000006308	ribosomal protein L23a [Source:HGNC Symbol;Acc:HGNC:10317] (g:3966, t:6318).	132	11430341	9856049	9605468	10186568	8564703	14781882	9526167	12895203	9807049	11967382	10862081	9.78675e+06	1.19374e+07	0.0933154	1.06682	Treated Avg	0.379613	0.62584	non	FALSE	unflagged
1	ENSGALP00000016196	Gallus gallus chaperonin containing TCP1, subunit 2 (beta) (CCT2), mRNA. [Source:RefSeq mRNA;Acc:NM_001012533] (g:9975, t:16215).	107	10907521	10979157	10867570	11111254	8662222	14069617	8618392	11635396	8178168	11188958	10621825	9.44677e+06	1.17969e+07	0.140484	1.10227	Treated Avg	0.0320981	0.173618	non	FALSE	unflagged
1	ENSGALP00000000432	fibrillin 3 [Source:HGNC Symbol;Acc:HGNC:18794] (g:327, t:433).	182	16243527	10715644	10646696	9329949	10062361	10416382	8613859	9654395	9750210	9374234	10480726	1.10633e+07	9.89812e+06	-0.314113	1.24325	Control Avg	0.000230322	0.00938068	HIGH	TRUE	unflagged
1	ENSGALP00000008131	Vinculin [Source:UniProtKB/Swiss-Prot;Acc:P12003] (g:5079, t:8145).	138	10863463	12274268	10918799	11481184	8297503	13954914	8934710	10615251	8074694	9388614	10480340	9.41783e+06	1.15428e+07	0.110628	1.0797	Treated Avg	0.188879	0.435456	non	FALSE	unflagged
1	ENSGALP00000016361	Gallus gallus ribosomal protein S3A (RPS3A), mRNA. [Source:RefSeq mRNA;Acc:NM_001082417] (g:10077, t:16380).	115	12007104	11298054	10350443	10909998	8730961	13558629	8090109	11283656	7563087	10956775	10474881	9.34834e+06	1.16014e+07	0.143566	1.10463	Treated Avg	0.0118199	0.102439	non	FALSE	unflagged
1	ENSGALP00000004159	ribosomal protein L10a [Source:HGNC Symbol;Acc:HGNC:10299] (g:2644, t:4168).	126	12241339	11136174	10465272	10356497	8662528	13073152	8118445	11358315	8160821	10818114	10439065	9529681	1.13485e+07	0.0834641	1.05956	Treated Avg	0.122547	0.342873	non	FALSE	unflagged
1	ENSGALP00000032001	nestin [Source:HGNC Symbol;Acc:HGNC:7756] (g:13239, t:32638).	152	12823104	10993776	10004416	9953325	8560845	12960633	8373012	10571650	8821985	10232095	10329484	9.71667e+06	1.09423e+07	-0.000481786	1.00033	Control Avg	0.993549	0.997862	non	FALSE	unflagged
1	ENSGALP00000020268	Gallus gallus protein disulfide isomerase family A, member 4 (PDIA4), mRNA. [Source:RefSeq mRNA;Acc:NM_001006370] (g:12415, t:20295).	95	14441395	10588769	9897080	10074368	8845558	11178431	8589644	11550805	8332860	9590119	10308903	1.00213e+07	1.05965e+07	-0.0757404	1.0539	Control Avg	0.342977	0.593527	non	FALSE	unflagged
1	ENSGALP00000038677	Gallus gallus phosphoglycerate mutase 1 (brain) (PGAM1), mRNA. [Source:RefSeq mRNA;Acc:NM_001031556] (g:7606, t:39466).	79	7442817	10043197	10419730	10382263	7262743	15306085	7666088	10396665	6631309	11593492	9714439	7.88454e+06	1.15443e+07	0.35407	1.27816	Treated Avg	0.0057	0.0671456	LOW	FALSE	unflagged
1	ENSGALP00000003431	Gallus gallus nucleophosmin (nucleolar phosphoprotein B23, numatrin) (NPM1), mRNA. [Source:RefSeq mRNA;Acc:NM_205267] (g:2197, t:3436).	105	11095550	11152194	10955969	11538501	8123358	13070144	6853621	9999169	5874945	8389138	9705259	8.58069e+06	1.08298e+07	0.178267	1.13152	Treated Avg	0.118337	0.337439	non	FALSE	unflagged
1	ENSGALP00000035366	Gallus gallus isocitrate dehydrogenase 2 (NADP+), mitochondrial (IDH2), nuclear gene encoding mitochondrial protein, mRNA. [Source:RefSeq mRNA;Acc:NM_001031599] (g:22565, t:36142).	116	12890734	9811821	9928929	9339110	8149666	10627999	8251622	9612507	7964267	9493415	9607007	9.43704e+06	9.77697e+06	-0.109404	1.07878	Control Avg	0.087231	0.289143	non	FALSE	unflagged
1	ENSGALP00000007934	Gallus gallus glucose-6-phosphate isomerase (GPI), mRNA. [Source:RefSeq mRNA;Acc:NM_001006128] (g:4956, t:7948).	100	12743553	9861231	9053410	9133857	7378588	12485517	8361638	9308261	7968718	9769610	9606438	9.10118e+06	1.01117e+07	-0.0173161	1.01207	Control Avg	0.830621	0.920992	non	FALSE	unflagged
1	ENSGALP00000036304	Gallus gallus chaperonin containing TCP1, subunit 7 (eta) (CCT7), mRNA. [Source:RefSeq mRNA;Acc:NM_001031541] (g:16088, t:37092).	129	9076121	9062000	8824418	9443866	7643624	13092874	8160665	10728200	7861194	10118363	9401132	8.3132e+06	1.04891e+07	0.139991	1.1019	Treated Avg	0.125413	0.346685	non	FALSE	unflagged
1	ENSGALP00000009960	Gallus gallus ribosomal protein L13 (RPL13), mRNA. [Source:RefSeq mRNA;Acc:NM_204999] (g:6179, t:9974).	54	10804965	9231520	9763320	8772470	7709484	11226886	7864864	9888316	7616847	9412851	9229152	8751896	9.70641e+06	-0.0240712	1.01682	Control Avg	0.688809	0.84399	non	FALSE	unflagged
1	ENSGALP00000020840	desmoplakin [Source:HGNC Symbol;Acc:HGNC:3052] (g:12790, t:20869).	206	12117824	8474405	9906512	9285566	7746242	12371797	6206754	10185463	6514844	9328676	9213808	8.49844e+06	9.92918e+06	0.0725466	1.05157	Treated Avg	0.44276	0.677941	non	FALSE	unflagged
1	ENSGALP00000012481	Gallus gallus ribosomal protein L4 (RPL4), mRNA. [Source:RefSeq mRNA;Acc:NM_001007479] (g:7711, t:12495).	89	9725741	9480405	9968455	8643348	7906307	11158574	7769106	9177224	7912218	9347150	9108853	8.65637e+06	9.56134e+06	-0.0388218	1.02727	Control Avg	0.568578	0.767026	non	FALSE	unflagged
1	ENSGALP00000038912	Gallus gallus alpha-D-globin (HBAD), mRNA. [Source:RefSeq mRNA;Acc:NM_001004375] (g:7463, t:39703).	75	8437647	8238642	7102878	6381997	10293806	16707165	6192125	11522522	4607467	11411492	9089574	7.32678e+06	1.08524e+07	0.365776	1.28857	Treated Avg	0.108846	0.324833	non	FALSE	unflagged
1	ENSGALP00000000639	Gallus gallus lamin B2 (LMNB2), mRNA. [Source:RefSeq mRNA;Acc:NM_205285] (g:470, t:640).	98	12629596	9413361	9321762	8709830	8395172	9684160	7629428	9257074	7430722	7876269	9034737	9081336	8.98814e+06	-0.174124	1.12828	Control Avg	0.0133308	0.109789	non	FALSE	unflagged
1	ENSGALP00000032013	myosin binding protein C, cardiac [Source:HGNC Symbol;Acc:HGNC:7551] (g:8148, t:32650).	128	11676611	9223230	8757989	8742598	7828580	10661827	6804614	9296696	7464377	8585189	8904171	8.50643e+06	9301908	-0.0342606	1.02403	Control Avg	0.576655	0.772094	non	FALSE	unflagged
1	ENSGALP00000003717	Gallus gallus heat shock 70kDa protein 9 (mortalin) (HSPA9), nuclear gene encoding mitochondrial protein, mRNA. [Source:RefSeq mRNA;Acc:NM_001006147] (g:2363, t:3725).	181	9979819	7662798	7658703	8121797	7229231	11134073	7792026	10358737	8321612	9278810	8753761	8.19628e+06	9311243	-0.00497324	1.00345	Control Avg	0.963144	0.985517	non	FALSE	unflagged
1	ENSGALP00000043256	Gallus gallus aldolase C, fructose-bisphosphate (ALDOC), mRNA. [Source:RefSeq mRNA;Acc:NM_001206496] (g:26077, t:45371).	81	8573799	8967751	8722956	9048719	6922595	11980798	6939199	8926387	6700307	8743957	8552647	7.57177e+06	9.53352e+06	0.146896	1.10719	Treated Avg	0.0418169	0.198119	non	FALSE	unflagged
1	ENSGALP00000002205	ATP synthase, H+ transporting, mitochondrial Fo complex, subunit B1 [Source:HGNC Symbol;Acc:HGNC:840] (g:1452, t:2207).	61	10867085	7881788	8048092	7466418	7166595	8647112	7358105	8659759	7527153	7721634	8134374	8193406	8.07534e+06	-0.190132	1.14087	Control Avg	0.00886925	0.0878682	LOW	FALSE	unflagged
1	ENSGALP00000023309	Alpha-actinin-2 [Source:UniProtKB/Swiss-Prot;Acc:P20111] (g:14463, t:23354).	129	8427164	8109478	7494570	7890409	6655938	9931487	6857006	8875164	7576711	9010622	8082855	7.40228e+06	8763432	0.0554986	1.03922	Treated Avg	0.52721	0.738319	non	FALSE	unflagged
1	ENSGALP00000038463	Gallus gallus ribosomal protein L7a (RPL7A), mRNA. [Source:RefSeq mRNA;Acc:NM_001004379] (g:3197, t:39254).	58	7294689	6542793	6714540	6600128	5692095	11475957	7573098	10689858	8047746	10071372	8070228	7.06443e+06	9.07602e+06	0.149328	1.10905	Treated Avg	0.417397	0.659847	non	FALSE	unflagged
1	ENSGALP00000025404	Gallus gallus inner membrane protein, mitochondrial (IMMT), nuclear gene encoding mitochondrial protein, mRNA. [Source:RefSeq mRNA;Acc:NM_001006462] (g:15783, t:25450).	87	11315815	7961088	7853194	7689656	7051768	8918964	6109194	8435455	6525183	7152323	7901264	7.77103e+06	8.0315e+06	-0.107104	1.07706	Control Avg	0.157912	0.395707	non	FALSE	unflagged
1	ENSGALP00000035478	Gallus gallus filamin B, beta (FLNB), mRNA. [Source:RefSeq mRNA;Acc:NM_001030341] (g:5678, t:36256).	182	10112257	8556489	7381034	7834788	7296400	9081837	6440857	8259349	6501183	7096756	7856095	7.54635e+06	8.16584e+06	-0.0549788	1.03884	Control Avg	0.421711	0.662848	non	FALSE	unflagged
1	ENSGALP00000010405	Gallus gallus transferrin (ovotransferrin) (TF), mRNA. [Source:RefSeq mRNA;Acc:NM_205304] (g:6453, t:10419).	70	8385301	8645146	7594050	6820547	5860667	8251950	6602690	7966371	8338622	9745579	7821092	7356266	8.28592e+06	-0.00977414	1.0068	Control Avg	0.941835	0.977511	non	FALSE	unflagged
1	ENSGALP00000016182	leucine-rich pentatricopeptide repeat containing [Source:HGNC Symbol;Acc:HGNC:15714] (g:9967, t:16201).	118	10201199	7734842	7822366	7414663	6797345	8390242	6011931	8167485	6486338	7235413	7626183	7.46384e+06	7788529	-0.0981662	1.07041	Control Avg	0.127321	0.34943	non	FALSE	unflagged
1	ENSGALP00000039447	Gallus gallus heat shock 27kDa protein 1 (HSPB1), mRNA. [Source:RefSeq mRNA;Acc:NM_205290] (g:1926, t:40248).	104	5856437	8300658	7503937	8896485	5425621	13649798	5010439	8197794	4401815	8380308	7562329	5.63965e+06	9.48501e+06	0.559368	1.47362	Treated Avg	9.22784e-06	0.00102468	HIGH	TRUE	unflagged
1	ENSGALP00000027953	Gallus gallus ribosomal protein S3 (RPS3), mRNA. [Source:RefSeq mRNA;Acc:NM_001030836] (g:17330, t:28006).	76	8393461	7983830	7707445	7552623	6407105	9628622	6096619	8013616	6290229	7200276	7527382	6.97897e+06	8.07579e+06	0.0315732	1.02213	Treated Avg	0.582876	0.776876	non	FALSE	unflagged
1	ENSGALP00000034078	Gallus gallus NME/NM23 nucleoside diphosphate kinase 2 (NME2), mRNA. [Source:RefSeq mRNA;Acc:NM_205047] (g:2932, t:34721).	50	8953964	6918462	6403225	7322547	5192778	11383666	6125996	8067765	4328889	9854964	7455225	6.20097e+06	8.70948e+06	0.327164	1.25454	Treated Avg	0.0153689	0.117865	non	FALSE	unflagged
1	NP_001159798.1 peptidylprolyl isomerase A (cyclophilin A) PPIA gi	261490820 ref|NP_001159798.1| peptidyl-prolyl cis-trans isomerase A [Gallus gallus].	23	7397707	8092396	7864001	7349369	5519236	10160404	6018825	7431057	5753563	8112353	7369891	6.51067e+06	8.22912e+06	0.156362	1.11447	Treated Avg	0.0553449	0.227614	non	FALSE	unflagged
1	ENSGALP00000009511	Gallus gallus ribosomal protein L5 (RPL5), mRNA. [Source:RefSeq mRNA;Acc:NM_204581] (g:5922, t:9525).	84	7930205	7656451	7743484	7398376	5827124	8911488	6214484	7887318	5932526	7949603	7345106	6.72956e+06	7.96065e+06	0.0674823	1.04789	Treated Avg	0.318882	0.572848	non	FALSE	unflagged
1	ENSGALP00000024150	Gallus gallus ATPase, Na+/K+ transporting, alpha 1 polypeptide (ATP1A1), mRNA. [Source:RefSeq mRNA;Acc:NM_205521] (g:15003, t:24196).	156	10824147	7451353	6307311	6961517	6032342	9147657	5229494	8250267	5558210	7309691	7307199	6.7903e+06	7824097	0.0557541	1.0394	Treated Avg	0.581835	0.776417	non	FALSE	unflagged
1	ENSGALP00000042618	Gallus gallus tumor protein, translationally-controlled 1 (TPT1), mRNA. [Source:RefSeq mRNA;Acc:NM_205398] (g:28872, t:44027).	40	5821615	5476544	4875418	5622064	5168052	10253319	6870894	9526746	7394456	10742316	7175142	6026087	8.3242e+06	0.242364	1.18293	Treated Avg	0.312645	0.566717	non	FALSE	unflagged
1	ENSGALP00000012854	ATP synthase, H+ transporting, mitochondrial Fo complex, subunit d [Source:HGNC Symbol;Acc:HGNC:845] (g:7926, t:12869).	65	10049667	7088628	6968339	6740988	6203589	7886660	5905613	7716595	6180001	6458777	7119886	7.06144e+06	7.17833e+06	-0.13656	1.09928	Control Avg	0.0646671	0.248504	non	FALSE	unflagged
1	ENSGALP00000002235	Gallus gallus stathmin 1 (STMN1), mRNA. [Source:RefSeq mRNA;Acc:NM_001001858] (g:1475, t:2237).	54	5854259	7421023	8117252	8688682	4791337	10827710	5023154	7260487	4479963	7214760	6967863	5653193	8.28253e+06	0.372024	1.29417	Treated Avg	0.00429211	0.0577135	LOW	FALSE	unflagged
1	ENSGALP00000011717	60S acidic ribosomal protein P0 [Source:RefSeq peptide;Acc:NP_990318] (g:23294, t:11731).	126	7625917	7439363	7305995	6858893	6097001	8685717	5642971	6917116	5792242	6701843	6906706	6.49283e+06	7.32059e+06	-0.00637406	1.00443	Control Avg	0.91481	0.964576	non	FALSE	unflagged
1	ENSGALP00000014097	Gallus gallus destrin (actin depolymerizing factor) (DSTN), mRNA. [Source:RefSeq mRNA;Acc:NM_205528] (g:8667, t:14113).	78	5481898	6728261	7100040	6464302	4941694	9622830	6438799	7196945	6270828	8211669	6845727	6.04665e+06	7.6448e+06	0.12945	1.09388	Treated Avg	0.376286	0.62344	non	FALSE	unflagged
1	ENSGALP00000026633	Gallus gallus hydroxyacyl-CoA dehydrogenase/3-ketoacyl-CoA thiolase/enoyl-CoA hydratase (trifunctional protein), alpha subunit (HADHA), nuclear gene encoding mitochondrial protein, mRNA. [Source:RefSeq mRNA;Acc:NM_205056] (g:16536, t:26684).	88	9864809	7004660	6742626	6517794	6009090	7481566	5472504	7235233	5681208	6309781	6831927	6.75405e+06	6.90981e+06	-0.121347	1.08775	Control Avg	0.110345	0.327013	non	FALSE	unflagged
1	ENSGALP00000016629	Gallus gallus peroxiredoxin 1 (PRDX1), mRNA. [Source:RefSeq mRNA;Acc:NM_001271932] (g:10243, t:16648).	69	9120993	7057142	6770438	6766134	5818643	8050749	5433603	7077277	5574106	6225978	6789506	6.54356e+06	7035456	-0.0571484	1.04041	Control Avg	0.369667	0.617141	non	FALSE	unflagged
1	ENSGALP00000023089	ribosomal protein, large, P2 [Source:HGNC Symbol;Acc:HGNC:10377] (g:14309, t:23132).	56	6507876	7540249	7688861	6586079	5953307	7436335	5920320	6899544	5933873	7058020	6752446	6.40085e+06	7.10405e+06	-0.0338386	1.02373	Control Avg	0.717535	0.861251	non	FALSE	unflagged
1	ENSGALP00000018742	creatine kinase B-type [Source:RefSeq peptide;Acc:NP_990641] (g:11511, t:18765).	97	4545806	6901475	6791639	7390294	5243964	11202342	4891331	7653363	4674294	7564937	6685944	5.22941e+06	8.14248e+06	0.432198	1.34929	Treated Avg	0.0019976	0.0376645	MED	FALSE	unflagged
1	ENSGALP00000008802	Gallus gallus ribosomal protein S2 (RPS2), mRNA. [Source:RefSeq mRNA;Acc:NM_001277164] (g:5490, t:8816).	72	7711626	6894709	6801298	6940162	5167543	8495255	5031602	7148121	4826243	6570345	6558690	5.90766e+06	7.20972e+06	0.122901	1.08892	Treated Avg	0.0442369	0.202839	non	FALSE	unflagged
1	ENSGALP00000021618	Gallus gallus lactate dehydrogenase B (LDHB), mRNA. [Source:RefSeq mRNA;Acc:NM_204177] (g:13257, t:21652).	59	7049800	10111584	5383891	7528115	5578805	7188681	2683615	8452665	7174628	3919637	6507142	5.57415e+06	7.44014e+06	0.242849	1.18333	Treated Avg	0.350686	0.600822	non	FALSE	unflagged
1	ENSGALP00000025165	Gallus gallus ribosomal protein L7 (RPL7), mRNA. [Source:RefSeq mRNA;Acc:NM_001006345] (g:15637, t:25211).	53	7528908	6642184	6721658	6429846	5342308	7812157	5151025	6888703	5148707	5934349	6359984	5.97852e+06	6.74145e+06	0.00261358	1.00181	Treated Avg	0.963516	0.985519	non	FALSE	unflagged
1	ENSGALP00000009341	Gallus gallus high density lipoprotein binding protein (HDLBP), mRNA. [Source:RefSeq mRNA;Acc:NM_205096] (g:5823, t:9355).	103	7888754	6666794	6393349	6244212	5663824	7063969	5366092	6493986	5589551	5981581	6335211	6180314	6.49011e+06	-0.10017	1.0719	Control Avg	0.0896119	0.292666	non	FALSE	unflagged
1	ENSGALP00000015176	eukaryotic translation initiation factor 3, subunit A [Source:HGNC Symbol;Acc:HGNC:3271] (g:9328, t:15192).	91	6543728	6554682	6518143	6531980	5274366	8351943	5073080	6677619	4925112	6741705	6319236	5.66689e+06	6.97159e+06	0.119266	1.08618	Treated Avg	0.0650752	0.248825	non	FALSE	unflagged
1	ENSGALP00000025461	Gallus gallus chaperonin containing TCP1, subunit 8 (theta) (CCT8), mRNA. [Source:RefSeq mRNA;Acc:NM_001004389] (g:15821, t:25507).	119	6159353	6123386	5823871	6368080	5010690	8811665	5173049	7312365	4813080	6919616	6251516	5.39601e+06	7.10702e+06	0.208991	1.15588	Treated Avg	0.0108546	0.0975038	LOW	FALSE	unflagged
1	ENSGALP00000023188	heterogeneous nuclear ribonucleoprotein A/B [Source:RefSeq peptide;Acc:NP_990659] (g:14381, t:23233).	48	7250941	6602009	6239600	6152406	5123649	7287207	5155218	6507286	5205371	5888755	6141244	5.79496e+06	6.48753e+06	-0.0103379	1.00719	Control Avg	0.856802	0.935905	non	FALSE	unflagged
1	ENSGALP00000011961	Gallus gallus phosphatidylethanolamine binding protein 1 (PEBP1), mRNA. [Source:RefSeq mRNA;Acc:NM_001198642] (g:7403, t:11975).	40	6849776	6669824	6522354	6182956	4442430	8168156	5097293	6129321	4683332	6593884	6133933	5519037	6.74883e+06	0.118224	1.0854	Treated Avg	0.1245	0.346157	non	FALSE	unflagged
1	ENSGALP00000016447	Gallus gallus ribosomal protein S8 (RPS8), mRNA. [Source:RefSeq mRNA;Acc:NM_001252126] (g:10124, t:16466).	46	6899583	6466733	6117236	6070542	4903177	7842681	4925921	6614286	4635027	6405309	6088049	5.49619e+06	6.67991e+06	0.109317	1.07872	Treated Avg	0.0569246	0.232627	non	FALSE	unflagged
1	ENSGALP00000003914	ubiquinol-cytochrome c reductase core protein II [Source:HGNC Symbol;Acc:HGNC:12586] (g:2490, t:3923).	89	8730953	6329641	5901755	6037095	5449283	6549412	4964575	6421181	5088926	5296981	6076980	6.0271e+06	6126862	-0.132515	1.0962	Control Avg	0.0993614	0.308443	non	FALSE	unflagged
1	ENSGALP00000014308	Gallus gallus chaperonin containing TCP1, subunit 4 (delta) (CCT4), mRNA. [Source:RefSeq mRNA;Acc:NM_206878] (g:8812, t:14324).	76	6934784	6232589	5984003	6398469	4782457	8262194	4594883	6696220	4273545	6248783	6040793	5.31393e+06	6767651	0.181284	1.13389	Treated Avg	0.00414839	0.0565496	LOW	FALSE	unflagged
1	ENSGALP00000004013	Gallus gallus talin 1 (TLN1), mRNA. [Source:RefSeq mRNA;Acc:NM_204523] (g:2548, t:4022).	143	6205318	6630503	5638684	6221363	4739021	8368455	4609394	6363347	4626820	6383076	5978598	5.16385e+06	6.79335e+06	0.214436	1.16025	Treated Avg	0.000419351	0.0139696	MED	FALSE	unflagged
1	ENSGALP00000038126	Gallus gallus xin actin-binding repeat containing 1 (XIRP1), mRNA. [Source:RefSeq mRNA;Acc:NM_204348] (g:6025, t:38916).	91	8375904	6437869	5306398	6080242	4859773	7416615	4128859	6408181	4476929	5909169	5939994	5.42957e+06	6.45042e+06	0.0991759	1.07116	Treated Avg	0.258243	0.510927	non	FALSE	unflagged
1	ENSGALP00000017934	Gallus gallus cytochrome c, somatic (CYCS), nuclear gene encoding mitochondrial protein, mRNA. [Source:RefSeq mRNA;Acc:NM_001079478] (g:11020, t:17955).	35	7028445	5678412	6071209	5755050	5142984	7154888	5147624	6252718	4701269	5877987	5881059	5.61831e+06	6143811	-0.0444741	1.03131	Control Avg	0.466255	0.694366	non	FALSE	unflagged
1	ENSGALP00000012888	Gallus gallus nebulette (NEBL), mRNA. [Source:RefSeq mRNA;Acc:NM_204488] (g:7943, t:12903).	62	8879710	6026054	5547461	5627375	4743415	6938168	4151578	5978952	4738843	5520764	5815232	5.6122e+06	6.01826e+06	-0.0447369	1.0315	Control Avg	0.640028	0.811619	non	FALSE	unflagged
1	ENSGALP00000016523	Gallus gallus heat shock protein 90kDa alpha (cytosolic), class B member 1 (HSP90AB1), mRNA. [Source:RefSeq mRNA;Acc:NM_206959] (g:10175, t:16542).	114	4458628	6061523	6105079	6331306	4474558	8591871	4625405	6062937	4441820	6533687	5768681	4821098	6.71626e+06	0.278978	1.21333	Treated Avg	0.0194585	0.131621	non	FALSE	unflagged
1	ENSGALP00000041574	Uncharacterized protein [Source:UniProtKB/TrEMBL;Acc:R4GHM4] (g:26289, t:44143).	22	5876131	5500890	6035387	5927819	4668058	7879589	4731699	6451364	4470798	5858853	5740059	5.15641e+06	6323703	0.111288	1.08019	Treated Avg	0.152527	0.388672	non	FALSE	unflagged
1	ENSGALP00000025144	Gallus gallus versican (VCAN), mRNA. [Source:RefSeq mRNA;Acc:NM_204787] (g:15624, t:25190).	57	7624378	6211452	5658616	5100637	5173189	6431026	4778096	4965396	5531247	5686429	5716047	5.75311e+06	5678988	-0.189537	1.1404	Control Avg	0.0206565	0.135091	non	FALSE	unflagged
1	ENSGALP00000024283	40S ribosomal protein S6 [Source:RefSeq peptide;Acc:NP_990556] (g:15082, t:24329).	38	6047072	5747623	5776887	5510416	4558526	7311297	4585712	6379978	4516172	6121288	5655497	5.09687e+06	6.21412e+06	0.108166	1.07786	Treated Avg	0.101637	0.311955	non	FALSE	unflagged
1	ENSGALP00000018987	Gallus gallus t-complex 1 (TCP1), mRNA. [Source:RefSeq mRNA;Acc:NM_001006405] (g:11637, t:19010).	105	5128632	5315870	5521715	5380535	4526095	7703412	4947474	6339299	4728033	6168797	5575986	4.97039e+06	6.18158e+06	0.116245	1.08391	Treated Avg	0.259408	0.51209	non	FALSE	unflagged
1	ENSGALP00000009552	Gallus gallus ribosomal protein L27a (RPL27A), mRNA. [Source:RefSeq mRNA;Acc:NM_001277663] (g:5948, t:9566).	26	5773024	4971073	4987656	5180166	4262957	7608616	4802071	6760147	4749680	6383870	5547926	4.91508e+06	6.18077e+06	0.140636	1.10239	Treated Avg	0.193909	0.440553	non	FALSE	unflagged
1	ENSGALP00000003898	Gallus gallus matrin 3 (MATR3), mRNA. [Source:RefSeq mRNA;Acc:NM_204147] (g:2478, t:3907).	71	8159895	6111138	5012681	5728645	4499918	6655867	3959508	6029743	4044075	5223839	5542531	5.13522e+06	5.94985e+06	0.0683789	1.04854	Treated Avg	0.484342	0.706782	non	FALSE	unflagged
1	ENSGALP00000027541	Gallus gallus high mobility group box 1 (HMGB1), mRNA. [Source:RefSeq mRNA;Acc:NM_204902] (g:17082, t:27593).	54	7667915	5612287	5193114	5364937	4389885	6225179	4598091	6316863	4152272	5709712	5523025	5.20026e+06	5.8458e+06	0.0162273	1.01131	Treated Avg	0.85148	0.932805	non	FALSE	unflagged
1	ENSGALP00000017954	Gallus gallus heterogeneous nuclear ribonucleoprotein A2/B1 (HNRNPA2B1), mRNA. [Source:RefSeq mRNA;Acc:NM_001030985] (g:11036, t:17975).	83	7490249	5890344	5399976	5297263	4553045	6262766	4388131	5885698	4633953	5310103	5511153	5.29307e+06	5.72923e+06	-0.0445337	1.03135	Control Avg	0.518998	0.73325	non	FALSE	unflagged
1	ENSGALP00000023115	Gallus gallus FK506 binding protein 4, 59kDa (FKBP4), mRNA. [Source:RefSeq mRNA;Acc:NM_001006250] (g:14331, t:23158).	71	4392111	5882417	6022307	5913964	4515263	7732059	4518048	5766953	4247188	6071249	5506156	4.73898e+06	6.27333e+06	0.208188	1.15524	Treated Avg	0.0672054	0.254226	non	FALSE	unflagged
1	ENSGALP00000019469	Gallus gallus ribosomal protein SA (RPSA), mRNA. [Source:RefSeq mRNA;Acc:NM_001007823] (g:11951, t:19495).	74	6201553	5692559	5400536	5576076	4692456	6876287	4048397	5799748	4158547	5202690	5364885	4.9003e+06	5829472	0.079854	1.05691	Treated Avg	0.15666	0.393681	non	FALSE	unflagged
1	ENSGALP00000013267	Gallus gallus GDP dissociation inhibitor 2 (GDI2), mRNA. [Source:RefSeq mRNA;Acc:NM_205004] (g:8169, t:13282).	68	4813216	6001534	6053494	5734470	4129753	7386066	4357174	5411240	3928433	5632911	5344829	4656414	6.03324e+06	0.188801	1.13982	Treated Avg	0.0541602	0.224474	non	FALSE	unflagged
1	ENSGALP00000038626	Gallus gallus lactate dehydrogenase A (LDHA), mRNA. [Source:RefSeq mRNA;Acc:NM_205284] (g:6300, t:39415).	38	6621571	5719337	4473427	5519695	4459835	7294351	3067852	6470179	4333826	4908387	5286846	4.5913e+06	5.98239e+06	0.218944	1.16388	Treated Avg	0.0423184	0.198904	non	FALSE	unflagged
1	ENSGALP00000027665	Gallus gallus acetyl-CoA acetyltransferase 1 (ACAT1), nuclear gene encoding mitochondrial protein, mRNA. [Source:RefSeq mRNA;Acc:NM_001277779] (g:17163, t:27718).	63	7315696	4868957	5285408	4918229	5138639	5692534	4318020	5108669	4115057	4495261	5125647	5234564	5016730	-0.221531	1.16597	Control Avg	0.00235453	0.0410644	MED	FALSE	unflagged
1	ENSGALP00000011559	Gallus gallus integrin, beta 1 (fibronectin receptor, beta polypeptide, antigen CD29 includes MDF2, MSK12) (ITGB1), mRNA. [Source:RefSeq mRNA;Acc:NM_001039254] (g:7145, t:11573).	59	7093775	5136152	4963670	4858755	4575361	5938779	4084003	5405448	4314744	4825169	5119586	5.00631e+06	5.23286e+06	-0.0972285	1.06972	Control Avg	0.15209	0.388672	non	FALSE	unflagged
1	ENSGALP00000028746	Gallus gallus tyrosine 3-monooxygenase/tryptophan 5-monooxygenase activation protein, zeta polypeptide (YWHAZ), mRNA. [Source:RefSeq mRNA;Acc:NM_001031343] (g:10725, t:29403).	50	3957813	5519977	5693397	5519127	3851043	7786346	4208492	5353721	3697096	5496597	5108361	4.28157e+06	5.93515e+06	0.272807	1.20816	Treated Avg	0.0304151	0.169397	non	FALSE	unflagged
1	ENSGALP00000014298	Gallus gallus ribosomal protein L12 (RPL12), transcript variant 1, mRNA. [Source:RefSeq mRNA;Acc:NM_001277679] (g:8806, t:14314).	39	5764369	5299767	4816890	4880480	4173830	6577275	4078408	5367307	4181258	5017208	5015679	4602951	5.42841e+06	0.0591173	1.04183	Treated Avg	0.312198	0.566196	non	FALSE	unflagged
1	ENSGALP00000025280	Gallus gallus thioredoxin (TXN), mRNA. [Source:RefSeq mRNA;Acc:NM_205453] (g:15704, t:25326).	93	3722846	6334424	4401262	4629674	3410024	7333489	3919417	5326110	4532602	6448743	5005859	3.99723e+06	6014488	0.379599	1.30098	Treated Avg	0.0097523	0.0923334	LOW	FALSE	unflagged
1	ENSGALP00000019399	Gallus gallus transgelin (TAGLN), mRNA. [Source:RefSeq mRNA;Acc:NM_205494] (g:11902, t:19425).	49	6005914	5509653	4575750	4947556	3326266	6233819	4077344	5365451	4085013	5446466	4957323	4.41406e+06	5500589	0.150435	1.1099	Treated Avg	0.0775519	0.271876	non	FALSE	unflagged
1	ENSGALP00000013862	eukaryotic translation initiation factor 4 gamma, 1 [Source:HGNC Symbol;Acc:HGNC:3296] (g:8520, t:13878).	60	5135558	5153676	5055568	5173399	4334185	6569880	3879695	5086748	3958084	5065170	4941196	4472618	5.40977e+06	0.0927641	1.06641	Treated Avg	0.151839	0.388672	non	FALSE	unflagged
1	ENSGALP00000026663	hydroxyacyl-CoA dehydrogenase/3-ketoacyl-CoA thiolase/enoyl-CoA hydratase (trifunctional protein), beta subunit [Source:HGNC Symbol;Acc:HGNC:4803] (g:16555, t:26714).	39	6595044	5062763	4740226	4945162	4403196	5539449	4096090	5125046	4350476	4535377	4939283	4.83701e+06	5.04156e+06	-0.106017	1.07625	Control Avg	0.113693	0.331458	non	FALSE	unflagged
1	ENSGALP00000017462	Gallus gallus high mobility group box 2 (HMGB2), mRNA. [Source:RefSeq mRNA;Acc:NM_205486] (g:10745, t:17483).	34	7287364	5246272	4497803	5145379	4071507	5605555	3766586	5477425	3516967	4718932	4933379	4.62805e+06	5.23871e+06	0.0355502	1.02495	Treated Avg	0.718086	0.861251	non	FALSE	unflagged
1	ENSGALP00000006708	Gallus gallus hexokinase 1 (HK1), nuclear gene encoding mitochondrial protein, mRNA. [Source:RefSeq mRNA;Acc:NM_204101] (g:4222, t:6719).	99	6472412	4971453	5034081	4836347	4590980	6022942	3908749	5012315	4039675	4297798	4918675	4.80918e+06	5028171	-0.103066	1.07405	Control Avg	0.107778	0.322366	non	FALSE	unflagged
1	ENSGALP00000007822	Gallus gallus coronin, actin binding protein, 1C (CORO1C), transcript variant 2, mRNA. [Source:RefSeq mRNA;Acc:NM_001277869] (g:4901, t:7835).	32	6532288	5018609	5051727	4714695	4601001	5673259	3906178	4879282	4146625	4527418	4905108	4.84756e+06	4.96265e+06	-0.130574	1.09473	Control Avg	0.027769	0.160357	non	FALSE	unflagged
1	ENSGALP00000037924	heterogeneous nuclear ribonucleoprotein A3 [Source:HGNC Symbol;Acc:HGNC:24941] (g:9250, t:38715).	68	6767004	5078077	5218883	4583702	4180999	5165924	3921701	5360496	4167679	4440936	4888540	4.85125e+06	4925827	-0.13341	1.09688	Control Avg	0.0724277	0.263839	non	FALSE	unflagged
1	ENSGALP00000017250	Gallus gallus solute carrier family 25 (mitochondrial carrier; adenine nucleotide translocator), member 4 (SLC25A4), nuclear gene encoding mitochondrial protein, mRNA. [Source:RefSeq mRNA;Acc:NM_001006443] (g:10614, t:17270).	48	6777918	4827240	4835506	4556906	4704051	5175859	4029480	4726856	4174585	4319973	4812837	4904308	4.72137e+06	-0.217081	1.16238	Control Avg	0.00130482	0.0293448	MED	FALSE	unflagged
1	ENSGALP00000023944	nicotinamide nucleotide transhydrogenase [Source:HGNC Symbol;Acc:HGNC:7863] (g:14869, t:23990).	87	6374971	5155090	4349702	4374610	4122538	5096193	3822848	5071445	4762728	4719002	4784913	4.68656e+06	4883268	-0.108619	1.0782	Control Avg	0.236597	0.488595	non	FALSE	unflagged
1	ENSGALP00000004048	Gallus gallus kinectin 1 (kinesin receptor) (KTN1), mRNA. [Source:RefSeq mRNA;Acc:NM_205376] (g:12137, t:4057).	92	6743469	4995768	4679897	4481000	4153457	5269150	3675526	4884611	3737631	4358514	4697902	4597996	4.79781e+06	-0.0915233	1.06549	Control Avg	0.227653	0.480742	non	FALSE	unflagged
1	ENSGALP00000014374	Gallus gallus malate dehydrogenase 1, NAD (soluble) (MDH1), mRNA. [Source:RefSeq mRNA;Acc:NM_001006395] (g:8858, t:14390).	84	4606531	4825498	4976946	4987600	3978999	6433996	3968298	4722309	3631998	4809866	4694204	4.23255e+06	5.15585e+06	0.0975469	1.06995	Treated Avg	0.229505	0.482713	non	FALSE	unflagged
1	ENSGALP00000009286	ubiquinol-cytochrome c reductase core protein I [Source:HGNC Symbol;Acc:HGNC:12585] (g:5789, t:9300).	45	6577980	4756261	4260079	4500660	4116649	5376301	3739415	5084103	3985283	4287810	4668454	4.53588e+06	4801027	-0.0790644	1.05633	Control Avg	0.31931	0.572896	non	FALSE	unflagged
1	ENSGALP00000024468	Gallus gallus ribosomal protein S15 (RPS15), mRNA. [Source:RefSeq mRNA;Acc:NM_205462] (g:15195, t:24514).	15	4930049	4563902	5104000	4602442	3555108	5887047	3880132	5084180	3676537	5197569	4648097	4.22917e+06	5067028	0.0862993	1.06164	Treated Avg	0.282875	0.536938	non	FALSE	unflagged
1	ENSGALP00000025937	eukaryotic translation elongation factor 1 delta (guanine nucleotide exchange protein) [Source:HGNC Symbol;Acc:HGNC:3211] (g:16131, t:25984).	39	4736866	4794318	4931431	4670222	4080119	6056357	3723425	4811555	3778676	4738279	4632125	4.2501e+06	5.01415e+06	0.055129	1.03895	Treated Avg	0.417667	0.659847	non	FALSE	unflagged
1	ENSGALP00000026392	ribosomal protein S7 [Source:HGNC Symbol;Acc:HGNC:10440] (g:16392, t:26442).	52	5217644	4952564	5487651	4537885	4055771	5269988	4144949	4440559	3886865	4190386	4618426	4558576	4.67828e+06	-0.138507	1.10077	Control Avg	0.0562329	0.230201	non	FALSE	unflagged
1	ENSGALP00000010899	Gallus gallus ATP synthase, H+ transporting, mitochondrial F1 complex, gamma polypeptide 1 (ATP5C1), nuclear gene encoding mitochondrial protein, transcript variant 1, mRNA. [Source:RefSeq mRNA;Acc:NM_001278096] (g:6753, t:10913).	49	6604011	4646348	4128424	4254218	4214554	5214465	3652563	4831945	4057545	4406187	4601026	4.53142e+06	4.67063e+06	-0.117387	1.08477	Control Avg	0.160258	0.398962	non	FALSE	unflagged
1	ENSGALP00000015257	Gallus gallus ribosome binding protein 1 homolog 180kDa (dog) (RRBP1), mRNA. [Source:RefSeq mRNA;Acc:NM_001257346] (g:8676, t:15273).	64	6182304	4739907	4599453	4430006	4434544	4668385	4019954	4729747	4044229	4154944	4600347	4.6561e+06	4.5446e+06	-0.200099	1.14878	Control Avg	0.00511713	0.0630658	LOW	FALSE	unflagged
1	ENSGALP00000018295	Gallus gallus SERPINE1 mRNA binding protein 1 (SERBP1), mRNA. [Source:RefSeq mRNA;Acc:NM_001031293] (g:11229, t:18317).	29	4924043	4763685	4485115	4752303	3823537	5937424	3607612	5318054	3517218	4785371	4591436	4071505	5.11137e+06	0.152066	1.11116	Treated Avg	0.010283	0.0954847	LOW	FALSE	unflagged
1	ENSGALP00000006284	Gallus gallus heterogeneous nuclear ribonucleoprotein H3 (2H9) (HNRNPH3), mRNA. [Source:RefSeq mRNA;Acc:NM_001012592] (g:3947, t:6294).	121	4442838	3389316	3147538	3606747	3265625	6271460	4576659	6533416	4986195	5561875	4578167	4083771	5.07256e+06	0.0949672	1.06804	Treated Avg	0.674797	0.835915	non	FALSE	unflagged
1	ENSGALP00000003954	splicing factor proline/glutamine-rich [Source:HGNC Symbol;Acc:HGNC:10774] (g:2514, t:3963).	58	6143129	4799136	4663901	4395316	3909842	4867409	3790022	4787921	4036591	4302654	4569592	4508697	4.63049e+06	-0.122601	1.0887	Control Avg	0.0696543	0.258407	non	FALSE	unflagged
1	ENSGALP00000013999	Gallus gallus NADH dehydrogenase (ubiquinone) Fe-S protein 1, 75kDa (NADH-coenzyme Q reductase) (NDUFS1), nuclear gene encoding mitochondrial protein, mRNA. [Source:RefSeq mRNA;Acc:NM_001006518] (g:8606, t:14015).	80	6246144	4761583	4698057	4347372	4117684	4890586	3790546	4635089	4033512	4141107	4566168	4.57719e+06	4.55515e+06	-0.168856	1.12417	Control Avg	0.00915067	0.0897204	LOW	FALSE	unflagged
1	ENSGALP00000007680	Gallus gallus ribosomal protein L6 (RPL6), mRNA. [Source:RefSeq mRNA;Acc:NM_204152] (g:4818, t:7692).	52	5323306	5080536	4369139	4684982	3604635	5824449	3621225	4869363	3275038	4785609	4543828	4.03867e+06	5.04899e+06	0.1554	1.11373	Treated Avg	0.0088066	0.0876139	LOW	FALSE	unflagged
1	ENSGALP00000025745	Uncharacterized protein [Source:UniProtKB/TrEMBL;Acc:F1P304] (g:16007, t:25792).	51	6466072	4643024	4783266	4297595	4143965	4804647	3777292	4491389	4062635	3942053	4541194	4646646	4.43574e+06	-0.226467	1.16997	Control Avg	0.000865958	0.0223812	MED	FALSE	unflagged
1	ENSGALP00000043136	citrate synthase [Source:HGNC Symbol;Acc:HGNC:2422] (g:26880, t:43924).	39	6052363	4688629	4348976	4341796	4045052	5036400	3715323	4711932	3845616	4105742	4489183	4401466	4.5769e+06	-0.108108	1.07781	Control Avg	0.101737	0.312002	non	FALSE	unflagged
1	ENSGALP00000000170	Gallus gallus guanine nucleotide binding protein (G protein), beta polypeptide 2-like 1 (GNB2L1), mRNA. [Source:RefSeq mRNA;Acc:NM_001004378] (g:122, t:171).	83	4657816	4882538	4395308	4461721	3717468	5849023	3571505	4818182	3646932	4729499	4472999	3.99781e+06	4.94819e+06	0.125557	1.09093	Treated Avg	0.0395698	0.192591	non	FALSE	unflagged
1	ENSGALP00000023917	Gallus gallus 3-oxoacid CoA transferase 1 (OXCT1), nuclear gene encoding mitochondrial protein, mRNA. [Source:RefSeq mRNA;Acc:NM_001006578] (g:14846, t:23963).	64	5717143	4767067	4429321	4237712	3550317	5037547	3561880	4914298	3735176	4242458	4419292	4.19877e+06	4.63982e+06	-0.0184119	1.01284	Control Avg	0.784568	0.897513	non	FALSE	unflagged
1	ENSGALP00000009821	Gallus gallus ribosomal protein S13 (RPS13), mRNA. [Source:RefSeq mRNA;Acc:NM_001001783] (g:6096, t:9835).	50	4995535	4695514	4605576	4331780	3748300	5735741	3446695	4667401	3468376	4482000	4417692	4.0529e+06	4.78249e+06	0.0653325	1.04633	Treated Avg	0.242154	0.495082	non	FALSE	unflagged
1	ENSGALP00000009549	Gallus gallus calnexin (CANX), mRNA. [Source:RefSeq mRNA;Acc:NM_001030620] (g:5945, t:9563).	54	5732509	4435698	4409472	4026959	4288244	4854319	3673478	4629354	3898939	4170600	4411957	4.40053e+06	4423386	-0.162146	1.11895	Control Avg	0.0107256	0.0965663	LOW	FALSE	unflagged
1	ENSGALP00000003850	Gallus gallus chaperonin containing TCP1, subunit 6A (zeta 1) (CCT6A), mRNA. [Source:RefSeq mRNA;Acc:NM_001006216] (g:2448, t:3859).	88	4943937	4478835	4389653	4611193	3445295	5910982	3394629	4993338	3124891	4372491	4366524	3859681	4.87337e+06	0.166757	1.12253	Treated Avg	0.00988804	0.092951	LOW	FALSE	unflagged
1	ENSGALP00000006426	Gallus gallus cysteine and glycine-rich protein 3 (cardiac LIM protein) (CSRP3), mRNA. [Source:RefSeq mRNA;Acc:NM_001199486] (g:4044, t:6436).	39	6710510	4656191	4286629	4023777	3461171	5101600	3290348	4271334	3608579	4171294	4358143	4.27145e+06	4.44484e+06	-0.0891528	1.06375	Control Avg	0.346802	0.596467	non	FALSE	unflagged
1	ENSGALP00000035595	Gallus gallus ribosomal protein S11 (RPS11), mRNA. [Source:RefSeq mRNA;Acc:NM_001030833] (g:17299, t:36375).	20	4773279	4307869	4055082	4090137	3692616	5785757	3690882	4554288	3974895	4391453	4331626	4.03735e+06	4.6259e+06	0.00601331	1.00418	Treated Avg	0.938255	0.976195	non	FALSE	unflagged
1	ENSGALP00000007705	Gallus gallus ribosomal protein S4, X-linked (RPS4X), mRNA. [Source:RefSeq mRNA;Acc:NM_205108] (g:4831, t:7717).	65	4322627	3944025	3763642	4169561	3452097	6021126	3595094	5163525	3618698	4996589	4304698	3.75043e+06	4.85897e+06	0.181663	1.13419	Treated Avg	0.0744877	0.266635	non	FALSE	unflagged
1	ENSGALP00000008171	translocated promoter region, nuclear basket protein [Source:HGNC Symbol;Acc:HGNC:12017] (g:5105, t:8185).	94	5558226	4527025	4126817	4106904	3758441	4820561	3500429	4582879	3572837	4167614	4272173	4103350	4.441e+06	-0.0505186	1.03564	Control Avg	0.422806	0.663983	non	FALSE	unflagged
1	ENSGALP00000005520	aldehyde dehydrogenase 9 family, member A1 [Source:HGNC Symbol;Acc:HGNC:412] (g:3495, t:5530).	34	4586872	4081757	4308706	4177163	3415707	5732141	3862655	4422133	3605666	4501659	4269446	3.95592e+06	4.58297e+06	0.0249175	1.01742	Treated Avg	0.760809	0.887227	non	FALSE	unflagged
1	ENSGALP00000029968	Gallus gallus ribosomal protein L3 (RPL3), mRNA. [Source:RefSeq mRNA;Acc:NM_001006241] (g:12172, t:30605).	52	6102928	4844632	3587412	4602867	3216353	6110826	2589349	4793693	2421413	4149388	4241886	3583491	4.90028e+06	0.315728	1.24464	Treated Avg	0.0160151	0.120736	non	FALSE	unflagged
1	ENSGALP00000004046	Gallus gallus RAN, member RAS oncogene family (RAN), mRNA. [Source:RefSeq mRNA;Acc:NM_205258] (g:2569, t:4055).	59	4576541	4528095	4629244	4166237	3248594	5591635	3354030	4465424	3235847	4199043	4199469	3.80885e+06	4.59009e+06	0.0949891	1.06806	Treated Avg	0.164438	0.405954	non	FALSE	unflagged
1	ENSGALP00000026457	Gallus gallus pyruvate dehydrogenase (lipoamide) alpha 1 (PDHA1), nuclear gene encoding mitochondrial protein, mRNA. [Source:RefSeq mRNA;Acc:NM_001012544] (g:16430, t:26507).	44	4595990	3668589	3815438	3791114	3628255	4067283	4418061	4458314	4496285	4292289	4123162	4.19081e+06	4.05552e+06	-0.241155	1.18194	Control Avg	0.0676758	0.255824	non	FALSE	unflagged
1	ENSGALP00000019975	DEAD (Asp-Glu-Ala-Asp) box helicase 17 [Source:HGNC Symbol;Acc:HGNC:2740] (g:12247, t:20002).	27	4984022	4167263	4033323	4102350	3528828	4528146	3498761	4352721	3450093	3894559	4054007	3.89901e+06	4.20901e+06	-0.0597036	1.04225	Control Avg	0.332006	0.585055	non	FALSE	unflagged
1	ENSGALP00000025929	Gallus gallus hydroxyacyl-CoA dehydrogenase (HADH), nuclear gene encoding mitochondrial protein, mRNA. [Source:RefSeq mRNA;Acc:NM_001277897] (g:16124, t:25976).	23	5444326	3934519	4655245	3720658	3449315	4039073	3226991	4349458	3363575	3856512	4003967	4.02789e+06	3980044	-0.169123	1.12438	Control Avg	0.0305948	0.169679	non	FALSE	unflagged
1	ENSGALP00000001973	Gallus gallus insulin-like growth factor 2 mRNA binding protein 1 (IGF2BP1), mRNA. [Source:RefSeq mRNA;Acc:NM_205071] (g:1293, t:1975).	59	4331142	3899549	4095071	3958120	3306910	4992139	3544809	4149795	3607398	4095141	3998007	3777066	4.21895e+06	-0.0258605	1.01809	Control Avg	0.725883	0.865345	non	FALSE	unflagged
1	ENSGALP00000038957	Gallus gallus ribosomal protein L27 (RPL27), mRNA. [Source:RefSeq mRNA;Acc:NM_205337] (g:2837, t:39748).	25	4969977	4255881	3882851	4094972	3425564	5213349	2979001	4280616	3050835	3739485	3989253	3.66165e+06	4.31686e+06	0.0714898	1.0508	Treated Avg	0.254636	0.50718	non	FALSE	unflagged
1	ENSGALP00000010662	Gallus gallus cathepsin D (CTSD), mRNA. [Source:RefSeq mRNA;Acc:NM_205177] (g:6613, t:10676).	43	5261273	3987484	4080175	3585469	3339758	4313485	3289874	4011502	3512849	3795093	3917696	3.89679e+06	3.93861e+06	-0.148177	1.10817	Control Avg	0.0197349	0.132144	non	FALSE	unflagged
1	ENSGALP00000041510	calreticulin [Source:HGNC Symbol;Acc:HGNC:1455] (g:26852, t:45117).	47	3851391	3002780	2980375	3187208	3144627	4835501	4171592	5122058	4311017	4543259	3914981	3.6918e+06	4.13816e+06	-0.05065	1.03573	Control Avg	0.798486	0.905517	non	FALSE	unflagged
1	ENSGALP00000023446	Gallus gallus prohibitin 2 (PHB2), mRNA. [Source:RefSeq mRNA;Acc:NM_001080885] (g:14567, t:23492).	52	5756286	3957663	4037872	3731959	3594550	4174214	3127035	4057337	3273698	3413807	3912442	3.95789e+06	3866996	-0.186481	1.13798	Control Avg	0.0160125	0.120736	non	FALSE	unflagged
1	ENSGALP00000007763	Gallus gallus ribosomal protein S24 (RPS24), transcript variant 3, mRNA. [Source:RefSeq mRNA;Acc:NM_001277344] (g:4871, t:7776).	28	4017791	3654042	3985147	3740786	3105396	4928448	3548462	4298574	3211348	4263801	3875379	3.57363e+06	4.17713e+06	0.0393321	1.02764	Treated Avg	0.656845	0.825389	non	FALSE	unflagged
1	ENSGALP00000017341	heterogeneous nuclear ribonucleoprotein U (scaffold attachment factor A) [Source:HGNC Symbol;Acc:HGNC:5048] (g:10671, t:17361).	50	2648027	2788755	2995567	3231409	2625073	5659834	4183554	5233503	4251831	5133335	3875089	3.34081e+06	4.40937e+06	0.159514	1.11691	Treated Avg	0.539163	0.748091	non	FALSE	unflagged
1	ENSGALP00000003455	Gallus gallus peptidylprolyl isomerase B (cyclophilin B) (PPIB), mRNA. [Source:RefSeq mRNA;Acc:NM_205461] (g:2210, t:3460).	42	5730495	4158183	3272094	3845545	3264794	4119022	2847478	4350369	2711303	3827243	3812652	3.56523e+06	4.06007e+06	0.0473158	1.03334	Treated Avg	0.670858	0.83349	non	FALSE	unflagged
1	ENSGALP00000021472	Gallus gallus fumarate hydratase (FH), nuclear gene encoding mitochondrial protein, mRNA. [Source:RefSeq mRNA;Acc:NM_001006382] (g:13165, t:21505).	60	5286692	3995874	3905244	3872950	3299791	4278627	3059056	3821753	3140837	3252772	3791360	3738324	3.8444e+06	-0.11727	1.08468	Control Avg	0.10998	0.32681	non	FALSE	unflagged
1	ENSGALP00000009605	Uncharacterized protein [Source:UniProtKB/TrEMBL;Acc:H9KZC8] (g:5980, t:9619).	62	3954915	3790391	3662842	3754898	3339479	4798458	3217678	3870636	3009369	4036224	3743489	3.43686e+06	4.05012e+06	0.0526305	1.03715	Treated Avg	0.451372	0.684355	non	FALSE	unflagged
1	ENSGALP00000041772	Gallus gallus nudix (nucleoside diphosphate linked moiety X)-type motif 16-like 1 (NUDT16L1), mRNA. [Source:RefSeq mRNA;Acc:NM_204780] (g:28358, t:44511).	43	4319166	3451175	3381219	3547513	3200214	4795008	3221745	4130575	3263518	4015004	3732514	3.47717e+06	3987855	0.0147371	1.01027	Treated Avg	0.858104	0.935965	non	FALSE	unflagged
1	ENSGALP00000026015	Gallus gallus ribosomal protein, large, P1 (RPLP1), mRNA. [Source:RefSeq mRNA;Acc:NM_205322] (g:16172, t:26062).	22	3821985	3907332	3805413	3532955	3191277	4800570	3019647	4086337	2922519	3815985	3690402	3.35217e+06	4.02864e+06	0.0823288	1.05873	Treated Avg	0.211626	0.463046	non	FALSE	unflagged
1	ENSGALP00000022293	Gallus gallus ezrin (EZR), mRNA. [Source:RefSeq mRNA;Acc:NM_204885] (g:13742, t:22333).	45	3885166	4354687	4185903	3981820	3193266	4081932	2948577	3515079	2988833	3749706	3688497	3440349	3.93664e+06	0.0242043	1.01692	Treated Avg	0.778417	0.895137	non	FALSE	unflagged
1	ENSGALP00000038853	myosin XVIIIA [Source:HGNC Symbol;Acc:HGNC:31104] (g:3741, t:39643).	70	4747761	3646608	3615915	3664999	3236010	4434428	2917669	3875355	3037125	3669520	3684539	3510896	3858182	-0.028839	1.02019	Control Avg	0.627629	0.806619	non	FALSE	unflagged
1	ENSGALP00000039757	hypoxia up-regulated protein 1 precursor [Source:RefSeq peptide;Acc:NP_001006588] (g:7659, t:40554).	62	4735975	3666091	3534500	3520127	3328098	4020979	3274186	3951073	3216887	3519389	3676730	3.61793e+06	3.73553e+06	-0.124571	1.09018	Control Avg	0.0668361	0.253369	non	FALSE	unflagged
1	ENSGALP00000033359	Gallus gallus fascin homolog 1, actin-bundling protein (Strongylocentrotus purpuratus) (FSCN1), mRNA. [Source:RefSeq mRNA;Acc:NM_001178132] (g:21128, t:34001).	57	4177176	4087688	3678941	3508974	2752682	4872797	3014593	3681198	2858723	3952284	3658505	3296423	4.02059e+06	0.112749	1.08129	Treated Avg	0.108994	0.325092	non	FALSE	unflagged
1	ENSGALP00000014529	nexilin (F actin binding protein) [Source:HGNC Symbol;Acc:HGNC:29557] (g:8945, t:14545).	47	4039867	3506178	3364464	3516753	3087972	4467932	3057908	4173946	3125947	3972384	3631335	3.33523e+06	3.92744e+06	0.0551204	1.03895	Treated Avg	0.473419	0.698208	non	FALSE	unflagged
1	ENSGALP00000008824	Gallus gallus non-POU domain containing, octamer-binding (NONO), mRNA. [Source:RefSeq mRNA;Acc:NM_001031532] (g:5507, t:8838).	56	4886357	3684393	3564354	3327836	3105363	3880482	3200702	3953822	3131436	3487426	3622217	3.57764e+06	3.66679e+06	-0.128623	1.09325	Control Avg	0.0788514	0.275703	non	FALSE	unflagged
1	ENSGALP00000022815	cytochrome c oxidase subunit Va [Source:HGNC Symbol;Acc:HGNC:2267] (g:14121, t:22855).	42	4824085	3424418	3417695	3288741	3175665	4289042	3125864	3871339	3116148	3312484	3584548	3.53189e+06	3.6372e+06	-0.128758	1.09335	Control Avg	0.0696995	0.258407	non	FALSE	unflagged
1	ENSGALP00000023635	Gallus gallus lamin B1 (LMNB1), mRNA. [Source:RefSeq mRNA;Acc:NM_205286] (g:14692, t:23681).	44	4798133	3696898	3638055	3403505	3196943	3690216	3132066	3648181	3196486	3344353	3574483	3.59234e+06	3.55663e+06	-0.178599	1.13178	Control Avg	0.00806853	0.0837705	LOW	FALSE	unflagged
1	ENSGALP00000025356	ATP synthase, H+ transporting, mitochondrial Fo complex, subunit F6 [Source:HGNC Symbol;Acc:HGNC:847] (g:15751, t:25402).	15	4368831	3056598	3149026	3129487	3003015	4341272	3269627	4220758	3508896	3584443	3563195	3459879	3.66651e+06	-0.102623	1.07372	Control Avg	0.358432	0.607226	non	FALSE	unflagged
1	ENSGALP00000020346	Gallus gallus FK506 binding protein 3, 25kDa (FKBP3), mRNA. [Source:RefSeq mRNA;Acc:NM_204641] (g:12466, t:20373).	31	3942126	3539642	3475460	3589508	2936975	4481090	2979265	3911834	3024429	3504202	3538453	3271651	3.80526e+06	0.0371305	1.02607	Treated Avg	0.558474	0.760202	non	FALSE	unflagged
1	ENSGALP00000023288	Gallus gallus poly(A) binding protein, cytoplasmic 1 (PABPC1), mRNA. [Source:RefSeq mRNA;Acc:NM_001031597] (g:14450, t:23333).	37	3699235	3716933	3816574	3538405	3059311	4130737	2859438	3556643	2811842	3360178	3454930	3249280	3.66058e+06	-0.00500703	1.00348	Control Avg	0.938283	0.976195	non	FALSE	unflagged
1	ENSGALP00000010942	ribosomal protein S15a [Source:HGNC Symbol;Acc:HGNC:10389] (g:6771, t:10956).	52	3619425	3418692	3397735	3407801	2827808	4709550	2866477	3909356	2807440	3527223	3449151	3103777	3.79452e+06	0.104139	1.07485	Treated Avg	0.143023	0.374586	non	FALSE	unflagged
1	ENSGALP00000016623	nucleosome assembly protein 1-like 1 [Source:HGNC Symbol;Acc:HGNC:7637] (g:10238, t:16642).	40	2550696	3770723	3784047	3595566	2754697	4778565	2931142	3438461	2760956	4057288	3442214	2.95631e+06	3.92812e+06	0.208307	1.15533	Treated Avg	0.121613	0.341222	non	FALSE	unflagged
1	ENSGALP00000042479	stress-induced phosphoprotein 1 [Source:HGNC Symbol;Acc:HGNC:11387] (g:26546, t:44668).	37	2741135	3308560	3392908	3620649	2672165	5188661	3024078	3957195	2616463	3830283	3435210	2.88935e+06	3.98107e+06	0.257271	1.19522	Treated Avg	0.0373022	0.185636	non	FALSE	unflagged
1	ENSGALP00000039133	Gallus gallus tyrosine 3-monooxygenase/tryptophan 5-monooxygenase activation protein, epsilon polypeptide (YWHAE), mRNA. [Source:RefSeq mRNA;Acc:NM_001006219] (g:2661, t:39926).	47	3041877	3843692	3785797	3557969	2691781	5047085	2885719	3588632	2487623	3414755	3434493	2.97856e+06	3.89043e+06	0.192664	1.14287	Treated Avg	0.061471	0.242597	non	FALSE	unflagged
1	ENSGALP00000035815	solute carrier family 25 (mitochondrial carrier; adenine nucleotide translocator), member 6 [Source:HGNC Symbol;Acc:HGNC:10992] (g:16691, t:36604).	39	4939935	3304157	3482769	3036395	3164397	3536918	2755409	3536062	3063650	3285366	3410506	3481232	3.33978e+06	-0.216086	1.16158	Control Avg	0.0044221	0.0585881	LOW	FALSE	unflagged
1	ENSGALP00000016648	Uncharacterized protein [Source:UniProtKB/TrEMBL;Acc:H9KZP5] (g:26616, t:16667).	35	3757567	3202867	3403405	2972888	2788858	6361508	2617093	3369694	2591296	3031594	3409677	3.03164e+06	3.78771e+06	0.122637	1.08872	Treated Avg	0.390623	0.637484	non	FALSE	unflagged
1	ENSGALP00000016660	nuclear autoantigenic sperm protein (histone-binding) [Source:HGNC Symbol;Acc:HGNC:7644] (g:10255, t:16679).	71	2648424	3804456	3840658	3895820	2628510	5073856	2888372	3475987	2265069	3430310	3395146	2.85421e+06	3.93609e+06	0.267894	1.20405	Treated Avg	0.0434226	0.20143	non	FALSE	unflagged
1	ENSGALP00000000509	Gallus gallus heterogeneous nuclear ribonucleoprotein M (HNRNPM), mRNA. [Source:RefSeq mRNA;Acc:NM_001030932] (g:377, t:510).	91	4469441	3629919	3486758	3351275	2759914	3706197	2812131	3507273	2763239	3327684	3381383	3.2583e+06	3.50447e+06	-0.0529712	1.0374	Control Avg	0.429219	0.668653	non	FALSE	unflagged
1	ENSGALP00000007941	fibrillin 1 [Source:HGNC Symbol;Acc:HGNC:3603] (g:4960, t:7955).	62	4926675	3421532	3422146	3028215	3380273	3238455	2994489	3166565	3124910	3003425	3370668	3.5697e+06	3.17164e+06	-0.331727	1.25852	Control Avg	2.10672e-05	0.00187147	HIGH	TRUE	unflagged
1	ENSGALP00000008236	Gallus gallus clathrin, heavy chain (Hc) (CLTC), mRNA. [Source:RefSeq mRNA;Acc:NM_001080117] (g:5139, t:8250).	87	3319234	3572835	3391343	3406368	2837270	4846616	2652715	3678213	2533954	3430146	3366869	2.9469e+06	3.78684e+06	0.174672	1.12871	Treated Avg	0.0171523	0.12371	non	FALSE	unflagged
1	ENSGALP00000004437	Gallus gallus ribosomal protein S10 (RPS10), mRNA. [Source:RefSeq mRNA;Acc:NM_001257297] (g:2813, t:4446).	113	3722334	3506980	3454104	3365250	2839071	4169858	2701186	3527475	2666311	3496751	3344932	3.0766e+06	3.61326e+06	0.0578824	1.04094	Treated Avg	0.30078	0.554941	non	FALSE	unflagged
1	ENSGALP00000019801	Gallus gallus septin 7 (SEPT7), mRNA. [Source:RefSeq mRNA;Acc:NM_001012559] (g:12138, t:19828).	36	4078086	3483191	3438099	3170166	2998715	3508686	2735140	3475803	2709621	3156884	3275439	3.19193e+06	3358946	-0.0917892	1.06569	Control Avg	0.136033	0.363438	non	FALSE	unflagged
1	ENSGALP00000025125	Gallus gallus low density lipoprotein receptor-related protein associated protein 1 (LRPAP1), mRNA. [Source:RefSeq mRNA;Acc:NM_205062] (g:15612, t:25171).	20	4638280	3452605	3291114	3239297	2770548	3668449	2504219	3423557	2740554	2916542	3264516	3188943	3340090	-0.0869992	1.06216	Control Avg	0.25647	0.509532	non	FALSE	unflagged
1	ENSGALP00000039931	proteasome (prosome, macropain) 26S subunit, non-ATPase, 11 [Source:HGNC Symbol;Acc:HGNC:9556] (g:24112, t:40727).	51	2945501	3572667	3270796	3482277	2588923	4695182	2399992	3602954	2296843	3529952	3238509	2700411	3.77661e+06	0.299538	1.23075	Treated Avg	0.000111958	0.00615194	HIGH	TRUE	unflagged
1	ENSGALP00000004641	pre-mRNA processing factor 8 [Source:HGNC Symbol;Acc:HGNC:17340] (g:2943, t:4650).	98	3895622	3438403	3380671	3193738	2888202	3710639	2699784	3315527	2702680	3118010	3234328	3.11339e+06	3.35526e+06	-0.0625269	1.04429	Control Avg	0.250481	0.503035	non	FALSE	unflagged
1	ENSGALP00000039965	Gallus gallus coatomer protein complex, subunit alpha (COPA), mRNA. [Source:RefSeq mRNA;Acc:NM_001031405] (g:9153, t:40760).	60	2984383	3559176	3318291	3402145	2795648	4351612	2692055	3345137	2503043	3367463	3231895	2858684	3.60511e+06	0.143975	1.10495	Treated Avg	0.0828263	0.282313	non	FALSE	unflagged
1	ENSGALP00000013029	splicing factor 3b, subunit 1, 155kDa [Source:HGNC Symbol;Acc:HGNC:10768] (g:8038, t:13044).	62	3780900	3375604	3286907	3163392	2778969	3838713	2698006	3447960	2684316	3235813	3229058	3.04582e+06	3.4123e+06	-0.00925718	1.00644	Control Avg	0.865417	0.939908	non	FALSE	unflagged
1	ENSGALP00000012462	ribosomal protein S25 [Source:HGNC Symbol;Acc:HGNC:10413] (g:7699, t:12476).	25	3323802	3359046	3277308	3133761	2960947	4006081	2690671	3200533	2776306	3391808	3212026	3.00581e+06	3.41825e+06	-0.00100614	1.0007	Control Avg	0.988866	0.996909	non	FALSE	unflagged
1	ENSGALP00000003847	catenin (cadherin-associated protein), alpha 1, 102kDa [Source:HGNC Symbol;Acc:HGNC:2509] (g:2447, t:3856).	20	4014402	3142437	3249811	3211705	2648232	3994815	2466117	3498902	2573753	3252211	3205238	2990463	3420014	0.0299141	1.02095	Treated Avg	0.623386	0.804709	non	FALSE	unflagged
1	ENSGALP00000015560	Gallus gallus eukaryotic translation initiation factor 2, subunit 1 alpha, 35kDa (EIF2S1), mRNA. [Source:RefSeq mRNA;Acc:NM_001006477] (g:9565, t:15576).	53	3406023	3344128	3549678	3241504	2640717	3869697	2657047	3332864	2616740	3353838	3201224	2974041	3.42841e+06	0.0297521	1.02084	Treated Avg	0.658775	0.826278	non	FALSE	unflagged
1	ENSGALP00000033411	ribosomal protein S21 [Source:HGNC Symbol;Acc:HGNC:10409] (g:5338, t:34053).	45	4256830	3573419	3051739	3228994	2440775	4270643	2058037	3790625	2026742	3289392	3198720	2.76682e+06	3.63061e+06	0.248465	1.18794	Treated Avg	0.0105046	0.0960191	LOW	FALSE	unflagged
1	ENSGALP00000019402	Gallus gallus catenin (cadherin-associated protein), beta 1, 88kDa (CTNNB1), mRNA. [Source:RefSeq mRNA;Acc:NM_205081] (g:11905, t:19428).	52	4459108	3278203	3049640	3100492	2799250	3733791	2524049	3241250	2574482	3129429	3188969	3.08131e+06	3296633	-0.059993	1.04246	Control Avg	0.393289	0.640136	non	FALSE	unflagged
1	ENSGALP00000002212	Gallus gallus troponin C type 1 (slow) (TNNC1), mRNA. [Source:RefSeq mRNA;Acc:NM_205133] (g:1459, t:2214).	44	4164581	3183349	3341393	3036170	2618698	4121276	2514646	3254299	2556367	3083540	3187432	3039137	3.33573e+06	-0.0299534	1.02098	Control Avg	0.641094	0.812225	non	FALSE	unflagged
1	ENSGALP00000012193	Gallus gallus VAMP (vesicle-associated membrane protein)-associated protein B and C (VAPB), mRNA. [Source:RefSeq mRNA;Acc:NM_001006296] (g:7549, t:12207).	16	4400304	3362730	3451921	3136988	2873454	3418155	2527929	3224907	2633880	2782063	3181233	3.1775e+06	3.18497e+06	-0.152169	1.11124	Control Avg	0.0311168	0.171159	non	FALSE	unflagged
1	ENSGALP00000023101	Gallus gallus UDP-glucose 6-dehydrogenase (UGDH), mRNA. [Source:RefSeq mRNA;Acc:NM_001012581] (g:14320, t:23144).	59	3305304	3686209	3361812	3035084	2612003	4157853	2828674	3028493	2618450	3117626	3175151	2.94525e+06	3405053	0.0215386	1.01504	Treated Avg	0.793829	0.902473	non	FALSE	unflagged
1	ENSGALP00000004515	Gallus gallus ribosomal protein L26-like 1 (RPL26L1), transcript variant 1, mRNA. [Source:RefSeq mRNA;Acc:NM_001277098] (g:2868, t:4524).	26	3059714	2901950	2991734	3349783	2710847	4101560	3079906	3311294	3045510	3188235	3174053	2.97754e+06	3.37056e+06	-0.0248318	1.01736	Control Avg	0.82605	0.918983	non	FALSE	unflagged
1	ENSGALP00000009946	LIM domain and actin binding 1 [Source:HGNC Symbol;Acc:HGNC:24636] (g:6169, t:9960).	42	4287066	3331722	3137810	3049491	2985428	3191500	2681983	3272900	2769329	2834522	3154175	3.17232e+06	3136027	-0.179137	1.13221	Control Avg	0.0161585	0.121138	non	FALSE	unflagged
1	ENSGALP00000036002	Gallus gallus RAB10, member RAS oncogene family (RAB10), mRNA. [Source:RefSeq mRNA;Acc:NM_001031097] (g:16535, t:36791).	8	3895996	3029239	2870382	2744392	2421139	3793411	2773711	3505526	2889612	3347468	3127088	2970168	3.28401e+06	-0.0320653	1.02247	Control Avg	0.731547	0.869195	non	FALSE	unflagged
1	ENSGALP00000041897	Uncharacterized protein [Source:UniProtKB/TrEMBL;Acc:R4GIG1] (g:27323, t:44266).	55	4265057	3621451	3146152	3049965	2516193	3092015	2896406	3033382	2716361	2895964	3123295	3.10803e+06	3.13856e+06	-0.146328	1.10675	Control Avg	0.120948	0.341087	non	FALSE	unflagged
1	ENSGALP00000035370	Uncharacterized protein [Source:UniProtKB/TrEMBL;Acc:H9L369] (g:22570, t:36146).	21	3262383	3300006	3179505	3367905	2487505	4328208	2377890	3483220	2144230	3274833	3120569	2.6903e+06	3.55083e+06	0.227353	1.17069	Treated Avg	0.000688693	0.0191184	MED	FALSE	unflagged
1	ENSGALP00000030189	Gallus gallus cytochrome c oxidase subunit VIc (COX6C), nuclear gene encoding mitochondrial protein, mRNA. [Source:RefSeq mRNA;Acc:NM_001198657] (g:19445, t:30826).	12	3961360	2754817	2676658	2852381	2575343	3654297	2876401	3753797	2857156	3213173	3117538	2.98938e+06	3245693	-0.0593379	1.04199	Control Avg	0.584806	0.777242	non	FALSE	unflagged
1	ENSGALP00000040654	Gallus gallus thymosin beta 4, X-linked (TMSB4X), mRNA. [Source:RefSeq mRNA;Acc:NM_001001315] (g:26383, t:43161).	28	2468694	3620293	3139231	3434091	2277563	4362861	2856544	3042844	2379798	3434024	3101594	2624366	3.57882e+06	0.245631	1.18561	Treated Avg	0.0518237	0.219623	non	FALSE	unflagged
1	ENSGALP00000020064	Gallus gallus eukaryotic translation initiation factor 3, subunit L (EIF3L), mRNA. [Source:RefSeq mRNA;Acc:NM_001012535] (g:12296, t:20091).	35	3082946	3246014	2971256	3085650	2649049	4181838	2506776	3234771	2513448	3256736	3072848	2744695	3.401e+06	0.120439	1.08707	Treated Avg	0.0868797	0.288337	non	FALSE	unflagged
1	ENSGALP00000014265	Gallus gallus RAB1A, member RAS oncogene family (RAB1A), mRNA. [Source:RefSeq mRNA;Acc:NM_001270662] (g:8783, t:14281).	40	3311800	2904491	3175892	2930235	2695577	3616838	2662936	3145551	2690142	3013412	3014687	2.90727e+06	3.12211e+06	-0.080757	1.05757	Control Avg	0.229801	0.482741	non	FALSE	unflagged
1	ENSGALP00000011491	Gallus gallus pyruvate dehydrogenase (lipoamide) beta (PDHB), nuclear gene encoding mitochondrial protein, mRNA. [Source:RefSeq mRNA;Acc:NM_001198620] (g:7103, t:11505).	32	4089707	3082000	3136881	2937547	2664581	3383243	2392996	3070999	2636705	2592686	2998734	2984174	3013295	-0.148117	1.10812	Control Avg	0.0249104	0.151222	non	FALSE	unflagged
1	ENSGALP00000023085	Gallus gallus actinin, alpha 4 (ACTN4), mRNA. [Source:RefSeq mRNA;Acc:NM_205126] (g:14305, t:23128).	40	2845515	2898901	2491365	3035426	2246453	4415170	2461305	3564141	2324468	3441122	2972387	2.47382e+06	3470952	0.294364	1.22634	Treated Avg	0.00246602	0.0423996	MED	FALSE	unflagged
1	ENSGALP00000027884	Gallus gallus NADH dehydrogenase (ubiquinone) 1 alpha subcomplex, 9, 39kDa (NDUFA9), nuclear gene encoding mitochondrial protein, mRNA. [Source:RefSeq mRNA;Acc:NM_001006281] (g:17282, t:27937).	34	4192371	3063236	3189836	2748111	2691477	3095480	2432645	2996698	2610861	2642916	2966363	3023438	2.90929e+06	-0.212988	1.15909	Control Avg	0.00168608	0.0342149	MED	FALSE	unflagged
1	ENSGALP00000039235	Gallus gallus cold shock domain containing E1, RNA-binding (CSDE1), mRNA. [Source:RefSeq mRNA;Acc:NM_001030918] (g:2139, t:40028).	61	2983397	3197037	3097281	3169129	2447875	3992445	2298011	3202470	2226093	2918778	2953252	2.61053e+06	3.29597e+06	0.156486	1.11457	Treated Avg	0.0201322	0.132998	non	FALSE	unflagged
1	ENSGALP00000002197	Gallus gallus gelsolin (GSN), mRNA. [Source:RefSeq mRNA;Acc:NM_204934] (g:1446, t:2199).	40	3878573	3000314	2734106	3103960	2408538	3993642	2108144	3207148	2020168	2767050	2922164	2.62991e+06	3.21442e+06	0.132972	1.09655	Treated Avg	0.11448	0.33247	non	FALSE	unflagged
1	ENSGALP00000004807	Gallus gallus proteasome (prosome, macropain) subunit, alpha type, 4 (PSMA4), mRNA. [Source:RefSeq mRNA;Acc:NM_001198602] (g:3046, t:4816).	19	2535287	2977298	3173998	2969186	2553826	3965618	2414937	3142763	2339973	3128253	2920114	2.6036e+06	3.23662e+06	0.119547	1.08639	Treated Avg	0.227868	0.481004	non	FALSE	unflagged
1	ENSGALP00000019634	Gallus gallus programmed cell death 6 interacting protein (PDCD6IP), mRNA. [Source:RefSeq mRNA;Acc:NM_001030993] (g:12043, t:19660).	48	3164600	3036653	2847875	2953493	2314835	4008817	2322777	3019481	2323820	3022736	2901509	2.59478e+06	3208236	0.126066	1.09131	Treated Avg	0.0438667	0.202433	non	FALSE	unflagged
1	ENSGALP00000016266	Gallus gallus cofilin 2 (muscle) (CFL2), mRNA. [Source:RefSeq mRNA;Acc:NM_001004406] (g:10027, t:16285).	39	2008989	2778791	3299325	3017052	2347880	4546884	2316702	2998765	2390724	3289067	2899418	2472724	3.32611e+06	0.218035	1.16315	Treated Avg	0.166043	0.407793	non	FALSE	unflagged
1	ENSGALP00000037404	Gallus gallus carnitine palmitoyltransferase 2 (CPT2), nuclear gene encoding mitochondrial protein, mRNA. [Source:RefSeq mRNA;Acc:NM_001031287] (g:10681, t:38198).	8	3999061	2679402	2760424	2757387	2377496	3255782	2349607	3252766	2599122	2758717	2878976	2817142	2.94081e+06	-0.099349	1.07129	Control Avg	0.233701	0.486915	non	FALSE	unflagged
1	ENSGALP00000025837	Gallus gallus high mobility group nucleosome binding domain 1 (HMGN1), mRNA. [Source:RefSeq mRNA;Acc:NM_205106] (g:16067, t:25884).	13	4028250	2960118	2922255	2751122	2748032	2932273	2265619	2975779	2362925	2818543	2876492	2.86542e+06	2887567	-0.141885	1.10335	Control Avg	0.0680034	0.256062	non	FALSE	unflagged
1	ENSGALP00000009487	ribophorin I [Source:HGNC Symbol;Acc:HGNC:10381] (g:5907, t:9501).	99	4262173	2956604	2872726	2738523	2540689	3180872	2248139	3043768	2306471	2531102	2868107	2.84604e+06	2.89017e+06	-0.128549	1.09319	Control Avg	0.121241	0.341222	non	FALSE	unflagged
1	ENSGALP00000014746	Gallus gallus heat shock 10kDa protein 1 (chaperonin 10) (HSPE1), nuclear gene encoding mitochondrial protein, mRNA. [Source:RefSeq mRNA;Acc:NM_205067] (g:9070, t:14762).	30	3439500	2565585	2499387	2728675	2433389	3660302	2363846	3546823	2392024	2816907	2844644	2.62563e+06	3.06366e+06	0.0445048	1.03133	Treated Avg	0.631496	0.809123	non	FALSE	unflagged
1	ENSGALP00000035933	cathepsin B [Source:HGNC Symbol;Acc:HGNC:2527] (g:16666, t:36722).	34	5043133	3097745	2110384	2886768	2286159	3751789	1712587	3283640	1717978	2554479	2844466	2.57405e+06	3.11488e+06	0.155747	1.114	Treated Avg	0.396761	0.643096	non	FALSE	unflagged
1	ENSGALP00000020830	Gallus gallus thioredoxin domain containing 5 (endoplasmic reticulum) (TXNDC5), mRNA. [Source:RefSeq mRNA;Acc:NM_001006374] (g:12784, t:20859).	70	3684284	2876788	2944548	2695970	2423485	3157954	2386672	3054845	2356132	2718860	2829954	2.75902e+06	2.90088e+06	-0.0909749	1.06509	Control Avg	0.135069	0.362315	non	FALSE	unflagged
1	ENSGALP00000009681	Gallus gallus proteasome (prosome, macropain) subunit, alpha type, 1 (PSMA1), mRNA. [Source:RefSeq mRNA;Acc:NM_205020] (g:6022, t:9695).	16	2552213	3208053	3047835	3056901	2314566	3988794	2205427	2905122	2056026	2883171	2821811	2.43521e+06	3.20841e+06	0.211198	1.15765	Treated Avg	0.0182004	0.127642	non	FALSE	unflagged
1	ENSGALP00000037708	Gallus gallus proteasome (prosome, macropain) 26S subunit, ATPase, 3 (PSMC3), mRNA. [Source:RefSeq mRNA;Acc:NM_001031190] (g:8108, t:38503).	42	2258678	3009457	3128535	3041152	2372084	3765983	2376114	2866300	2209670	3015637	2804361	2.46902e+06	3.13971e+06	0.15051	1.10996	Treated Avg	0.19182	0.438611	non	FALSE	unflagged
1	ENSGALP00000002520	Gallus gallus septin 2-like (LOC416777), mRNA. [Source:RefSeq mRNA;Acc:NM_001006182] (g:1652, t:2523).	20	3544961	3011381	2680074	2728891	2528884	3153593	2318103	3170216	2135124	2756353	2802758	2.64143e+06	2.96409e+06	0.00232728	1.00161	Treated Avg	0.973253	0.988648	non	FALSE	unflagged
1	ENSGALP00000000088	proteasome subunit alpha type-5 [Source:RefSeq peptide;Acc:NP_001026578] (g:65, t:89).	41	2493571	2949446	2930066	2836801	2096534	4129812	2117178	2965572	1885294	3034625	2743890	2.30453e+06	3.18325e+06	0.281162	1.21517	Treated Avg	0.0025483	0.0427918	MED	FALSE	unflagged
1	ENSGALP00000002604	inter-alpha-trypsin inhibitor heavy chain 3 [Source:HGNC Symbol;Acc:HGNC:6168] (g:1697, t:2607).	2	3688205	2782256	2544648	2560227	2527246	3266195	2330561	2772382	2436251	2524953	2743292	2.70538e+06	2.7812e+06	-0.132224	1.09598	Control Avg	0.055303	0.227614	non	FALSE	unflagged
1	ENSGALP00000008056	Gallus gallus acyl-CoA dehydrogenase family, member 9 (ACAD9), nuclear gene encoding mitochondrial protein, mRNA. [Source:RefSeq mRNA;Acc:NM_001006136] (g:5034, t:8070).	49	3888994	2809742	2759289	2689312	2359930	2878825	2301989	2908119	2330832	2430193	2735722	2.72821e+06	2.74324e+06	-0.148293	1.10826	Control Avg	0.0534088	0.22303	non	FALSE	unflagged
1	ENSGALP00000005576	Gallus gallus DEAD (Asp-Glu-Ala-Asp) box helicase 5 (DDX5), mRNA. [Source:RefSeq mRNA;Acc:NM_204827] (g:3532, t:5586).	42	3450577	3011541	2954004	2673386	2369584	3032369	2234271	2726219	2272662	2596665	2732128	2.65622e+06	2808036	-0.083125	1.05931	Control Avg	0.170496	0.413441	non	FALSE	unflagged
1	ENSGALP00000041993	ribosomal protein L21 [Source:HGNC Symbol;Acc:HGNC:10313] (g:27035, t:45278).	33	2765905	2760393	3295783	2626055	2437644	3037691	2422142	2657192	2543423	2506729	2705296	2.69298e+06	2717612	-0.17235	1.12689	Control Avg	0.0478843	0.211511	non	FALSE	unflagged
1	ENSGALP00000001332	Gallus gallus lysyl-tRNA synthetase (KARS), mRNA. [Source:RefSeq mRNA;Acc:NM_001030583] (g:907, t:1334).	56	2765792	3001709	2666509	3012698	2173689	3989435	1944974	2973690	1648441	2868731	2704567	2239881	3.16925e+06	0.329561	1.25663	Treated Avg	3.90748e-05	0.00277692	HIGH	TRUE	unflagged
1	ENSGALP00000026123	Gallus gallus DEAD (Asp-Glu-Ala-Asp) box polypeptide 3, X-linked (DDX3X), mRNA. [Source:RefSeq mRNA;Acc:NM_001030800] (g:16231, t:26171).	56	3122249	2727194	2675778	2646709	2277961	3400039	2141592	2953816	2164082	2906342	2701576	2.47633e+06	2926820	0.0693048	1.04921	Treated Avg	0.235894	0.488278	non	FALSE	unflagged
1	ENSGALP00000026126	Gallus gallus ribosomal protein L8 (RPL8), mRNA. [Source:RefSeq mRNA;Acc:NM_001277728] (g:16232, t:26174).	45	3455726	2802862	2517363	2695656	2240093	3496149	1874815	3031197	1956813	2797967	2686864	2408962	2.96477e+06	0.142679	1.10395	Treated Avg	0.0481601	0.212319	non	FALSE	unflagged
1	ENSGALP00000018195	Gallus gallus proteasome (prosome, macropain) subunit, beta type, 1 (PSMB1), mRNA. [Source:RefSeq mRNA;Acc:NM_001007905] (g:11174, t:18217).	17	2272475	2761027	2993858	2764137	2156379	3671364	2185776	2736278	2088651	3086819	2671676	2.33943e+06	3003925	0.170055	1.1251	Treated Avg	0.117848	0.337341	non	FALSE	unflagged
1	ENSGALP00000013904	Gallus gallus solute carrier family 8 (sodium/calcium exchanger), member 1 (SLC8A1), mRNA. [Source:RefSeq mRNA;Acc:NM_001079473] (g:8544, t:13920).	47	3719375	2789221	2624167	2672549	2362925	3176412	2046918	2728714	2135422	2227140	2648284	2.57776e+06	2.71881e+06	-0.0819255	1.05843	Control Avg	0.299978	0.554399	non	FALSE	unflagged
1	ENSGALP00000007287	Gallus gallus ribosomal protein S14 (RPS14), mRNA. [Source:RefSeq mRNA;Acc:NM_001030619] (g:4588, t:7299).	20	2658658	2868648	2895336	2591074	2387864	3193089	2166734	2753387	2182440	2783190	2648042	2.45821e+06	2.83788e+06	0.0255096	1.01784	Treated Avg	0.729628	0.867962	non	FALSE	unflagged
1	ENSGALP00000019120	Gallus gallus heat shock 70kDa protein 2 (HSPA2), mRNA. [Source:RefSeq mRNA;Acc:NM_001006685] (g:11715, t:19144).	35	2241845	2821352	2724473	2687183	2023161	3925027	2182143	2838713	1972047	3010568	2642651	2.22873e+06	3.05657e+06	0.260217	1.19766	Treated Avg	0.0117348	0.1022	non	FALSE	unflagged
1	ENSGALP00000012938	Gallus gallus apoptosis inhibitor 5 (API5), mRNA. [Source:RefSeq mRNA;Acc:NM_001006474] (g:7977, t:12953).	32	3274751	2783330	2626872	2609749	2284872	3095337	2254793	2777801	2192940	2509850	2641029	2.52685e+06	2.75521e+06	-0.045802	1.03226	Control Avg	0.419975	0.661877	non	FALSE	unflagged
1	ENSGALP00000010754	Gallus gallus microtubule-associated protein, RP/EB family, member 1 (MAPRE1), mRNA. [Source:RefSeq mRNA;Acc:NM_001030860] (g:6657, t:10768).	22	2446816	2864479	2830382	2737701	2233113	3736801	2098371	2760983	1963018	2687388	2635905	2314340	2.95747e+06	0.165411	1.12149	Treated Avg	0.0525628	0.220473	non	FALSE	unflagged
1	ENSGALP00000032101	Gallus gallus transaldolase 1 (TALDO1), mRNA. [Source:RefSeq mRNA;Acc:NM_001031177] (g:5127, t:32738).	34	3259890	2906311	2537376	2611455	2037801	3245740	2281687	2635097	2179978	2646411	2634175	2.45935e+06	2.809e+06	0.0208311	1.01454	Treated Avg	0.761556	0.887234	non	FALSE	unflagged
1	ENSGALP00000018750	phosphate carrier protein, mitochondrial [Source:RefSeq peptide;Acc:NP_001006236] (g:11514, t:18773).	50	3509350	2549402	2796957	2444006	2430397	2822210	2250276	2722196	2289533	2449328	2626365	2.6553e+06	2.59743e+06	-0.196243	1.14571	Control Avg	0.000865827	0.0223812	MED	FALSE	unflagged
1	ENSGALP00000013388	Gallus gallus proteasome (prosome, macropain) 26S subunit, ATPase, 2 (PSMC2), mRNA. [Source:RefSeq mRNA;Acc:NM_001006225] (g:8236, t:13403).	63	2240399	2777612	2823587	2764909	2195261	3706269	2136770	2710301	2030095	2777962	2616316	2.28522e+06	2.94741e+06	0.172506	1.12701	Treated Avg	0.0851597	0.285661	non	FALSE	unflagged
1	ENSGALP00000041159	ribosomal protein S16 [Source:HGNC Symbol;Acc:HGNC:10396] (g:26490, t:46025).	39	3108437	2606519	2817806	2595504	2256508	3275511	2141720	2660327	2222208	2407556	2609210	2.50934e+06	2.70908e+06	-0.0641206	1.04545	Control Avg	0.264137	0.516642	non	FALSE	unflagged
1	ENSGALP00000001315	Gallus gallus nuclear distribution C homolog (A. nidulans) (NUDC), mRNA. [Source:RefSeq mRNA;Acc:NM_001006311] (g:895, t:1317).	25	2225747	2770155	2807910	2775032	2029922	3804004	2115094	2804156	1942074	2780396	2605449	2.22415e+06	2.98675e+06	0.232557	1.17492	Treated Avg	0.0208511	0.135593	non	FALSE	unflagged
1	ENSGALP00000019252	spectrin repeat containing, nuclear envelope 2 [Source:HGNC Symbol;Acc:HGNC:17084] (g:11811, t:19277).	110	3493057	2773679	2599255	2533009	2423703	2890831	2060167	2515559	2152565	2416104	2585793	2.54575e+06	2.62584e+06	-0.116479	1.08409	Control Avg	0.0767731	0.270163	non	FALSE	unflagged
1	ENSGALP00000012463	Gallus gallus cortactin (CTTN), mRNA. [Source:RefSeq mRNA;Acc:NM_205468] (g:7700, t:12477).	35	2996312	2740472	2676859	2621240	2236655	3046860	2062698	2588598	2113923	2478270	2556189	2.41729e+06	2695088	-0.0141301	1.00984	Control Avg	0.796058	0.903571	non	FALSE	unflagged
1	ENSGALP00000035996	Gallus gallus superoxide dismutase 1, soluble (SOD1), mRNA. [Source:RefSeq mRNA;Acc:NM_205064] (g:15844, t:36785).	14	1972274	2325769	1892913	2540676	1655849	4344506	2148569	3232023	1856018	3588737	2555733	1.90512e+06	3.20634e+06	0.540117	1.45409	Treated Avg	0.000873413	0.0223812	MED	FALSE	unflagged
1	ENSGALP00000014317	isocitrate dehydrogenase 1 (NADP+), soluble [Source:HGNC Symbol;Acc:HGNC:5382] (g:8818, t:14333).	45	3395097	2820782	2360661	2387308	1969345	3141366	2183795	2616897	2008476	2633283	2551701	2.38347e+06	2.71993e+06	0.0267647	1.01873	Treated Avg	0.734872	0.871965	non	FALSE	unflagged
1	ENSGALP00000005643	Gallus gallus 5-aminoimidazole-4-carboxamide ribonucleotide formyltransferase/IMP cyclohydrolase (ATIC), mRNA. [Source:RefSeq mRNA;Acc:NM_205178] (g:3570, t:5653).	66	3508817	2743663	2402612	2526899	2173942	3084610	1943797	2605400	1935305	2531153	2545620	2.39289e+06	2698345	0.0181535	1.01266	Treated Avg	0.804397	0.909126	non	FALSE	unflagged
1	ENSGALP00000035780	Uncharacterized protein [Source:UniProtKB/TrEMBL;Acc:F1NA05] (g:16808, t:36568).	63	3247610	2529406	2473945	2389926	2202257	2930104	2139704	2670707	2206525	2496903	2528709	2.45401e+06	2.60341e+06	-0.0842748	1.06015	Control Avg	0.16597	0.407793	non	FALSE	unflagged
1	ENSGALP00000023784	erythrocyte membrane protein band 4.1-like 3 [Source:HGNC Symbol;Acc:HGNC:3380] (g:14770, t:23830).	52	3038166	2683471	2506756	2475377	2070771	3120129	2084749	2750399	1988406	2488659	2520688	2.33777e+06	2703607	0.0397239	1.02792	Treated Avg	0.480713	0.704288	non	FALSE	unflagged
1	ENSGALP00000015246	peroxiredoxin 3 [Source:HGNC Symbol;Acc:HGNC:9354] (g:9369, t:15262).	35	3197819	2597829	2559692	2426948	2300362	2757775	2141748	2618292	2195043	2379339	2517485	2.47893e+06	2.55604e+06	-0.124624	1.09022	Control Avg	0.0335075	0.17753	non	FALSE	unflagged
1	ENSGALP00000024142	microtubule-associated protein 1B [Source:HGNC Symbol;Acc:HGNC:6836] (g:14999, t:24188).	44	3035989	2510909	2797283	2557562	2345190	3076047	2095689	2520533	1928058	2304918	2517218	2.44044e+06	2.59399e+06	-0.0818912	1.0584	Control Avg	0.202455	0.450558	non	FALSE	unflagged
1	ENSGALP00000038523	Gallus gallus ATPase, Ca++ transporting, cardiac muscle, slow twitch 2 (ATP2A2), transcript variant 2, mRNA. [Source:RefSeq mRNA;Acc:NM_001271974] (g:3835, t:39313).	57	3491092	2415661	2503185	2455536	2225632	3096238	1789685	2798529	2070673	2227683	2507391	2.41605e+06	2.59873e+06	-0.0524951	1.03706	Control Avg	0.529912	0.739768	non	FALSE	unflagged
1	ENSGALP00000024371	Gallus gallus cadherin 2, type 1, N-cadherin (neuronal) (CDH2), mRNA. [Source:RefSeq mRNA;Acc:NM_001001615] (g:15132, t:24417).	40	3419683	2598024	2085324	2383863	1910524	3338247	1801306	2912098	1922496	2654743	2502631	2.22787e+06	2777395	0.161263	1.11827	Treated Avg	0.0866201	0.287815	non	FALSE	unflagged
1	ENSGALP00000034254	Gallus gallus cell division cycle 42 (GTP binding protein, 25kDa) (CDC42), mRNA. [Source:RefSeq mRNA;Acc:NM_205048] (g:4796, t:34897).	25	2557135	2441406	2474035	2426133	1868370	3400499	2161806	2754218	2056869	2851467	2499194	2223643	2.77474e+06	0.133516	1.09696	Treated Avg	0.132209	0.357885	non	FALSE	unflagged
1	ENSGALP00000016175	Gallus gallus ATP-binding cassette, sub-family E (OABP), member 1 (ABCE1), mRNA. [Source:RefSeq mRNA;Acc:NM_001006440] (g:9961, t:16194).	35	2620877	2622662	2699843	2502304	2154110	3157393	2059530	2627243	2090035	2422984	2495698	2324879	2.66652e+06	0.0155589	1.01084	Treated Avg	0.810037	0.911249	non	FALSE	unflagged
1	ENSGALP00000022626	Gallus gallus ribosomal protein S12 (RPS12), mRNA. [Source:RefSeq mRNA;Acc:NM_001277911] (g:13990, t:22666).	32	2715572	2333627	2445048	2369048	2129450	3333356	2087371	2777115	2031962	2707859	2493041	2.28188e+06	2704201	0.0619482	1.04387	Treated Avg	0.418633	0.660738	non	FALSE	unflagged
1	ENSGALP00000023395	ubiquitin specific peptidase 5 (isopeptidase T) [Source:HGNC Symbol;Acc:HGNC:12628] (g:14525, t:23441).	42	1939771	2722578	2929128	2695988	2120298	3366955	2090391	2379864	1979092	2646634	2487070	2211736	2.7624e+06	0.123724	1.08954	Treated Avg	0.33967	0.592236	non	FALSE	unflagged
1	ENSGALP00000042091	pentraxin-related protein PTX3 precursor [Source:RefSeq peptide;Acc:NP_001017413] (g:28284, t:45711).	26	3735861	2568150	2374534	2217463	2430546	2210896	2354102	2609905	2184189	2072372	2475802	2.61585e+06	2.33576e+06	-0.321652	1.24976	Control Avg	0.00238212	0.041223	MED	FALSE	unflagged
1	ENSGALP00000013968	eukaryotic translation elongation factor 1 beta 2 [Source:HGNC Symbol;Acc:HGNC:3208] (g:8590, t:13984).	56	2711772	2680122	2449119	2621383	2042273	3258341	1929347	2660345	1905269	2469003	2472697	2207556	2.73784e+06	0.135349	1.09836	Treated Avg	0.0140738	0.112773	non	FALSE	unflagged
1	ENSGALP00000000205	Gallus gallus ribosomal protein L9 (RPL9), mRNA. [Source:RefSeq mRNA;Acc:NM_001257333] (g:150, t:206).	40	2919056	2573426	2443427	2463042	2106186	3214093	1850539	2720010	2028589	2383073	2470144	2.26956e+06	2.67073e+06	0.0625758	1.04433	Treated Avg	0.277976	0.53238	non	FALSE	unflagged
1	ENSGALP00000000224	Gallus gallus proliferating cell nuclear antigen (PCNA), mRNA. [Source:RefSeq mRNA;Acc:NM_204170] (g:169, t:225).	43	2013149	2501694	2383113	2485338	1819224	3650139	2110031	2799439	2086958	2777607	2462669	2082495	2.84284e+06	0.243416	1.18379	Treated Avg	0.0393286	0.192333	non	FALSE	unflagged
1	ENSGALP00000013106	Gallus gallus NADH dehydrogenase (ubiquinone) Fe-S protein 3, 30kDa (NADH-coenzyme Q reductase) (NDUFS3), nuclear gene encoding mitochondrial protein, mRNA. [Source:RefSeq mRNA;Acc:NM_001146332] (g:8084, t:13121).	25	3359690	2437771	2301514	2375376	2113535	2796593	1998483	2686566	2171830	2344400	2458576	2.38901e+06	2.52814e+06	-0.081602	1.05819	Control Avg	0.269283	0.522965	non	FALSE	unflagged
1	ENSGALP00000012405	26S proteasome non-ATPase regulatory subunit 1 [Source:RefSeq peptide;Acc:NP_001012618] (g:7664, t:12419).	49	1834209	2030756	2119649	2244720	1767661	3776249	2283690	3068266	2218460	3157050	2450071	2.04473e+06	2.85541e+06	0.260737	1.19809	Treated Avg	0.154098	0.390432	non	FALSE	unflagged
1	ENSGALP00000012817	laminin, beta 1 [Source:HGNC Symbol;Acc:HGNC:6486] (g:7905, t:12832).	67	3169920	2577035	2415409	2294998	2174078	2707297	2038251	2582276	2225621	2292347	2447723	2.40466e+06	2.49079e+06	-0.11834	1.08548	Control Avg	0.0667419	0.253192	non	FALSE	unflagged
1	ENSGALP00000007565	obscurin, cytoskeletal calmodulin and titin-interacting RhoGEF [Source:HGNC Symbol;Acc:HGNC:15719] (g:4754, t:7577).	86	3434286	2591327	2320482	2398649	2236514	2938145	1898483	2367050	2017587	2198102	2440062	2.38147e+06	2.49865e+06	-0.0917753	1.06568	Control Avg	0.226302	0.479789	non	FALSE	unflagged
1	ENSGALP00000039530	Gallus gallus heterogeneous nuclear ribonucleoprotein H1 (H) (HNRNPH1), mRNA. [Source:RefSeq mRNA;Acc:NM_204496] (g:5955, t:40330).	90	2208547	2077718	2016226	2186741	1811123	3388336	2337559	3085961	2313630	2904778	2433062	2137417	2.72871e+06	0.141741	1.10324	Treated Avg	0.372897	0.620331	non	FALSE	unflagged
1	ENSGALP00000010414	Gallus gallus RNA binding motif protein, X-linked (RBMX), mRNA. [Source:RefSeq mRNA;Acc:NM_001079728] (g:6457, t:10428).	38	3597661	2685843	2357424	2391431	2016318	2766257	1778037	2711768	1734268	2268968	2430797	2.29674e+06	2.56485e+06	0.0175887	1.01227	Treated Avg	0.857494	0.935905	non	FALSE	unflagged
1	ENSGALP00000002631	Gallus gallus solute carrier family 16, member 1 (monocarboxylic acid transporter 1) (SLC16A1), mRNA. [Source:RefSeq mRNA;Acc:NM_001006323] (g:1717, t:2634).	8	3428358	2400510	2519867	2190897	2100643	2809044	2009295	2388462	1983284	2369934	2420029	2.40829e+06	2.43177e+06	-0.144056	1.10501	Control Avg	0.0317948	0.172651	non	FALSE	unflagged
1	ENSGALP00000011770	heat shock 70kDa protein 4 [Source:HGNC Symbol;Acc:HGNC:5237] (g:7273, t:11784).	50	1880310	2644775	2606451	2657072	1881586	3573804	1910483	2590137	1738125	2695302	2417804	2003391	2832218	0.304365	1.23487	Treated Avg	0.00813404	0.0841834	LOW	FALSE	unflagged
1	ENSGALP00000002513	Gallus gallus LIM and SH3 protein 1 (LASP1), mRNA. [Source:RefSeq mRNA;Acc:NM_001177329] (g:1648, t:2516).	24	3493859	2690025	2396601	2634458	2224965	2596398	2053456	2253126	1946216	1874172	2416328	2.42302e+06	2.40964e+06	-0.164402	1.1207	Control Avg	0.111795	0.32939	non	FALSE	unflagged
1	ENSGALP00000020185	Gallus gallus chromosome 5 open reading frame, human C14orf166 (C5H14ORF166), mRNA. [Source:RefSeq mRNA;Acc:NM_205369] (g:12379, t:20212).	26	2642841	2341045	2086195	2329467	1935513	3330507	2050672	2674397	2166813	2578169	2413562	2.17641e+06	2650717	0.0938833	1.06724	Treated Avg	0.295696	0.550878	non	FALSE	unflagged
1	ENSGALP00000019365	Gallus gallus annexin A5 (ANXA5), mRNA. [Source:RefSeq mRNA;Acc:NM_001031538] (g:11885, t:19391).	45	2848829	2564718	2145255	2285226	1917618	2815041	2138112	2811117	2139683	2411251	2407685	2.2379e+06	2.57747e+06	0.0249014	1.01741	Treated Avg	0.766539	0.889567	non	FALSE	unflagged
1	ENSGALP00000022235	Gallus gallus CNDP dipeptidase 2 (metallopeptidase M20 family) (CNDP2), mRNA. [Source:RefSeq mRNA;Acc:NM_001006385] (g:19514, t:22274).	48	2003931	2626736	2317842	2512651	1795436	3534112	1983550	2623249	1863851	2792946	2405430	1992922	2.81794e+06	0.301666	1.23257	Treated Avg	0.00282764	0.0451237	MED	FALSE	unflagged
1	ENSGALP00000007511	Uncharacterized protein [Source:UniProtKB/TrEMBL;Acc:E1BT93] (g:4725, t:7523).	56	3069133	2549693	2478276	2389047	2065608	2845376	1903813	2593503	1981232	2156868	2403255	2.29961e+06	2.5069e+06	-0.0405023	1.02847	Control Avg	0.506294	0.723665	non	FALSE	unflagged
1	ENSGALP00000021907	Gallus gallus acidic (leucine-rich) nuclear phosphoprotein 32 family, member E (ANP32E), mRNA. [Source:RefSeq mRNA;Acc:NM_001006564] (g:13464, t:21945).	17	1873869	2601295	2551800	2699456	1973398	3152182	1995725	2612165	1778395	2771781	2401007	2.03464e+06	2.76738e+06	0.250825	1.18989	Treated Avg	0.0295709	0.16577	non	FALSE	unflagged
1	ENSGALP00000022545	BCL2-associated transcription factor 1 [Source:HGNC Symbol;Acc:HGNC:16863] (g:13935, t:22585).	18	3013862	2468606	2285085	2280063	1888942	2891069	2008329	2718407	2026836	2377675	2395887	2.24461e+06	2547164	0.013134	1.00915	Treated Avg	0.849358	0.931689	non	FALSE	unflagged
1	ENSGALP00000028049	Gallus gallus junction plakoglobin (JUP), mRNA. [Source:RefSeq mRNA;Acc:NM_001267553] (g:17414, t:28102).	44	3241581	2388015	2328225	2389139	2082116	2890982	1773173	2473999	1869964	2478465	2391566	2.25901e+06	2524120	0.00481311	1.00334	Treated Avg	0.946043	0.979442	non	FALSE	unflagged
1	ENSGALP00000025883	Gallus gallus eukaryotic translation initiation factor 3, subunit E (EIF3E), mRNA. [Source:RefSeq mRNA;Acc:NM_001006349] (g:16093, t:25930).	34	2532199	2559085	2535062	2476599	2080227	3027656	1885787	2410909	1879830	2398679	2378603	2182621	2.57459e+06	0.0611894	1.04333	Treated Avg	0.325719	0.578867	non	FALSE	unflagged
1	ENSGALP00000011666	kinesin family member 5B [Source:HGNC Symbol;Acc:HGNC:6324] (g:7215, t:11680).	48	2540722	2496026	2468944	2510675	1850254	3178484	1872943	2515662	1836045	2392751	2366251	2.11378e+06	2.61872e+06	0.133185	1.09671	Treated Avg	0.0343611	0.179554	non	FALSE	unflagged
1	ENSGALP00000010888	Gallus gallus tyrosine 3-monooxygenase/tryptophan 5-monooxygenase activation protein, eta polypeptide (YWHAH), mRNA. [Source:RefSeq mRNA;Acc:NM_001007839] (g:6743, t:10902).	20	2042184	2583715	2410690	2547261	1934088	3330929	1966693	2311857	1922726	2508216	2355836	2.05528e+06	2.6564e+06	0.17269	1.12716	Treated Avg	0.0844088	0.285107	non	FALSE	unflagged
1	ENSGALP00000039157	ATP-citrate synthase [Source:RefSeq peptide;Acc:NP_001025711] (g:3475, t:39950).	76	2578325	2519075	2533645	2366778	2090881	2777098	2015577	2452502	1877826	2297790	2350950	2.21925e+06	2.48265e+06	-0.0147595	1.01028	Control Avg	0.812275	0.912995	non	FALSE	unflagged
1	ENSGALP00000002398	Gallus gallus acidic (leucine-rich) nuclear phosphoprotein 32 family, member B (ANP32B), mRNA. [Source:RefSeq mRNA;Acc:NM_001030934] (g:1580, t:2401).	16	2234555	2570051	2322455	2490729	1789955	3358532	1809338	2734795	1607813	2572223	2349045	1.95282e+06	2745266	0.310705	1.24031	Treated Avg	1.85501e-05	0.0016758	HIGH	TRUE	unflagged
1	ENSGALP00000024803	Gallus gallus prolyl endopeptidase (PREP), mRNA. [Source:RefSeq mRNA;Acc:NM_001006410] (g:15405, t:24849).	56	1953589	2514092	2592988	2460501	1889477	3390215	1938390	2399246	1819694	2492316	2345051	2.03883e+06	2651274	0.182577	1.13491	Treated Avg	0.095711	0.302394	non	FALSE	unflagged
1	ENSGALP00000016536	Gallus gallus heat shock 70kDa protein 4-like (HSPA4L), mRNA. [Source:RefSeq mRNA;Acc:NM_001012576] (g:10185, t:16555).	45	1917158	2444178	2487090	2532144	1887598	3423676	1859288	2492548	1714181	2663037	2342090	1973063	2.71112e+06	0.264936	1.20158	Treated Avg	0.0137953	0.111408	non	FALSE	unflagged
1	ENSGALP00000003043	Gallus gallus alanyl-tRNA synthetase (AARS), mRNA. [Source:RefSeq mRNA;Acc:NM_001005836] (g:1965, t:3047).	46	2050130	2704289	2421278	2594274	1785476	3424980	1856795	2401436	1607201	2526574	2337243	1944176	2.73031e+06	0.302566	1.23334	Treated Avg	0.00132795	0.0295478	MED	FALSE	unflagged
1	ENSGALP00000012869	Gallus gallus dihydrolipoamide dehydrogenase (DLD), nuclear gene encoding mitochondrial protein, mRNA. [Source:RefSeq mRNA;Acc:NM_001030727] (g:7931, t:12884).	63	3445140	2556381	2195037	2415771	2003479	2675574	1662309	2780936	1502563	2076219	2331341	2.16171e+06	2.50098e+06	0.0718042	1.05103	Treated Avg	0.539637	0.748091	non	FALSE	unflagged
1	ENSGALP00000008398	Gallus gallus phenylalanyl-tRNA synthetase, beta subunit (FARSB), mRNA. [Source:RefSeq mRNA;Acc:NM_001006543] (g:5236, t:8412).	39	2511187	2518213	2282615	2473127	1983899	3044459	1906970	2303475	1960951	2228140	2321304	2.12912e+06	2.51348e+06	0.0558254	1.03945	Treated Avg	0.39812	0.64424	non	FALSE	unflagged
1	ENSGALP00000011241	Gallus gallus 3-hydroxybutyrate dehydrogenase, type 1 (BDH1), nuclear gene encoding mitochondrial protein, mRNA. [Source:RefSeq mRNA;Acc:NM_001006547] (g:6947, t:11255).	27	3155509	2295019	2210237	2326134	1860449	2951695	1647120	2818207	1651433	2285304	2320111	2.10495e+06	2.53527e+06	0.117877	1.08514	Treated Avg	0.189093	0.435456	non	FALSE	unflagged
1	ENSGALP00000004375	Gallus gallus acetyl-CoA acyltransferase 2 (ACAA2), nuclear gene encoding mitochondrial protein, mRNA. [Source:RefSeq mRNA;Acc:NM_001006571] (g:2777, t:4384).	41	3051364	2622005	1915283	2079166	1808799	2545766	1692987	2491725	2201168	2494407	2290267	2.13392e+06	2.44661e+06	0.0343414	1.02409	Treated Avg	0.753724	0.881964	non	FALSE	unflagged
1	ENSGALP00000000669	Uncharacterized protein [Source:UniProtKB/TrEMBL;Acc:H9KYU8] (g:489, t:670).	20	2242517	2562303	2476607	2452215	1799859	3031667	1795554	2453978	1799712	2285636	2290005	2.02285e+06	2.55716e+06	0.157417	1.11529	Treated Avg	0.0331548	0.176362	non	FALSE	unflagged
1	ENSGALP00000004621	Gallus gallus electron-transfer-flavoprotein, alpha polypeptide (ETFA), nuclear gene encoding mitochondrial protein, mRNA. [Source:RefSeq mRNA;Acc:NM_001030543] (g:2925, t:4630).	23	2930366	2221898	2551049	2297796	1868244	2638384	1845230	2427627	1834190	2252603	2286739	2.20582e+06	2.36766e+06	-0.0564021	1.03987	Control Avg	0.391425	0.638032	non	FALSE	unflagged
1	ENSGALP00000028857	Gallus gallus oxoglutarate (alpha-ketoglutarate) dehydrogenase (lipoamide) (OGDH), nuclear gene encoding mitochondrial protein, mRNA. [Source:RefSeq mRNA;Acc:NM_001031382] (g:14155, t:29510).	56	2955067	2443126	2474203	2176606	2065821	2453630	1896724	2279457	2056532	2043691	2284486	2.28967e+06	2279302	-0.172854	1.12729	Control Avg	0.00512335	0.0630658	LOW	FALSE	unflagged
1	ENSGALP00000019758	Gallus gallus diazepam binding inhibitor (GABA receptor modulator, acyl-CoA binding protein) (DBI), mRNA. [Source:RefSeq mRNA;Acc:NM_204576] (g:12112, t:19785).	21	1952145	2587121	2412355	2643928	1635181	3529173	2015529	2287796	1476193	2262332	2280175	1.89828e+06	2662070	0.294099	1.22612	Treated Avg	0.0199876	0.132998	non	FALSE	unflagged
1	ENSGALP00000007890	microtubule-associated protein 4 [Source:HGNC Symbol;Acc:HGNC:6862] (g:4938, t:7904).	17	2890764	2226452	2160647	2341432	1871286	2908584	1647971	2561809	1610254	2504249	2272345	2.03618e+06	2.50851e+06	0.145515	1.10613	Treated Avg	0.0565194	0.231196	non	FALSE	unflagged
1	ENSGALP00000010958	procollagen-lysine, 2-oxoglutarate 5-dioxygenase 2 [Source:HGNC Symbol;Acc:HGNC:9082] (g:6783, t:10972).	58	3193448	2400953	2281065	2156251	2037002	2407539	1859119	2272203	1992563	2117326	2271747	2.27264e+06	2.27085e+06	-0.159446	1.11686	Control Avg	0.0234421	0.144949	non	FALSE	unflagged
1	ENSGALP00000021475	Gallus gallus succinate dehydrogenase complex, subunit A, flavoprotein (Fp) (SDHA), nuclear gene encoding mitochondrial protein, mRNA. [Source:RefSeq mRNA;Acc:NM_001277398] (g:13167, t:21508).	40	3433595	2294589	1946851	2169793	1861496	2694592	1720569	2630446	1771418	2181371	2270472	2.14679e+06	2.39416e+06	0.00881473	1.00613	Treated Avg	0.933094	0.974219	non	FALSE	unflagged
1	ENSGALP00000014260	Actin-related protein 2 [Source:UniProtKB/Swiss-Prot;Acc:P53488] (g:8779, t:14276).	34	2923185	2376965	2343824	2205982	2051597	2577030	1924788	2248864	1960405	2079254	2269189	2.24076e+06	2297619	-0.132589	1.09626	Control Avg	0.0185785	0.128515	non	FALSE	unflagged
1	ENSGALP00000012879	Gallus gallus splicing factor 3a, subunit 1, 120kDa (SF3A1), mRNA. [Source:RefSeq mRNA;Acc:NM_001031472] (g:7937, t:12894).	36	2718939	2333430	2427819	2284221	1932713	2595208	1923961	2392167	1871990	2191154	2267160	2.17508e+06	2359236	-0.0516113	1.03642	Control Avg	0.366105	0.614208	non	FALSE	unflagged
1	ENSGALP00000000670	lon peptidase 1, mitochondrial [Source:HGNC Symbol;Acc:HGNC:9479] (g:490, t:671).	41	3148148	2340339	2262355	2118886	1972251	2536329	1862039	2491821	1843825	2073775	2264977	2.21772e+06	2312230	-0.0983711	1.07056	Control Avg	0.169407	0.411736	non	FALSE	unflagged
1	ENSGALP00000016375	eukaryotic translation initiation factor 4 gamma, 3 [Source:HGNC Symbol;Acc:HGNC:3298] (g:10084, t:16394).	28	2388693	2315993	2347206	2227696	1965763	2697115	1967114	2419252	1951689	2342282	2262280	2124093	2.40047e+06	-0.00647367	1.0045	Control Avg	0.924439	0.970127	non	FALSE	unflagged
1	ENSGALP00000041873	Uncharacterized protein [Source:UniProtKB/TrEMBL;Acc:R4GID9] (g:26760, t:44239).	31	2485980	2410066	2146638	2537274	1895798	3171069	1733126	2454556	1560109	2213233	2260785	1.96433e+06	2.55724e+06	0.206656	1.15401	Treated Avg	0.00265047	0.0436018	MED	FALSE	unflagged
1	ENSGALP00000006093	Gallus gallus keratin 19 (KRT19), mRNA. [Source:RefSeq mRNA;Acc:NM_205009] (g:19719, t:6103).	27	2387417	2179918	2403658	2002407	1899947	3601933	1846934	2219415	1748718	2196693	2248704	2.05733e+06	2.44007e+06	0.0532707	1.03761	Treated Avg	0.611982	0.797579	non	FALSE	unflagged
1	ENSGALP00000005971	Gallus gallus annexin A2 (ANXA2), mRNA. [Source:RefSeq mRNA;Acc:NM_205351] (g:3770, t:5981).	36	2934370	2388337	2098702	2082025	2057902	2684356	1978403	2301824	1887829	2072915	2248666	2.19144e+06	2.30589e+06	-0.100275	1.07198	Control Avg	0.140424	0.370243	non	FALSE	unflagged
1	ENSGALP00000038209	Gallus gallus endoplasmic reticulum protein 29 (ERP29), mRNA. [Source:RefSeq mRNA;Acc:NM_001276324] (g:23510, t:38999).	34	3069417	2364887	2183964	2149917	2002980	2426950	1943611	2454388	1902163	1970633	2246891	2220427	2273355	-0.129772	1.09412	Control Avg	0.0847304	0.285271	non	FALSE	unflagged
1	ENSGALP00000005565	Gallus gallus retinoblastoma binding protein 4 (RBBP4), mRNA. [Source:RefSeq mRNA;Acc:NM_204852] (g:3522, t:5575).	20	2987808	2290366	2158029	2305336	1805466	2797670	1708740	2607025	1613943	2173448	2244783	2.0548e+06	2434769	0.0900463	1.0644	Treated Avg	0.244354	0.497418	non	FALSE	unflagged
1	ENSGALP00000003357	Gallus gallus thyroid hormone receptor associated protein 3 (THRAP3), mRNA. [Source:RefSeq mRNA;Acc:NM_001030899] (g:2144, t:3362).	24	2631972	2322232	2325510	2231817	1997814	2499223	1906802	2340804	1847702	2298418	2240229	2141960	2.3385e+06	-0.0436157	1.03069	Control Avg	0.464671	0.693277	non	FALSE	unflagged
1	ENSGALP00000017661	Gallus gallus USO1 vesicle docking protein homolog (yeast) (USO1), mRNA. [Source:RefSeq mRNA;Acc:NM_001031139] (g:10878, t:17682).	35	1869863	2280871	2227695	2290616	1859604	3070421	1972830	2487361	1873947	2334812	2226802	1.96079e+06	2.49282e+06	0.142525	1.10384	Treated Avg	0.186106	0.432408	non	FALSE	unflagged
1	ENSGALP00000033089	Gallus gallus NADH dehydrogenase (ubiquinone) 1 alpha subcomplex, 10, 42kDa (NDUFA10), nuclear gene encoding mitochondrial protein, mRNA. [Source:RefSeq mRNA;Acc:NM_001031247] (g:4302, t:33730).	30	3257732	2373564	2151589	2074416	2024248	2414391	1725423	2306591	1881146	2056693	2226579	2.20803e+06	2245131	-0.129566	1.09396	Control Avg	0.112481	0.330134	non	FALSE	unflagged
1	ENSGALP00000021996	Gallus gallus cell cycle associated protein 1 (CAPRIN1), mRNA. [Source:RefSeq mRNA;Acc:NM_001031365] (g:13532, t:22035).	33	2024295	2207029	2415140	2268723	1944787	2808478	1841454	2334393	1874207	2454380	2217288	2.01998e+06	2.4146e+06	0.0679995	1.04826	Treated Avg	0.467541	0.695117	non	FALSE	unflagged
1	ENSGALP00000024757	Gallus gallus ATP synthase, H+ transporting, mitochondrial Fo complex, subunit E (ATP5I), nuclear gene encoding mitochondrial protein, mRNA. [Source:RefSeq mRNA;Acc:NM_001097534] (g:15372, t:24803).	16	3241445	2313168	2291370	2148529	2034913	2421296	1760228	2321097	1802896	1790389	2212533	2.22617e+06	2.1989e+06	-0.1718	1.12646	Control Avg	0.0438263	0.202421	non	FALSE	unflagged
1	ENSGALP00000027238	Uncharacterized protein [Source:UniProtKB/TrEMBL;Acc:F1P064] (g:16887, t:27289).	52	1845772	2406826	2316974	2351350	1848109	3181237	1725739	2261967	1735321	2446353	2211965	1894383	2.52955e+06	0.221795	1.16618	Treated Avg	0.0294132	0.165372	non	FALSE	unflagged
1	ENSGALP00000017274	Gallus gallus acyl-CoA synthetase long-chain family member 1 (ACSL1), mRNA. [Source:RefSeq mRNA;Acc:NM_001012578] (g:10628, t:17294).	29	3034942	2179970	2221805	2032722	2070977	2411364	1847678	2305421	1975317	1998159	2207835	2.23014e+06	2.18553e+06	-0.194366	1.14422	Control Avg	0.00271845	0.0440406	MED	FALSE	unflagged
1	ENSGALP00000021892	endoplasmic reticulum protein 44 [Source:HGNC Symbol;Acc:HGNC:18311] (g:13452, t:21930).	25	2660738	2066413	2036257	2022144	1896421	2569229	1921784	2574791	1973038	2323726	2204454	2.09765e+06	2.31126e+06	-0.0371273	1.02607	Control Avg	0.66183	0.82817	non	FALSE	unflagged
1	ENSGALP00000015128	Gallus gallus lamin B receptor (LBR), mRNA. [Source:RefSeq mRNA;Acc:NM_205342] (g:9305, t:15144).	19	2880844	2114231	2142790	2021131	1918009	2431151	1888844	2413918	1936155	2145693	2189277	2.15333e+06	2.22522e+06	-0.120299	1.08696	Control Avg	0.0846419	0.2852	non	FALSE	unflagged
1	ENSGALP00000021343	Gallus gallus serine/threonine kinase receptor associated protein (STRAP), mRNA. [Source:RefSeq mRNA;Acc:NM_001006247] (g:13092, t:21374).	36	2126158	2417292	2221124	2286904	1688672	2985624	1776400	2342090	1650800	2310851	2180592	1.89263e+06	2.46855e+06	0.199635	1.14841	Treated Avg	0.00526308	0.0641927	LOW	FALSE	unflagged
1	ENSGALP00000024387	desmoglein 2 [Source:HGNC Symbol;Acc:HGNC:3049] (g:15142, t:24433).	42	3029828	2187332	2261512	2132601	1825404	2533583	1724434	2173035	1800432	2019031	2168719	2128322	2.20912e+06	-0.102989	1.074	Control Avg	0.121598	0.341222	non	FALSE	unflagged
1	ENSGALP00000035658	Gallus gallus paraspeckle component 1 (PSPC1), mRNA. [Source:RefSeq mRNA;Acc:NM_001030831] (g:17142, t:36438).	28	2843367	2032035	1992949	1946560	1758320	2538223	1844556	2480484	2037938	2202141	2167657	2095426	2.23989e+06	-0.0754261	1.05367	Control Avg	0.403597	0.649363	non	FALSE	unflagged
1	ENSGALP00000006038	Gallus gallus ribophorin II (RPN2), mRNA. [Source:RefSeq mRNA;Acc:NM_001006288] (g:3815, t:6048).	26	3065874	2237236	2244883	1989920	2016032	2261127	1800385	2216311	1901634	1926675	2166008	2.20576e+06	2.12625e+06	-0.212354	1.15858	Control Avg	0.0021159	0.0387412	MED	FALSE	unflagged
1	ENSGALP00000011647	Gallus gallus cytochrome c oxidase subunit VIa polypeptide 1 (COX6A1), nuclear gene encoding mitochondrial protein, transcript variant 1, mRNA. [Source:RefSeq mRNA;Acc:NM_001277509] (g:7205, t:11661).	9	3359821	2034577	1943857	2193438	1729311	2485057	1531739	2706522	1592921	1968666	2154591	2.03153e+06	2277652	0.0273421	1.01913	Treated Avg	0.827317	0.919114	non	FALSE	unflagged
1	ENSGALP00000038179	Gallus gallus eukaryotic translation initiation factor 4A3 (EIF4A3), mRNA. [Source:RefSeq mRNA;Acc:NM_001030649] (g:8530, t:38969).	22	2748696	2229901	2206266	2032164	1804929	2503525	1751010	2337578	1821652	2095834	2153155	2.06651e+06	2.2398e+06	-0.0492641	1.03474	Control Avg	0.40473	0.649947	non	FALSE	unflagged
1	ENSGALP00000036963	ribosomal protein L15 [Source:HGNC Symbol;Acc:HGNC:10306] (g:11290, t:37758).	17	2459306	2155995	2049781	2084417	1629726	2791282	1888863	2436895	1809079	2135887	2144123	1967351	2.3209e+06	0.05744	1.04062	Treated Avg	0.450545	0.684047	non	FALSE	unflagged
1	ENSGALP00000002862	Gallus gallus arginyl-tRNA synthetase (RARS), mRNA. [Source:RefSeq mRNA;Acc:NM_001030607] (g:1850, t:2866).	47	2002336	2236974	2275382	2283422	1842228	2995587	1763681	2219255	1605188	2179098	2140315	1897763	2.38287e+06	0.139152	1.10126	Treated Avg	0.107103	0.321221	non	FALSE	unflagged
1	ENSGALP00000004365	cysteine-rich protein 2 [Source:HGNC Symbol;Acc:HGNC:2361] (g:26471, t:4374).	24	2901064	1993188	2077854	2184526	1731222	2609009	1397015	2496079	1593985	2265648	2124959	1940228	2309690	0.105948	1.0762	Treated Avg	0.268882	0.522839	non	FALSE	unflagged
1	ENSGALP00000015735	Gallus gallus Sjogren syndrome antigen B (autoantigen La) (SSB), transcript variant 1, mRNA. [Source:RefSeq mRNA;Acc:NM_001193669] (g:9677, t:15751).	32	1770587	2316079	2453692	2346184	1691307	3131639	1680854	2018630	1604830	2226919	2124072	1840254	2.40789e+06	0.195572	1.14518	Treated Avg	0.10122	0.311492	non	FALSE	unflagged
1	ENSGALP00000027976	Gallus gallus hemoglobin, beta (HBE), mRNA. [Source:RefSeq mRNA;Acc:NM_001081704] (g:17347, t:28029).	29	978198	1004291	725937	1184514	1695125	5302809	1314394	3725301	857327	4427877	2121577	1.1142e+06	3.12896e+06	1.23728	2.35753	Treated Avg	0.0054059	0.0651813	LOW	FALSE	unflagged
1	ENSGALP00000019832	Gallus gallus ARP3 actin-related protein 3 homolog (yeast) (ACTR3), mRNA. [Source:RefSeq mRNA;Acc:NM_204307] (g:12159, t:19859).	28	2701556	2098346	2263586	2000717	1882401	2218448	1772340	2134607	1838635	1955238	2086587	2.0917e+06	2.08147e+06	-0.171939	1.12657	Control Avg	0.00320568	0.0478608	MED	FALSE	unflagged
1	ENSGALP00000021314	caldesmon [Source:RefSeq peptide;Acc:NP_989489] (g:13071, t:21345).	23	3098087	2244889	1822913	1930178	1799969	2293685	1824442	2344516	1608457	1894401	2086154	2.03077e+06	2.14153e+06	-0.0789601	1.05626	Control Avg	0.441029	0.676026	non	FALSE	unflagged
1	ENSGALP00000015356	Gallus gallus electron-transferring-flavoprotein dehydrogenase (ETFDH), nuclear gene encoding mitochondrial protein, mRNA. [Source:RefSeq mRNA;Acc:NM_001031534] (g:9442, t:15372).	40	2821579	2111273	2111618	2030939	1848470	2307457	1756575	2270065	1740266	1860897	2085914	2.0557e+06	2.11613e+06	-0.12043	1.08706	Control Avg	0.0733724	0.264882	non	FALSE	unflagged
1	ENSGALP00000005633	Gallus gallus tyrosyl-tRNA synthetase (YARS), mRNA. [Source:RefSeq mRNA;Acc:NM_001006314] (g:3563, t:5643).	42	2389387	2253867	2183191	2198209	1804023	2592196	1595106	2149158	1598066	2025445	2078865	1.91395e+06	2243775	0.0607096	1.04298	Treated Avg	0.292893	0.547569	non	FALSE	unflagged
1	ENSGALP00000003417	unc-45 homolog B (C. elegans) [Source:HGNC Symbol;Acc:HGNC:14304] (g:2186, t:3422).	57	1826042	2032906	2299616	2224248	1743884	3181155	1491497	2192397	1480557	2283854	2075616	1.76832e+06	2382912	0.243557	1.18391	Treated Avg	0.0257995	0.153472	non	FALSE	unflagged
1	ENSGALP00000011232	Gallus gallus phosphofructokinase, platelet (PFKP), mRNA. [Source:RefSeq mRNA;Acc:NM_001031511] (g:6939, t:11246).	28	1747821	1832893	1747673	1962464	1605198	3134119	1971006	2489339	1833614	2410219	2073435	1.78106e+06	2.36581e+06	0.193211	1.14331	Treated Avg	0.198217	0.445779	non	FALSE	unflagged
1	ENSGALP00000022243	aminopeptidase puromycin sensitive [Source:HGNC Symbol;Acc:HGNC:7900] (g:13702, t:22282).	47	1681901	2228723	2258344	2256832	1604804	3139760	1652454	2185348	1485864	2238348	2073238	1.73667e+06	2.4098e+06	0.27806	1.21256	Treated Avg	0.0136774	0.11066	non	FALSE	unflagged
1	ENSGALP00000039313	reticulocalbin 1, EF-hand calcium binding domain [Source:HGNC Symbol;Acc:HGNC:9934] (g:12121, t:40104).	21	3152485	2232451	1958601	1897503	1846550	2272514	1506303	2378073	1443094	2035297	2072287	1.98141e+06	2.16317e+06	-0.0125891	1.00876	Control Avg	0.909535	0.96206	non	FALSE	unflagged
1	ENSGALP00000003152	adenosylhomocysteinase [Source:HGNC Symbol;Acc:HGNC:343] (g:2030, t:3157).	35	2121257	2298684	2182099	2322144	1533648	2772008	1529564	2157272	1593187	2132707	2064257	1791951	2336563	0.209918	1.15662	Treated Avg	0.00307859	0.0470169	MED	FALSE	unflagged
1	ENSGALP00000005680	adenylate kinase 2 [Source:HGNC Symbol;Acc:HGNC:362] (g:3597, t:5690).	36	2731601	2026122	2164762	1970699	1943526	2400150	1695741	2122806	1683095	1852168	2059067	2043745	2074389	-0.143923	1.10491	Control Avg	0.0154364	0.118213	non	FALSE	unflagged
1	ENSGALP00000024919	aspartate beta-hydroxylase [Source:HGNC Symbol;Acc:HGNC:757] (g:15479, t:24965).	36	2840322	2158471	2018133	1915910	1831791	2250636	1679819	2168475	1775595	1860116	2049927	2029132	2.07072e+06	-0.132226	1.09598	Control Avg	0.0583828	0.235825	non	FALSE	unflagged
1	ENSGALP00000013963	Gallus gallus structural maintenance of chromosomes 3 (SMC3), mRNA. [Source:RefSeq mRNA;Acc:NM_204517] (g:8585, t:13979).	53	2756122	2122380	2051154	1942090	1883573	2233765	1682524	2128992	1762179	1917262	2048004	2.02711e+06	2.0689e+06	-0.133557	1.097	Control Avg	0.0347259	0.179748	non	FALSE	unflagged
1	ENSGALP00000011372	pitrilysin metallopeptidase 1 [Source:HGNC Symbol;Acc:HGNC:17663] (g:7036, t:11386).	43	2702699	2042943	2094563	2025817	1790691	2374540	1605312	2149822	1729172	1957929	2047349	1.98449e+06	2.11021e+06	-0.073063	1.05195	Control Avg	0.222061	0.475365	non	FALSE	unflagged
1	ENSGALP00000015063	Gallus gallus fibrinogen gamma chain (FGG), mRNA. [Source:RefSeq mRNA;Acc:NM_204989] (g:9268, t:15079).	18	2632973	2237084	1982038	1779323	1988445	2390376	1690573	1984676	1802109	1978768	2046637	2.01923e+06	2.07405e+06	-0.135181	1.09823	Control Avg	0.0556407	0.228478	non	FALSE	unflagged
1	ENSGALP00000012445	Gallus gallus TNF receptor-associated protein 1 (TRAP1), nuclear gene encoding mitochondrial protein, mRNA. [Source:RefSeq mRNA;Acc:NM_001006175] (g:7686, t:12459).	48	2975043	2122061	1906382	2038977	1742103	2362283	1522475	2259275	1588109	1935721	2045243	1.94682e+06	2.14366e+06	-0.00999371	1.00695	Control Avg	0.908584	0.961825	non	FALSE	unflagged
1	ENSGALP00000002020	Gallus gallus basigin (Ok blood group) (BSG), transcript variant 1, mRNA. [Source:RefSeq mRNA;Acc:NM_001198990] (g:1328, t:2022).	11	3275452	2058343	1674311	1954244	1781815	2677452	1384407	2221208	1387600	1950103	2036493	1900717	2172270	0.0524883	1.03705	Treated Avg	0.692649	0.84733	non	FALSE	unflagged
1	ENSGALP00000042610	ATP synthase, H+ transporting, mitochondrial F1 complex, delta subunit [Source:HGNC Symbol;Acc:HGNC:837] (g:26108, t:46192).	38	2708841	1926894	1693935	1988494	1750722	2470630	1580720	2429261	1715502	2068546	2033355	1889944	2176765	0.0386101	1.02712	Treated Avg	0.67907	0.838753	non	FALSE	unflagged
1	ENSGALP00000016080	cullin-associated and neddylation-dissociated 1 [Source:HGNC Symbol;Acc:HGNC:30688] (g:9899, t:16099).	50	1997698	2240331	1997204	2179370	1587483	2860793	1516546	2227006	1402092	2205998	2021452	1.7002e+06	2.3427e+06	0.285047	1.21845	Treated Avg	1.29887e-05	0.00130622	HIGH	TRUE	unflagged
1	ENSGALP00000004548	Gallus gallus acyl-CoA dehydrogenase, long chain (ACADL), nuclear gene encoding mitochondrial protein, mRNA. [Source:RefSeq mRNA;Acc:NM_001006511] (g:2891, t:4557).	52	3041877	2066520	1769086	2014886	1629543	2555484	1367827	2343488	1459124	1880623	2012846	1.85349e+06	2.1722e+06	0.0861144	1.06151	Treated Avg	0.441256	0.676026	non	FALSE	unflagged
1	ENSGALP00000026509	Gallus gallus DEAD (Asp-Glu-Ala-Asp) box helicase 1 (DDX1), mRNA. [Source:RefSeq mRNA;Acc:NM_204563] (g:16461, t:26560).	57	2449055	2234419	1886117	1982969	1758700	2589822	1517306	2062040	1445199	2042741	1996837	1.81128e+06	2.1824e+06	0.102983	1.07399	Treated Avg	0.109831	0.32681	non	FALSE	unflagged
1	ENSGALP00000027194	tripeptidyl peptidase II [Source:HGNC Symbol;Acc:HGNC:12016] (g:16865, t:27245).	53	2089392	2026445	2117036	2025413	1686183	2731114	1621886	2028725	1573802	2056987	1995698	1.81766e+06	2.17374e+06	0.0758938	1.05401	Treated Avg	0.274788	0.528935	non	FALSE	unflagged
1	ENSGALP00000017139	3'-phosphoadenosine 5'-phosphosulfate synthase 1 [Source:HGNC Symbol;Acc:HGNC:8603] (g:10542, t:17158).	37	2023878	2181665	2143312	2044400	1656164	2424271	1784444	2068824	1694255	1907657	1992887	1.86041e+06	2.12536e+06	0.00594709	1.00413	Treated Avg	0.93891	0.976434	non	FALSE	unflagged
1	ENSGALP00000021055	Gallus gallus dynamin 1-like (DNM1L), mRNA. [Source:RefSeq mRNA;Acc:NM_001079722] (g:12929, t:21086).	36	2312100	2129059	1889993	1990186	1639107	2601566	1600348	2052062	1521306	2090182	1982591	1.79257e+06	2172611	0.104582	1.07518	Treated Avg	0.0695384	0.258407	non	FALSE	unflagged
1	ENSGALP00000025475	Gallus gallus synaptotagmin binding, cytoplasmic RNA interacting protein (SYNCRIP), mRNA. [Source:RefSeq mRNA;Acc:NM_001031083] (g:15830, t:25521).	39	2156466	1949390	2004599	1894303	1678751	2351970	1747412	2173879	1693679	2105705	1975615	1.85618e+06	2.09505e+06	-0.00639604	1.00444	Control Avg	0.928948	0.972765	non	FALSE	unflagged
1	ENSGALP00000001750	Gallus gallus prohibitin (PHB), mRNA. [Source:RefSeq mRNA;Acc:NM_001177735] (g:1162, t:1752).	26	2942572	2047534	1938531	1897964	1783548	2198954	1603793	2064937	1612327	1647269	1973743	1.97615e+06	1.97133e+06	-0.158155	1.11586	Control Avg	0.0641123	0.247622	non	FALSE	unflagged
1	ENSGALP00000027030	Gallus gallus ribosomal protein L31 (RPL31), mRNA. [Source:RefSeq mRNA;Acc:NM_001277755] (g:16775, t:27081).	24	2043825	1877576	1892174	1911704	1718351	2537370	1665178	2177402	1831317	2030045	1968494	1830169	2.10682e+06	0.0111631	1.00777	Treated Avg	0.893813	0.95395	non	FALSE	unflagged
1	ENSGALP00000008498	transketolase [Source:HGNC Symbol;Acc:HGNC:11834] (g:5309, t:8512).	41	2596103	2380988	1976767	1926456	1751955	2104517	1602449	1887318	1867694	1570591	1966484	1.95899e+06	1973974	-0.157798	1.11558	Control Avg	0.102405	0.312398	non	FALSE	unflagged
1	ENSGALP00000020561	RNA 2',3'-cyclic phosphate and 5'-OH ligase [Source:HGNC Symbol;Acc:HGNC:26935] (g:12611, t:20590).	43	2413076	2036773	2002728	2008153	1577903	2450973	1546281	2076139	1567197	1949363	1962859	1821437	2.10428e+06	0.0428842	1.03017	Treated Avg	0.448701	0.681944	non	FALSE	unflagged
1	ENSGALP00000018370	Gallus gallus lumican (LUM), mRNA. [Source:RefSeq mRNA;Acc:NM_001276357] (g:11271, t:18392).	14	2053116	2277519	1785101	1941832	1302072	2499263	1742928	2168426	1670401	2182786	1962344	1.71072e+06	2.21397e+06	0.188042	1.13922	Treated Avg	0.0549279	0.226859	non	FALSE	unflagged
1	ENSGALP00000009007	ADP-ribosylation factor 4 [Source:HGNC Symbol;Acc:HGNC:655] (g:5622, t:9021).	17	1734211	2308170	1990706	2001739	1504896	2799315	1708540	1961871	1516502	2059457	1958541	1690971	2.22611e+06	0.199908	1.14862	Treated Avg	0.0465029	0.208007	non	FALSE	unflagged
1	ENSGALP00000013710	Gallus gallus ribosomal protein L32 (RPL32), mRNA. [Source:RefSeq mRNA;Acc:NM_001252255] (g:27142, t:13725).	27	2002072	2053366	2165517	1893953	1588005	2295342	1624837	2244831	1695298	1964124	1952735	1.81515e+06	2.09032e+06	0.0236301	1.01651	Treated Avg	0.763568	0.888025	non	FALSE	unflagged
1	ENSGALP00000038287	calponin 3, acidic [Source:HGNC Symbol;Acc:HGNC:2157] (g:5597, t:39077).	58	2758708	1995282	1999103	1755808	1799344	1871911	1731813	2049947	1750804	1791024	1950375	2.00795e+06	1.89279e+06	-0.244701	1.18485	Control Avg	0.00222996	0.0394272	MED	FALSE	unflagged
1	ENSGALP00000036948	dihydrolipoamide S-succinyltransferase (E2 component of 2-oxo-glutarate complex) [Source:HGNC Symbol;Acc:HGNC:2911] (g:10286, t:37743).	29	2632277	1944039	1915446	1824319	1797333	2211944	1602904	2065714	1672917	1778225	1944512	1.92418e+06	1.96485e+06	-0.135389	1.09839	Control Avg	0.0350939	0.180192	non	FALSE	unflagged
1	ENSGALP00000013053	Uncharacterized protein [Source:UniProtKB/TrEMBL;Acc:E1C2A1] (g:8054, t:13068).	21	1591848	2037173	1909984	2009654	1535592	2885386	1600179	2106163	1445988	2289572	1941154	1.61672e+06	2.26559e+06	0.288259	1.22117	Treated Avg	0.00711515	0.0778722	LOW	FALSE	unflagged
1	ENSGALP00000003418	Gallus gallus hydroxysteroid (17-beta) dehydrogenase 4 (HSD17B4), mRNA. [Source:RefSeq mRNA;Acc:NM_204943] (g:2187, t:3423).	40	2435657	2321366	1761285	1716721	1515436	1994037	1457318	2115842	1931263	2106022	1935495	1.82019e+06	2.0508e+06	0.00665744	1.00463	Treated Avg	0.953458	0.983005	non	FALSE	unflagged
1	ENSGALP00000006970	Gallus gallus exportin 1 (CRM1 homolog, yeast) (XPO1), mRNA. [Source:RefSeq mRNA;Acc:NM_001012869] (g:4377, t:6981).	43	1516098	1801509	1777986	1927291	1467141	2903019	1696274	2215541	1656984	2367542	1932938	1.6229e+06	2.24298e+06	0.255926	1.1941	Treated Avg	0.0659417	0.250691	non	FALSE	unflagged
1	ENSGALP00000011071	Gallus gallus glutaminyl-tRNA synthetase (QARS), mRNA. [Source:RefSeq mRNA;Acc:NM_001012782] (g:6853, t:11085).	41	1759120	2095282	2166520	2131587	1578626	2523488	1554619	1939989	1468114	2007528	1922487	1.7054e+06	2.13957e+06	0.143764	1.10478	Treated Avg	0.118109	0.337439	non	FALSE	unflagged
1	ENSGALP00000037906	60S ribosomal protein L35 [Source:RefSeq peptide;Acc:NP_989604] (g:1039, t:38698).	13	2224495	1953351	1992733	1826538	1615828	2383538	1610842	2060132	1610990	1930287	1920873	1.81098e+06	2.03077e+06	-0.0106859	1.00743	Control Avg	0.852104	0.932932	non	FALSE	unflagged
1	ENSGALP00000003139	Glutamate dehydrogenase [Source:UniProtKB/TrEMBL;Acc:F1P3F9] (g:2020, t:3144).	45	2782785	1864003	1992734	1855043	1756294	2107289	1530428	1863702	1680785	1666962	1910002	1.94861e+06	1.8714e+06	-0.215376	1.16101	Control Avg	0.00223396	0.0394272	MED	FALSE	unflagged
1	ENSGALP00000008578	coatomer protein complex, subunit beta 2 (beta prime) [Source:HGNC Symbol;Acc:HGNC:2232] (g:5357, t:8592).	45	1526008	1902252	1755458	1927500	1518090	2776313	1660605	2218887	1539525	2194114	1901875	1.59994e+06	2.20381e+06	0.254645	1.19304	Treated Avg	0.0327615	0.175256	non	FALSE	unflagged
1	ENSGALP00000003089	Gallus gallus valosin containing protein (VCP), mRNA. [Source:RefSeq mRNA;Acc:NM_001044664] (g:1986, t:3093).	40	1776774	1983164	2145979	1992615	1437772	2599762	1574386	2037915	1449532	2007529	1900543	1.67689e+06	2124197	0.157094	1.11504	Treated Avg	0.0878279	0.290219	non	FALSE	unflagged
1	ENSGALP00000008695	PDZ and LIM domain 1 [Source:HGNC Symbol;Acc:HGNC:2067] (g:5422, t:8709).	35	1878870	2134214	1892528	2093203	1445407	2708236	1481922	1877201	1458547	2029836	1899997	1.63145e+06	2168538	0.227937	1.17116	Treated Avg	0.00270924	0.0440251	MED	FALSE	unflagged
1	ENSGALP00000018765	Uncharacterized protein [Source:UniProtKB/TrEMBL;Acc:F6R347] (g:11523, t:18788).	32	2027601	2017214	2281112	1782077	1649733	2135004	1691616	1792173	1622837	1850294	1884966	1.85458e+06	1.91535e+06	-0.131891	1.09573	Control Avg	0.0978252	0.305704	non	FALSE	unflagged
1	ENSGALP00000009217	Gallus gallus cytochrome c oxidase subunit IV isoform 1 (COX4I1), nuclear gene encoding mitochondrial protein, mRNA. [Source:RefSeq mRNA;Acc:NM_001030577] (g:5749, t:9231).	40	2646311	1902017	1849146	1777626	1802522	2024674	1616335	1845057	1760102	1623116	1884691	1.93488e+06	1834498	-0.244049	1.18431	Control Avg	0.000599634	0.0172528	MED	FALSE	unflagged
1	ENSGALP00000007487	CSE1 chromosome segregation 1-like (yeast) [Source:HGNC Symbol;Acc:HGNC:2431] (g:4707, t:7499).	39	1401911	2039826	2163789	2029765	1475605	2577152	1564326	1928073	1445615	2145914	1877198	1.61025e+06	2144146	0.216797	1.16215	Treated Avg	0.101664	0.311955	non	FALSE	unflagged
1	ENSGALP00000018821	Gallus gallus QKI, KH domain containing, RNA binding (QKI), mRNA. [Source:RefSeq mRNA;Acc:NM_204310] (g:11555, t:18844).	21	2472755	1961653	1885487	1766190	1597632	2169210	1481896	2006242	1628360	1769290	1873871	1813226	1934517	-0.07049	1.05007	Control Avg	0.260307	0.512984	non	FALSE	unflagged
1	ENSGALP00000009665	Gallus gallus coatomer protein complex, subunit beta 1 (COPB1), mRNA. [Source:RefSeq mRNA;Acc:NM_001006467] (g:6015, t:9679).	36	1682111	2083507	2012982	1984110	1579601	2494496	1470489	1964602	1446742	1855628	1857427	1638385	2.07647e+06	0.153588	1.11233	Treated Avg	0.0753086	0.26724	non	FALSE	unflagged
1	ENSGALP00000025600	2,4-dienoyl CoA reductase 1, mitochondrial [Source:HGNC Symbol;Acc:HGNC:2753] (g:15913, t:25647).	29	2593902	1762412	2008483	1694905	1633640	1911755	1569212	1986339	1715337	1668250	1854424	1.90411e+06	1.80473e+06	-0.237581	1.17901	Control Avg	0.00090907	0.0228554	MED	FALSE	unflagged
1	ENSGALP00000028961	voltage-dependent anion channel 3 [Source:HGNC Symbol;Acc:HGNC:12674] (g:3755, t:29612).	62	2642907	1894208	1830784	1798947	1718618	2034680	1518961	1914132	1533783	1615623	1850264	1.84901e+06	1851518	-0.156356	1.11447	Control Avg	0.0343606	0.179554	non	FALSE	unflagged
1	ENSGALP00000011775	GCN1 general control of amino-acid synthesis 1-like 1 (yeast) [Source:HGNC Symbol;Acc:HGNC:4199] (g:7276, t:11789).	71	2075518	1912305	1999380	1795719	1565489	2202349	1457063	1932180	1550045	1844654	1833470	1729499	1.93744e+06	-0.00881699	1.00613	Control Avg	0.878227	0.94622	non	FALSE	unflagged
1	ENSGALP00000041533	Uncharacterized protein [Source:UniProtKB/TrEMBL;Acc:R4GHI6] (g:26778, t:42849).	26	2414637	1847471	1859947	1777027	1545646	1905084	1624378	1964412	1590086	1775687	1830438	1.80694e+06	1.85394e+06	-0.125979	1.09125	Control Avg	0.0789778	0.275703	non	FALSE	unflagged
1	ENSGALP00000025208	hydroxysteroid dehydrogenase like 2 [Source:HGNC Symbol;Acc:HGNC:18572] (g:15663, t:25254).	25	2419537	2130110	1672885	1579409	1505374	1885683	1377727	1940860	1933485	1842236	1828731	1.7818e+06	1.87566e+06	-0.0929148	1.06652	Control Avg	0.423102	0.664088	non	FALSE	unflagged
1	ENSGALP00000001808	Gallus gallus cytokine induced apoptosis inhibitor 1 (CIAPIN1), mRNA. [Source:RefSeq mRNA;Acc:NM_001005834] (g:1194, t:1810).	35	1257499	1650619	1684587	1896980	1395804	2952468	1576567	2118252	1475476	2274614	1828287	1.47799e+06	2.17859e+06	0.341363	1.26695	Treated Avg	0.0349626	0.180182	non	FALSE	unflagged
1	ENSGALP00000013987	IQ motif containing GTPase activating protein 1 [Source:HGNC Symbol;Acc:HGNC:6110] (g:8600, t:14003).	42	1969243	1907277	1864188	1812318	1613084	2257237	1570755	1854919	1488729	1798518	1813627	1.7012e+06	1.92605e+06	-0.00322608	1.00224	Control Avg	0.95822	0.984258	non	FALSE	unflagged
1	ENSGALP00000036122	Gallus gallus tyrosine 3-monooxygenase/tryptophan 5-monooxygenase activation protein, theta polypeptide (YWHAQ), mRNA. [Source:RefSeq mRNA;Acc:NM_001006415] (g:16433, t:36909).	32	1226098	2019244	2169693	1987003	1349304	2409431	1660182	1765341	1318068	2218475	1812284	1544669	2.0799e+06	0.230636	1.17335	Treated Avg	0.172878	0.416206	non	FALSE	unflagged
1	ENSGALP00000004817	Gallus gallus peroxiredoxin 6 (PRDX6), mRNA. [Source:RefSeq mRNA;Acc:NM_001039329] (g:3053, t:4826).	31	1651364	2002928	1915283	1867527	1321880	2655905	1456149	1935038	1264985	2046224	1811728	1.52193e+06	2.10152e+06	0.280763	1.21484	Treated Avg	0.00256633	0.0427918	MED	FALSE	unflagged
1	ENSGALP00000026307	Gallus gallus eukaryotic translation initiation factor 2, subunit 3 gamma, 52kDa (EIF2S3), mRNA. [Source:RefSeq mRNA;Acc:NM_001006260] (g:16340, t:26357).	18	1884117	1890451	1945046	1806283	1526756	2277625	1476380	1893431	1493152	1853887	1804713	1.66509e+06	1.94434e+06	0.0433111	1.03048	Treated Avg	0.502422	0.720062	non	FALSE	unflagged
1	ENSGALP00000019569	Gallus gallus suppression of tumorigenicity 13 (colon carcinoma) (Hsp70 interacting protein) (ST13), mRNA. [Source:RefSeq mRNA;Acc:NM_001030757] (g:12007, t:19595).	25	1441726	1895412	1981876	1895362	1362670	2650641	1533788	1904779	1325583	2002789	1799463	1.52913e+06	2.0698e+06	0.239678	1.18073	Treated Avg	0.0465072	0.208007	non	FALSE	unflagged
1	ENSGALP00000019027	Uncharacterized protein [Source:UniProtKB/TrEMBL;Acc:F1NT30] (g:11656, t:19050).	26	1563007	1783167	1927376	1659739	1383588	3030046	1312948	1983091	1292982	2046415	1798236	1.49598e+06	2.10049e+06	0.295261	1.22711	Treated Avg	0.0164652	0.121919	non	FALSE	unflagged
1	ENSGALP00000000471	translocase of inner mitochondrial membrane 44 homolog (yeast) [Source:HGNC Symbol;Acc:HGNC:17316] (g:352, t:472).	30	2405608	1797711	1943796	1735678	1556287	1986179	1446906	1842286	1505419	1684374	1790424	1.7716e+06	1.80925e+06	-0.12832	1.09302	Control Avg	0.033938	0.178688	non	FALSE	unflagged
1	ENSGALP00000016363	Gallus gallus heterochromatin protein 1, binding protein 3 (HP1BP3), mRNA. [Source:RefSeq mRNA;Acc:NM_001006560] (g:10079, t:16382).	43	2237453	1541157	1605284	1680873	1604937	2009117	1590959	2028765	1700743	1833695	1783298	1.74788e+06	1.81872e+06	-0.120456	1.08708	Control Avg	0.213372	0.465406	non	FALSE	unflagged
1	ENSGALP00000029109	Gallus gallus proteasome (prosome, macropain) 26S subunit, non-ATPase, 3 (PSMD3), mRNA. [Source:RefSeq mRNA;Acc:NM_001031362] (g:22293, t:29758).	27	1619911	1866446	1807736	1892207	1493069	2552561	1414423	1924121	1373568	1886039	1783008	1.54174e+06	2.02427e+06	0.201215	1.14967	Treated Avg	0.016761	0.122533	non	FALSE	unflagged
1	ENSGALP00000042303	Gallus gallus secreted protein, acidic, cysteine-rich (osteonectin) (SPARC), mRNA. [Source:RefSeq mRNA;Acc:NM_204410] (g:4184, t:45666).	14	2244621	1961006	1769643	1666916	1491898	2032366	1467491	1756964	1614659	1674076	1767964	1.71766e+06	1.81827e+06	-0.0886711	1.06339	Control Avg	0.176761	0.421399	non	FALSE	unflagged
1	ENSGALP00000006778	eukaryotic translation initiation factor 3, subunit B [Source:HGNC Symbol;Acc:HGNC:3280] (g:4269, t:6789).	41	1914051	1868715	1860818	1753165	1513827	2303335	1399889	1818628	1411677	1811187	1765529	1.62005e+06	1911006	0.0605395	1.04286	Treated Avg	0.307636	0.561948	non	FALSE	unflagged
1	ENSGALP00000026337	peroxiredoxin 4 [Source:HGNC Symbol;Acc:HGNC:17169] (g:16357, t:26387).	22	2746206	1847330	1441032	1794432	1645234	1918377	1268660	2035372	1500656	1434547	1763185	1.72036e+06	1.80601e+06	-0.0792997	1.05651	Control Avg	0.540608	0.748816	non	FALSE	unflagged
1	ENSGALP00000007055	pyrophosphatase (inorganic) 1 [Source:HGNC Symbol;Acc:HGNC:9226] (g:4442, t:7067).	33	1687061	2104108	1644866	1819712	1312537	2552751	1272879	1988989	1113512	2030708	1752712	1406171	2.09925e+06	0.402394	1.3217	Treated Avg	1.08881e-08	5.80338e-06	HIGH	TRUE	unflagged
1	ENSGALP00000025020	Gallus gallus GrpE-like 1, mitochondrial (E. coli) (GRPEL1), nuclear gene encoding mitochondrial protein, mRNA. [Source:RefSeq mRNA;Acc:NM_001006458] (g:15549, t:25066).	20	2286775	1798586	1688355	1726888	1583517	1998135	1387796	1860075	1508299	1669480	1750791	1.69095e+06	1.81063e+06	-0.0665818	1.04723	Control Avg	0.290702	0.545003	non	FALSE	unflagged
1	ENSGALP00000006604	Gallus gallus GTPase activating protein (SH3 domain) binding protein 1 (G3BP1), mRNA. [Source:RefSeq mRNA;Acc:NM_001006150] (g:4160, t:6615).	34	1712543	1848198	1840071	1796838	1547824	2348467	1374501	1869940	1353639	1813784	1750580	1.56572e+06	1.93545e+06	0.121438	1.08782	Treated Avg	0.0946714	0.300894	non	FALSE	unflagged
1	ENSGALP00000007672	isoleucyl-tRNA synthetase [Source:HGNC Symbol;Acc:HGNC:5330] (g:4813, t:7684).	41	1600198	1864459	1992825	1870645	1458166	2420455	1399076	1739900	1312969	1786532	1744522	1.55265e+06	1.9364e+06	0.132573	1.09625	Treated Avg	0.16413	0.405946	non	FALSE	unflagged
1	ENSGALP00000041636	microtubule-associated protein 1S [Source:HGNC Symbol;Acc:HGNC:15715] (g:27224, t:42684).	24	2172527	1815485	1816856	1764648	1566854	2049817	1361353	1774996	1322317	1709112	1735396	1.64798e+06	1.82281e+06	-0.0165191	1.01152	Control Avg	0.780689	0.895554	non	FALSE	unflagged
1	ENSGALP00000023266	ribosomal protein S20 [Source:HGNC Symbol;Acc:HGNC:10405] (g:14432, t:23311).	15	1830004	1640668	1676258	1693031	1434392	2280907	1514298	1981132	1431050	1806452	1728819	1.5772e+06	1880438	0.0667901	1.04738	Treated Avg	0.398911	0.644991	non	FALSE	unflagged
1	ENSGALP00000002493	ribosomal protein L23 [Source:HGNC Symbol;Acc:HGNC:10316] (g:1634, t:2496).	47	1916904	1830013	1830418	1609640	1505549	2148474	1376032	1778789	1545226	1728399	1726944	1.63483e+06	1819063	-0.0261611	1.0183	Control Avg	0.677232	0.837311	non	FALSE	unflagged
1	ENSGALP00000038782	Gallus gallus nucleobindin 2 (NUCB2), mRNA. [Source:RefSeq mRNA;Acc:NM_001006468] (g:6147, t:39572).	31	1996591	1845406	1862645	1661850	1535522	1806997	1492215	1779214	1577591	1700068	1725810	1.69291e+06	1758707	-0.118623	1.0857	Control Avg	0.086079	0.286751	non	FALSE	unflagged
1	ENSGALP00000038570	Gallus gallus eukaryotic translation initiation factor 5A2 (EIF5A2), mRNA. [Source:RefSeq mRNA;Acc:NM_205532] (g:9309, t:39360).	43	1686531	1758393	1675216	1674988	1426504	2245613	1438882	1929124	1399219	1980241	1721471	1.52527e+06	1.91767e+06	0.143211	1.10436	Treated Avg	0.0758786	0.268014	non	FALSE	unflagged
1	ENSGALP00000030005	Gallus gallus ubiquitin-conjugating enzyme E2N (UBE2N), mRNA. [Source:RefSeq mRNA;Acc:NM_001012810] (g:11292, t:30642).	26	1790703	1753576	1767931	1703839	1366419	2259805	1470383	1744961	1315343	1883650	1705661	1.54216e+06	1.86917e+06	0.0967761	1.06938	Treated Avg	0.194177	0.440787	non	FALSE	unflagged
1	ENSGALP00000005340	spectrin, beta, erythrocytic [Source:HGNC Symbol;Acc:HGNC:11274] (g:3386, t:5350).	63	2294122	1796172	1591112	1684687	1441023	2103448	1289317	1828932	1280565	1686487	1699586	1.57923e+06	1.81995e+06	0.0475195	1.03349	Treated Avg	0.501077	0.719682	non	FALSE	unflagged
1	ENSGALP00000039796	Gallus gallus DEAD (Asp-Glu-Ala-Asp) box polypeptide 6 (DDX6), mRNA. [Source:RefSeq mRNA;Acc:NM_001006319] (g:21251, t:40594).	22	1830444	1775624	1838735	1717821	1429650	2021141	1378424	1800872	1356567	1771269	1692055	1566764	1.81735e+06	0.0409441	1.02879	Treated Avg	0.511022	0.727109	non	FALSE	unflagged
1	ENSGALP00000017347	Gallus gallus proteasome (prosome, macropain) 26S subunit, ATPase, 1 (PSMC1), mRNA. [Source:RefSeq mRNA;Acc:NM_204958] (g:10675, t:17367).	36	1489922	1816616	1945286	1861545	1345102	2351809	1338341	1711994	1208323	1795324	1686426	1.46539e+06	1.90746e+06	0.19651	1.14592	Treated Avg	0.0572641	0.233347	non	FALSE	unflagged
1	ENSGALP00000041318	NDUFA4, mitochondrial complex associated [Source:HGNC Symbol;Acc:HGNC:7687] (g:25999, t:45941).	19	2412698	1757820	1628260	1609187	1522706	1818177	1379191	1763433	1475085	1483059	1684962	1683588	1.68634e+06	-0.156907	1.11489	Control Avg	0.0422614	0.198812	non	FALSE	unflagged
1	ENSGALP00000000418	troponin I type 1 (skeletal, slow) [Source:HGNC Symbol;Acc:HGNC:11945] (g:313, t:419).	42	2179638	1674407	1665503	1668634	1414149	2280619	1231990	1760371	1292578	1656333	1682422	1.55677e+06	1.80807e+06	0.0528894	1.03734	Treated Avg	0.450858	0.684052	non	FALSE	unflagged
1	ENSGALP00000004317	Gallus gallus golgi glycoprotein 1 (GLG1), mRNA. [Source:RefSeq mRNA;Acc:NM_205496] (g:2745, t:4326).	44	2263423	1768749	1670177	1618980	1498703	1885297	1375314	1769426	1371627	1601490	1682319	1.63585e+06	1.72879e+06	-0.0809739	1.05773	Control Avg	0.202234	0.450254	non	FALSE	unflagged
1	ENSGALP00000040337	Gallus gallus G1 to S phase transition 1 (GSPT1), mRNA. [Source:RefSeq mRNA;Acc:NM_001135677] (g:2910, t:41131).	35	1558513	1909081	2103869	1931688	1373082	2186672	1306851	1610680	1177593	1664773	1682280	1.50398e+06	1.86058e+06	0.132595	1.09626	Treated Avg	0.251334	0.503798	non	FALSE	unflagged
1	ENSGALP00000025213	Gallus gallus adducin 1 (alpha) (ADD1), mRNA. [Source:RefSeq mRNA;Acc:NM_001079730] (g:15664, t:25259).	26	1726773	1637534	1824413	1647947	1671572	1654871	1626595	1686039	1599811	1746577	1682213	1.68983e+06	1.67459e+06	-0.199491	1.14829	Control Avg	0.0515545	0.21931	non	FALSE	unflagged
1	ENSGALP00000009528	Gallus gallus RuvB-like 1 (E. coli) (RUVBL1), mRNA. [Source:RefSeq mRNA;Acc:NM_001006138] (g:5931, t:9542).	48	2037113	1724602	1727126	1695717	1384456	2132914	1363865	1822984	1286348	1625725	1680085	1.55978e+06	1.80039e+06	0.0389802	1.02739	Treated Avg	0.502036	0.71994	non	FALSE	unflagged
1	ENSGALP00000020641	aldehyde dehydrogenase 5 family, member A1 [Source:HGNC Symbol;Acc:HGNC:408] (g:12663, t:20670).	21	2374232	1444833	1620187	1623286	1331193	2038270	1306608	2012438	1319421	1703343	1677381	1.59033e+06	1764434	-0.00285745	1.00198	Control Avg	0.977382	0.990955	non	FALSE	unflagged
1	ENSGALP00000021250	Gallus gallus ATPase, H+ transporting, lysosomal 31kDa, V1 subunit E1 (ATP6V1E1), mRNA. [Source:RefSeq mRNA;Acc:NM_001006246] (g:13036, t:21281).	19	1865345	1743850	1644858	1574324	1492013	1911290	1601452	1749537	1503367	1677906	1676394	1621407	1.73138e+06	-0.0917497	1.06566	Control Avg	0.233774	0.486915	non	FALSE	unflagged
1	ENSGALP00000023856	Gallus gallus N(alpha)-acetyltransferase 50, NatE catalytic subunit (NAA50), mRNA. [Source:RefSeq mRNA;Acc:NM_001030778] (g:14805, t:23902).	12	1494381	1723260	1797411	1704186	1394958	2276989	1415487	1768497	1303622	1821591	1670038	1.48117e+06	1.8589e+06	0.13581	1.09871	Treated Avg	0.148769	0.384922	non	FALSE	unflagged
1	ENSGALP00000013377	aldehyde dehydrogenase 7 family, member A1 [Source:HGNC Symbol;Acc:HGNC:877] (g:8229, t:13392).	32	1913252	1996129	1468650	1526970	1291651	1784309	1408684	1724672	1702578	1837786	1665468	1556963	1.77397e+06	0.00827103	1.00575	Treated Avg	0.942468	0.977687	non	FALSE	unflagged
1	ENSGALP00000026615	carbamoyl-phosphate synthetase 2, aspartate transcarbamylase, and dihydroorotase [Source:HGNC Symbol;Acc:HGNC:1424] (g:16524, t:26666).	54	1829702	1702792	1886349	1499603	1458125	2013056	1413325	1548269	1509144	1793112	1665348	1619329	1.71137e+06	-0.100719	1.07231	Control Avg	0.201618	0.450015	non	FALSE	unflagged
1	ENSGALP00000016780	Gallus gallus transmembrane emp24-like trafficking protein 10 (yeast) (TMED10), mRNA. [Source:RefSeq mRNA;Acc:NM_001006482] (g:10318, t:16799).	26	2193189	1726223	1513761	1609528	1470394	1896878	1338246	1891948	1323291	1624931	1658839	1.56778e+06	1.7499e+06	-0.00380239	1.00264	Control Avg	0.958821	0.984496	non	FALSE	unflagged
1	ENSGALP00000019224	Gallus gallus methylenetetrahydrofolate dehydrogenase (NADP+ dependent) 1, methenyltetrahydrofolate cyclohydrolase, formyltetrahydrofolate synthetase (MTHFD1), mRNA. [Source:RefSeq mRNA;Acc:NM_001039303] (g:11797, t:19249).	57	2110419	1702665	1764855	1656901	1443278	2013362	1275118	1732598	1298256	1550048	1654750	1.57839e+06	1.73111e+06	-0.0288113	1.02017	Control Avg	0.627697	0.806619	non	FALSE	unflagged
1	ENSGALP00000042094	Gallus gallus adenylate kinase 1 (AK1), mRNA. [Source:RefSeq mRNA;Acc:NM_205109] (g:29150, t:43760).	48	2012296	1742131	1671725	1600323	1397139	2088863	1318020	1715290	1310814	1671311	1652791	1.542e+06	1.76358e+06	0.0247111	1.01728	Treated Avg	0.648752	0.818437	non	FALSE	unflagged
1	ENSGALP00000025177	double-stranded RNA-binding protein Staufen homolog 2 [Source:RefSeq peptide;Acc:NP_001026112] (g:15644, t:25223).	25	1772161	1745353	1778988	1652041	1364824	2078272	1360702	1743714	1314495	1673131	1648368	1518234	1.7785e+06	0.0513181	1.03621	Treated Avg	0.404454	0.649947	non	FALSE	unflagged
1	ENSGALP00000002903	Gallus gallus stromal cell derived factor 4 (SDF4), mRNA. [Source:RefSeq mRNA;Acc:NM_001006302] (g:1872, t:2907).	19	1917300	1593486	1418033	1500852	1351864	1966589	1462654	2022108	1529475	1689278	1645164	1.53587e+06	1.75446e+06	0.007573	1.00526	Treated Avg	0.939909	0.977124	non	FALSE	unflagged
1	ENSGALP00000024078	Gallus gallus WD repeat domain 1 (WDR1), mRNA. [Source:RefSeq mRNA;Acc:NM_001004402] (g:14957, t:24124).	39	1599554	1834710	1611174	1653964	1276545	2252551	1301949	1831033	1266060	1809662	1643720	1.41106e+06	1876384	0.226986	1.17039	Treated Avg	0.000914899	0.0228808	MED	FALSE	unflagged
1	ENSGALP00000039878	ubiquitin associated protein 2-like [Source:HGNC Symbol;Acc:HGNC:29877] (g:24094, t:40675).	37	2047177	1754016	1717105	1666631	1394151	1987502	1266341	1783230	1189906	1623428	1642949	1522936	1.76296e+06	0.052074	1.03675	Treated Avg	0.407016	0.65108	non	FALSE	unflagged
1	ENSGALP00000040638	Uncharacterized protein [Source:UniProtKB/TrEMBL;Acc:R4GF59] (g:28755, t:44193).	58	2073075	1768966	1565640	1586870	1445331	2060545	1252103	1769555	1292557	1573406	1638805	1.52574e+06	1.75187e+06	0.0325736	1.02284	Treated Avg	0.593982	0.783257	non	FALSE	unflagged
1	ENSGALP00000032358	Gallus gallus structural maintenance of chromosomes 4 (SMC4), mRNA. [Source:RefSeq mRNA;Acc:NM_204518] (g:9553, t:32997).	37	1753180	1680411	1784091	1549167	1509573	1799080	1452266	1697118	1498748	1654127	1637776	1.59957e+06	1.67598e+06	-0.115218	1.08314	Control Avg	0.121269	0.341222	non	FALSE	unflagged
1	ENSGALP00000024868	Gallus gallus RAB2A, member RAS oncogene family (RAB2A), mRNA. [Source:RefSeq mRNA;Acc:NM_205228] (g:15450, t:24914).	25	1904023	1836090	1657864	1657651	1302475	2001451	1299053	1726939	1311912	1667459	1636492	1.49507e+06	1777918	0.081241	1.05793	Treated Avg	0.147649	0.38395	non	FALSE	unflagged
1	ENSGALP00000012815	dihydrolipoamide S-acetyltransferase [Source:HGNC Symbol;Acc:HGNC:2896] (g:7904, t:12830).	51	2267388	1686306	1652459	1573630	1508296	1824886	1312313	1721184	1388435	1412347	1634724	1.62578e+06	1.64367e+06	-0.145266	1.10593	Control Avg	0.0372939	0.185636	non	FALSE	unflagged
1	ENSGALP00000037524	Uncharacterized protein [Source:UniProtKB/TrEMBL;Acc:F1NXR6] (g:433, t:38318).	19	1365330	1787194	1705480	1827938	1224432	2495529	1210332	1774419	1177584	1774966	1634320	1.33663e+06	1.93201e+06	0.341417	1.267	Treated Avg	0.000502005	0.0155844	MED	FALSE	unflagged
1	ENSGALP00000003075	LIM domain binding 3 [Source:HGNC Symbol;Acc:HGNC:15710] (g:1977, t:3079).	57	2492420	1762031	1510226	1618253	1375217	1931834	1186005	1654268	1262129	1534129	1632651	1.5652e+06	1700103	-0.0255819	1.01789	Control Avg	0.792546	0.90179	non	FALSE	unflagged
1	ENSGALP00000023294	chromodomain helicase DNA binding protein 4 [Source:HGNC Symbol;Acc:HGNC:1919] (g:13565, t:23339).	44	2100675	1555664	1499398	1600338	1346693	2031044	1298820	1909294	1305857	1647453	1629524	1.51029e+06	1.74876e+06	0.0462482	1.03258	Treated Avg	0.539653	0.748091	non	FALSE	unflagged
1	ENSGALP00000000615	karyopherin (importin) beta 1 [Source:HGNC Symbol;Acc:HGNC:6400] (g:454, t:616).	46	1603907	1770065	1570121	1690392	1385744	2380527	1200866	1791520	1097280	1780225	1627065	1.37158e+06	1.88255e+06	0.276167	1.21097	Treated Avg	0.000194431	0.0087258	HIGH	TRUE	unflagged
1	ENSGALP00000002525	Gallus gallus septin 9 (SEPT9), mRNA. [Source:RefSeq mRNA;Acc:NM_001030701] (g:1656, t:2528).	32	2294851	1709914	1564871	1603174	1448814	1812807	1188662	1719310	1210402	1562467	1611527	1541520	1.68153e+06	-0.0228513	1.01597	Control Avg	0.783533	0.89732	non	FALSE	unflagged
1	ENSGALP00000036341	Gallus gallus brain abundant, membrane attached signal protein 1 (BASP1), mRNA. [Source:RefSeq mRNA;Acc:NM_204116] (g:12952, t:21124).	25	1474207	1719883	1721755	1704485	1428731	1950167	1381365	1734109	1311070	1663725	1608950	1.46343e+06	1.75447e+06	0.0729881	1.05189	Treated Avg	0.410511	0.654985	non	FALSE	unflagged
1	ENSGALP00000006909	Gallus gallus collagen, type XVIII, alpha 1 (COL18A1), mRNA. [Source:RefSeq mRNA;Acc:NM_204164] (g:4338, t:6920).	39	1877350	1785510	1611022	1536905	1495156	1676069	1394622	1491197	1450207	1598009	1591605	1.56567e+06	1617538	-0.128496	1.09315	Control Avg	0.0932541	0.298525	non	FALSE	unflagged
1	ENSGALP00000033875	tight junction protein 1 [Source:HGNC Symbol;Acc:HGNC:11827] (g:3970, t:34518).	41	1656780	1761133	1518351	1730851	1360406	2123236	1150871	1731138	1110789	1757412	1590097	1.35944e+06	1820754	0.249437	1.18874	Treated Avg	5.71119e-05	0.00380508	HIGH	TRUE	unflagged
1	ENSGALP00000024624	translocase of outer mitochondrial membrane 70 homolog A (S. cerevisiae) [Source:HGNC Symbol;Acc:HGNC:11985] (g:15285, t:24670).	31	2196110	1559479	1669030	1492329	1463966	1681068	1311765	1633818	1399891	1460217	1586767	1.60815e+06	1.56538e+06	-0.199146	1.14802	Control Avg	0.0017181	0.0345565	MED	FALSE	unflagged
1	ENSGALP00000023091	NADH dehydrogenase (ubiquinone) flavoprotein 2, 24kDa [Source:HGNC Symbol;Acc:HGNC:7717] (g:14310, t:23134).	39	2383094	1706273	1545234	1601604	1465930	1781217	1169564	1587925	1236825	1389360	1586703	1.56013e+06	1.61328e+06	-0.099115	1.07112	Control Avg	0.291351	0.545451	non	FALSE	unflagged
1	ENSGALP00000012086	Gallus gallus glutamic-oxaloacetic transaminase 1, soluble (aspartate aminotransferase 1) (GOT1), mRNA. [Source:RefSeq mRNA;Acc:NM_205321] (g:7484, t:12100).	45	1659073	1693275	1568879	1718579	1245229	2422475	1176502	1668505	1012573	1698893	1586398	1.33245e+06	1.84035e+06	0.291769	1.22414	Treated Avg	0.00037468	0.0130526	MED	FALSE	unflagged
1	ENSGALP00000009085	Gallus gallus ubiquitin specific peptidase 10 (USP10), mRNA. [Source:RefSeq mRNA;Acc:NM_001006130] (g:5674, t:9099).	29	1572086	1752924	1749445	1748938	1359883	2083482	1211409	1614623	1225366	1535951	1585411	1.42364e+06	1.74718e+06	0.116187	1.08387	Treated Avg	0.137926	0.366665	non	FALSE	unflagged
1	ENSGALP00000027981	Gallus gallus ribonucleotide reductase M1 (RRM1), mRNA. [Source:RefSeq mRNA;Acc:NM_001030837] (g:17350, t:28034).	35	1681043	1681621	1704301	1627422	1412208	2048011	1257942	1630668	1278171	1532238	1585363	1466733	1703992	0.0362775	1.02546	Treated Avg	0.571095	0.768925	non	FALSE	unflagged
1	ENSGALP00000010984	adaptor-related protein complex 2, alpha 2 subunit [Source:HGNC Symbol;Acc:HGNC:562] (g:6799, t:10998).	54	1707868	1644663	1631454	1566298	1408434	1975974	1320050	1667281	1278508	1615035	1581556	1.46926e+06	1.69385e+06	0.0250695	1.01753	Treated Avg	0.676058	0.83683	non	FALSE	unflagged
1	ENSGALP00000009974	four and a half LIM domains 1 [Source:HGNC Symbol;Acc:HGNC:3702] (g:6190, t:9988).	28	1944030	1699292	1389506	1505108	1222241	1950832	1293591	1625579	1374758	1640573	1564551	1.44483e+06	1.68428e+06	0.0481327	1.03393	Treated Avg	0.523462	0.735865	non	FALSE	unflagged
1	ENSGALP00000041974	OTU deubiquitinase, ubiquitin aldehyde binding 1 [Source:HGNC Symbol;Acc:HGNC:23077] (g:28003, t:45330).	34	1339583	1711543	1426964	1682154	1070769	2629330	1115105	1785427	987947	1866685	1561551	1.18807e+06	1.93503e+06	0.515887	1.42987	Treated Avg	4.94088e-08	2.02576e-05	HIGH	TRUE	unflagged
1	ENSGALP00000008338	Gallus gallus damage-specific DNA binding protein 1, 127kDa (DDB1), mRNA. [Source:RefSeq mRNA;Acc:NM_204216] (g:5202, t:8352).	40	1557273	1625322	1641856	1526978	1301427	2149721	1237711	1618363	1167943	1649173	1547577	1381242	1.71391e+06	0.128377	1.09306	Treated Avg	0.0830173	0.282375	non	FALSE	unflagged
1	ENSGALP00000039326	Gallus gallus ribosomal protein L19 (RPL19), mRNA. [Source:RefSeq mRNA;Acc:NM_001030929] (g:1658, t:40117).	25	1534272	1380089	1371334	1373820	1157057	2064104	1393357	1883421	1336632	1960605	1545469	1.35853e+06	1.73241e+06	0.157859	1.11563	Treated Avg	0.225306	0.478207	non	FALSE	unflagged
1	ENSGALP00000005099	apolipoprotein B mRNA editing enzyme, catalytic polypeptide-like 2 [Source:HGNC Symbol;Acc:HGNC:605] (g:3226, t:5108).	21	2126067	1538801	1446425	1495005	1394793	1967629	1201233	1551492	1293615	1408708	1542377	1.49243e+06	1592327	-0.0725893	1.0516	Control Avg	0.327604	0.579875	non	FALSE	unflagged
1	ENSGALP00000041356	FK506 binding protein 10, 65 kDa [Source:HGNC Symbol;Acc:HGNC:18169] (g:25764, t:45048).	29	1880707	1598919	1526788	1482718	1308710	1853786	1289087	1617885	1320440	1494609	1537365	1.46515e+06	1.60958e+06	-0.0375227	1.02635	Control Avg	0.50231	0.720062	non	FALSE	unflagged
1	ENSGALP00000013524	STE20-like kinase [Source:HGNC Symbol;Acc:HGNC:11088] (g:8318, t:13539).	24	1303733	1665105	1731732	1635312	1357980	2135271	1209668	1538465	1154502	1637610	1536938	1351523	1.72235e+06	0.158725	1.1163	Treated Avg	0.1382	0.366665	non	FALSE	unflagged
1	ENSGALP00000035834	metadherin [Source:HGNC Symbol;Acc:HGNC:29608] (g:16004, t:36623).	20	2024343	1606446	1587185	1463893	1443866	1621366	1245685	1562932	1181039	1558021	1529478	1.49642e+06	1.56253e+06	-0.0944391	1.06765	Control Avg	0.18608	0.432408	non	FALSE	unflagged
1	ENSGALP00000024100	follistatin-like 1 [Source:HGNC Symbol;Acc:HGNC:3972] (g:14970, t:24146).	23	1881434	1603009	1543393	1368214	1240053	1763349	1336437	1632477	1295433	1566262	1523006	1459350	1.58666e+06	-0.0502042	1.03541	Control Avg	0.459859	0.691082	non	FALSE	unflagged
1	ENSGALP00000009121	Gallus gallus glycyl-tRNA synthetase (GARS), mRNA. [Source:RefSeq mRNA;Acc:NM_001031510] (g:5694, t:9135).	49	1420576	1625420	1626758	1555082	1215901	2131666	1226598	1586057	1161896	1631170	1518112	1.33035e+06	1705879	0.171576	1.12629	Treated Avg	0.0411776	0.196106	non	FALSE	unflagged
1	ENSGALP00000012529	Gallus gallus enoyl-CoA delta isomerase 1 (ECI1), nuclear gene encoding mitochondrial protein, mRNA. [Source:RefSeq mRNA;Acc:NM_001277585] (g:7737, t:12543).	45	2037707	1646112	1494259	1490254	1302253	1654556	1225984	1574439	1212447	1496586	1513460	1454530	1.57239e+06	-0.0442848	1.03117	Control Avg	0.519603	0.73325	non	FALSE	unflagged
1	ENSGALP00000011822	proteasome (prosome, macropain) 26S subunit, non-ATPase, 6 [Source:HGNC Symbol;Acc:HGNC:9564] (g:7315, t:11836).	31	1284647	1610713	1809420	1634056	1288990	2004877	1245836	1494118	1193493	1526652	1509280	1.36448e+06	1.65408e+06	0.0872334	1.06233	Treated Avg	0.44051	0.676026	non	FALSE	unflagged
1	ENSGALP00000008082	SWI/SNF related, matrix associated, actin dependent regulator of chromatin, subfamily c, member 1 [Source:HGNC Symbol;Acc:HGNC:11104] (g:5048, t:8096).	24	1764765	1642155	1696651	1434472	1466019	1356941	1367111	1509513	1412059	1431318	1508100	1541321	1.47488e+06	-0.234973	1.17688	Control Avg	0.0109146	0.0975038	LOW	FALSE	unflagged
1	ENSGALP00000027015	Gallus gallus eukaryotic translation initiation factor 5B (EIF5B), mRNA. [Source:RefSeq mRNA;Acc:NM_001038496] (g:16764, t:27066).	31	1571192	1627993	1625661	1600372	1245324	1877064	1206797	1620430	1134148	1551178	1506016	1.35662e+06	1.65541e+06	0.113467	1.08182	Treated Avg	0.0826801	0.282313	non	FALSE	unflagged
1	ENSGALP00000001456	Gallus gallus elongation factor Tu GTP binding domain containing 2 (EFTUD2), mRNA. [Source:RefSeq mRNA;Acc:NM_001031501] (g:988, t:1458).	55	1841218	1478471	1480539	1458505	1275758	1869745	1237944	1667398	1204812	1491648	1500604	1.40805e+06	1.59315e+06	0.00763508	1.00531	Treated Avg	0.898811	0.955149	non	FALSE	unflagged
1	ENSGALP00000010694	Gallus gallus retinol binding protein 4, plasma (RBP4), mRNA. [Source:RefSeq mRNA;Acc:NM_205238] (g:6629, t:10708).	43	1630723	1733063	1424972	1548517	1012873	2187238	1075099	1693036	1072815	1579184	1495752	1.2433e+06	1.74821e+06	0.321756	1.24985	Treated Avg	3.79396e-06	0.000532153	HIGH	TRUE	unflagged
1	ENSGALP00000019330	Gallus gallus polymerase (DNA-directed), delta interacting protein 3 (POLDIP3), mRNA. [Source:RefSeq mRNA;Acc:NM_001012814] (g:11863, t:19356).	16	1636775	1506530	1331172	1227165	1666937	2222588	1171984	1601276	980530	1588334	1493329	1.35748e+06	1.62918e+06	0.0735988	1.05234	Treated Avg	0.5849	0.777242	non	FALSE	unflagged
1	ENSGALP00000002302	Uncharacterized protein [Source:UniProtKB/TrEMBL;Acc:E1BRY8] (g:1515, t:2304).	26	2115617	1497266	1579602	1417465	1346326	1571501	1172388	1539494	1249400	1341542	1483060	1.49267e+06	1.47345e+06	-0.172085	1.12669	Control Avg	0.0159935	0.120736	non	FALSE	unflagged
1	ENSGALP00000002218	Gallus gallus ribosomal protein L38 (RPL38), mRNA. [Source:RefSeq mRNA;Acc:NM_001278012] (g:1465, t:2220).	23	1737326	1538010	1604574	1477810	1288957	1789045	1208014	1589573	1190915	1404147	1482837	1.40596e+06	1559717	-0.0210418	1.01469	Control Avg	0.707428	0.855497	non	FALSE	unflagged
1	ENSGALP00000018410	Gallus gallus topoisomerase (DNA) II beta 180kDa (TOP2B), mRNA. [Source:RefSeq mRNA;Acc:NM_205082] (g:11300, t:18432).	44	2051870	1519338	1496242	1421902	1370742	1549583	1257645	1472315	1307750	1380859	1482825	1.49685e+06	1.4688e+06	-0.18855	1.13962	Control Avg	0.00484072	0.0610701	LOW	FALSE	unflagged
1	ENSGALP00000021301	Gallus gallus aldo-keto reductase family 1, member B10 (aldose reductase) (LOC418169), mRNA. [Source:RefSeq mRNA;Acc:NM_001277899] (g:13067, t:21332).	10	1314359	1733562	1316871	1618501	1094504	2379874	1020428	1607975	874132	1735988	1469619	1.12406e+06	1815180	0.50963	1.42369	Treated Avg	2.33609e-09	2.49028e-06	HIGH	TRUE	unflagged
1	ENSGALP00000043461	eukaryotic translation initiation factor 3, subunit K [Source:HGNC Symbol;Acc:HGNC:24656] (g:28112, t:42863).	16	1582515	1591700	1556913	1515401	1232690	1902136	1182648	1466636	1124011	1451577	1460623	1.33576e+06	1585490	0.0708739	1.05035	Treated Avg	0.261431	0.51399	non	FALSE	unflagged
1	ENSGALP00000009526	Gallus gallus plastin 3 (PLS3), mRNA. [Source:RefSeq mRNA;Acc:NM_001006431] (g:5930, t:9540).	31	1303382	1636469	1494442	1576504	1140936	1941355	1311637	1452561	1200473	1545622	1460338	1290174	1.6305e+06	0.142411	1.10375	Treated Avg	0.155362	0.391899	non	FALSE	unflagged
1	ENSGALP00000021708	poly(rC) binding protein 2 [Source:HGNC Symbol;Acc:HGNC:8648] (g:13313, t:21744).	14	1622920	1504295	1421053	1379039	1266068	1722322	1207579	1538857	1258956	1480758	1440185	1.35532e+06	1.52505e+06	-0.009295	1.00646	Control Avg	0.879532	0.94686	non	FALSE	unflagged
1	ENSGALP00000038764	Gallus gallus far upstream element (FUSE) binding protein 3 (FUBP3), mRNA. [Source:RefSeq mRNA;Acc:NM_001006199] (g:3941, t:39554).	23	1753005	1423565	1328629	1345773	1169370	1825352	1175344	1583641	1277465	1429738	1431188	1.34076e+06	1.52161e+06	0.00573289	1.00398	Treated Avg	0.936011	0.975927	non	FALSE	unflagged
1	ENSGALP00000014370	Gallus gallus UDP-glucose pyrophosphorylase 2 (UGP2), mRNA. [Source:RefSeq mRNA;Acc:NM_204111] (g:8855, t:14386).	26	1860399	1461095	1512098	1426735	1192044	1680994	1153791	1441253	1164708	1360184	1425330	1376608	1.47405e+06	-0.0627775	1.04447	Control Avg	0.287609	0.541873	non	FALSE	unflagged
1	ENSGALP00000015565	Gallus gallus isoleucyl-tRNA synthetase 2, mitochondrial (IARS2), nuclear gene encoding mitochondrial protein, mRNA. [Source:RefSeq mRNA;Acc:NM_001006397] (g:9566, t:15581).	38	1953520	1423289	1471957	1371477	1247404	1639515	1156210	1464979	1172482	1344167	1424500	1.40031e+06	1.44869e+06	-0.110361	1.0795	Control Avg	0.0746053	0.266698	non	FALSE	unflagged
1	ENSGALP00000029249	Gallus gallus tumor protein D52-like 2 (TPD52L2), mRNA. [Source:RefSeq mRNA;Acc:NM_001030858] (g:4683, t:29895).	23	1654085	1522220	1400444	1439024	1169160	1887276	1083817	1550917	1097475	1440550	1424497	1.281e+06	1.568e+06	0.120911	1.08742	Treated Avg	0.0264791	0.156468	non	FALSE	unflagged
1	ENSGALP00000019967	Gallus gallus alcohol dehydrogenase 5 (class III), chi polypeptide (ADH5), mRNA. [Source:RefSeq mRNA;Acc:NM_001031152] (g:12245, t:19994).	30	1386672	1516849	1411413	1394198	1108662	2093879	1294309	1500190	1074996	1463380	1424455	1.25521e+06	1.5937e+06	0.149317	1.10904	Treated Avg	0.11179	0.32939	non	FALSE	unflagged
1	ENSGALP00000011160	Uncharacterized protein [Source:UniProtKB/TrEMBL;Acc:F1NIL3] (g:6899, t:11174).	17	1636395	1164080	1108245	1277205	1206672	1804562	1297621	1817191	1428655	1497444	1423807	1.33552e+06	1.5121e+06	-0.0159948	1.01115	Control Avg	0.911275	0.96338	non	FALSE	unflagged
1	ENSGALP00000017958	Gallus gallus chromobox homolog 3 (CBX3), mRNA. [Source:RefSeq mRNA;Acc:NM_204643] (g:11038, t:17979).	14	1681755	1505656	1530531	1405077	1141504	1734110	1152508	1534650	1096745	1382375	1416491	1.32061e+06	1.51237e+06	0.0287932	1.02016	Treated Avg	0.630529	0.808843	non	FALSE	unflagged
1	ENSGALP00000042374	thimet oligopeptidase 1 [Source:HGNC Symbol;Acc:HGNC:11793] (g:29167, t:42769).	30	1184452	1560678	1567135	1524539	1106556	2170642	1121517	1412983	960445	1534350	1414330	1188021	1.64064e+06	0.274608	1.20967	Treated Avg	0.0174114	0.12455	non	FALSE	unflagged
1	ENSGALP00000038925	Gallus gallus lectin, mannose-binding, 1 (LMAN1), mRNA. [Source:RefSeq mRNA;Acc:NM_001031399] (g:2805, t:39716).	24	1677763	1607253	1374658	1242211	1316066	1439528	1191692	1432245	1401829	1372466	1405571	1.3924e+06	1.41874e+06	-0.151267	1.11054	Control Avg	0.0931971	0.298525	non	FALSE	unflagged
1	ENSGALP00000017152	aminoacyl tRNA synthetase complex-interacting multifunctional protein 1 [Source:HGNC Symbol;Acc:HGNC:10648] (g:10553, t:17172).	29	1400394	1498977	1555445	1463495	1210251	1834126	1129110	1447008	1052307	1443899	1403501	1.2695e+06	1537501	0.0966949	1.06932	Treated Avg	0.20095	0.449271	non	FALSE	unflagged
1	ENSGALP00000021029	plakophilin 2 [Source:HGNC Symbol;Acc:HGNC:9024] (g:12913, t:21059).	42	2056486	1469727	1382818	1372096	1226176	1580966	1045440	1392695	1162779	1308248	1399743	1.37474e+06	1.42475e+06	-0.0988815	1.07094	Control Avg	0.223059	0.476133	non	FALSE	unflagged
1	ENSGALP00000016263	Gallus gallus sorting nexin 6 (SNX6), mRNA. [Source:RefSeq mRNA;Acc:NM_001079757] (g:10025, t:16282).	26	1593335	1482053	1379242	1419134	1201334	1722299	1172532	1397561	1225413	1349394	1394230	1.31437e+06	1.47409e+06	-0.0146108	1.01018	Control Avg	0.809186	0.911016	non	FALSE	unflagged
1	ENSGALP00000037866	Gallus gallus ornithine aminotransferase (OAT), nuclear gene encoding mitochondrial protein, mRNA. [Source:RefSeq mRNA;Acc:NM_001006567] (g:54, t:38658).	26	1753186	1483630	1494499	1267950	1219240	1604230	1142513	1472009	1108685	1393071	1393901	1.34362e+06	1444178	-0.060064	1.04251	Control Avg	0.320786	0.574719	non	FALSE	unflagged
1	ENSGALP00000003317	Gallus gallus tropomodulin 1 (TMOD1), mRNA. [Source:RefSeq mRNA;Acc:NM_205027] (g:2125, t:3322).	16	1440979	1468672	1429578	1325068	1266820	1685492	1126756	1460180	1270388	1463383	1393732	1.3069e+06	1480559	-0.00570001	1.00396	Control Avg	0.938831	0.976434	non	FALSE	unflagged
1	ENSGALP00000009481	RAB7A, member RAS oncogene family [Source:HGNC Symbol;Acc:HGNC:9788] (g:5902, t:9495).	38	1768866	1469393	1365299	1334950	1171830	1679164	1080329	1424312	1167717	1429858	1389172	1.31081e+06	1.46754e+06	-0.00213228	1.00148	Control Avg	0.971557	0.988244	non	FALSE	unflagged
1	ENSGALP00000035905	cell division cycle 5-like [Source:HGNC Symbol;Acc:HGNC:1743] (g:16704, t:36694).	34	1708597	1454959	1523705	1398052	1196557	1547917	1155361	1414058	1112525	1333579	1384531	1339349	1429713	-0.0694211	1.0493	Control Avg	0.24523	0.497963	non	FALSE	unflagged
1	ENSGALP00000012163	transcription elongation regulator 1 [Source:HGNC Symbol;Acc:HGNC:15630] (g:7528, t:12177).	31	1799097	1511248	1392660	1375236	1226026	1560820	1112666	1383104	1155859	1267074	1378379	1.33726e+06	1.4195e+06	-0.0776864	1.05532	Control Avg	0.214903	0.466573	non	FALSE	unflagged
1	ENSGALP00000017869	nidogen 1 [Source:HGNC Symbol;Acc:HGNC:7821] (g:10982, t:17890).	37	1818452	1397918	1341197	1278943	1186729	1523658	1119374	1485720	1164638	1325287	1364192	1326078	1.40231e+06	-0.082276	1.05869	Control Avg	0.211734	0.463086	non	FALSE	unflagged
1	ENSGALP00000028277	Gallus gallus H2A histone family, member Z (H2AFZ), mRNA. [Source:RefSeq mRNA;Acc:NM_001031374] (g:14023, t:28340).	14	2044182	1414581	1236451	1330934	1217244	1486538	1050467	1544626	1009718	1287403	1362214	1.31161e+06	1.41282e+06	-0.0383659	1.02695	Control Avg	0.703485	0.853215	non	FALSE	unflagged
1	ENSGALP00000005461	zinc finger protein 207 [Source:HGNC Symbol;Acc:HGNC:12998] (g:3454, t:5471).	9	2137726	1332021	1285412	1245498	1110914	1703169	953892	1625455	1017593	1181381	1359306	1.30111e+06	1.4175e+06	-0.0195432	1.01364	Control Avg	0.87137	0.942643	non	FALSE	unflagged
1	ENSGALP00000012344	heme oxygenase (decycling) 2 [Source:HGNC Symbol;Acc:HGNC:5014] (g:7638, t:12358).	12	1996555	1345962	1259576	1313999	1164854	1649991	957446	1541252	1062391	1293106	1358513	1.28816e+06	1428862	0.000621661	1.00043	Treated Avg	0.994766	0.997949	non	FALSE	unflagged
1	ENSGALP00000005281	clathrin light chain B [Source:RefSeq peptide;Acc:NP_001025780] (g:3344, t:5291).	8	1273337	1418928	1438254	1466872	1130050	1937049	1071620	1444029	993315	1381142	1355460	1.18132e+06	1529604	0.186412	1.13793	Treated Avg	0.0269044	0.15741	non	FALSE	unflagged
1	ENSGALP00000022269	Multifunctional protein ADE2 Phosphoribosylaminoimidazole-succinocarboxamide synthase Phosphoribosylaminoimidazole carboxylase [Source:UniProtKB/Swiss-Prot;Acc:P38024] (g:13726, t:22308).	51	1678735	1396834	1390249	1336624	1168720	1577575	1120068	1385051	1146749	1353277	1355388	1.3009e+06	1.40987e+06	-0.0520472	1.03673	Control Avg	0.341384	0.593513	non	FALSE	unflagged
1	ENSGALP00000021519	NADH dehydrogenase (ubiquinone) Fe-S protein 6, 13kDa (NADH-coenzyme Q reductase) [Source:HGNC Symbol;Acc:HGNC:7713] (g:13191, t:21552).	16	2126429	1466080	1322987	1312345	1220355	1566692	961957	1350223	1060774	1158619	1354646	1.3385e+06	1.37079e+06	-0.109574	1.07891	Control Avg	0.296348	0.551621	non	FALSE	unflagged
1	ENSGALP00000041744	Gallus gallus SEC22 vesicle trafficking protein homolog B (S. cerevisiae) (SEC22B), mRNA. [Source:RefSeq mRNA;Acc:NM_001031266] (g:26268, t:45229).	20	1862645	1377649	1351028	1308595	1199814	1509961	1177845	1373052	1142554	1215013	1351816	1.34678e+06	1356854	-0.152935	1.11183	Control Avg	0.0196488	0.131881	non	FALSE	unflagged
1	ENSGALP00000017016	Gallus gallus glutaredoxin 3 (GLRX3), mRNA. [Source:RefSeq mRNA;Acc:NM_001277384] (g:10464, t:17035).	31	1084675	1519135	1496008	1507628	1107245	1830716	1119713	1333765	1048732	1468766	1351638	1.17127e+06	1532002	0.19306	1.14319	Treated Avg	0.0965671	0.303659	non	FALSE	unflagged
1	ENSGALP00000014321	Gallus gallus NADH dehydrogenase (ubiquinone) 1 alpha subcomplex, 5, 13kDa (NDUFA5), nuclear gene encoding mitochondrial protein, mRNA. [Source:RefSeq mRNA;Acc:NM_001097637] (g:8821, t:14337).	14	1848834	1407370	1370668	1234789	1284054	1497917	1142337	1419856	1087618	1220639	1351408	1.3467e+06	1.35611e+06	-0.152793	1.11172	Control Avg	0.0250155	0.151578	non	FALSE	unflagged
1	ENSGALP00000018846	G-rich RNA sequence binding factor 1 [Source:HGNC Symbol;Acc:HGNC:4610] (g:11568, t:18869).	25	1659721	1291883	1414899	1247139	1237883	1437636	1198992	1422243	1261760	1329083	1350124	1354651	1.3456e+06	-0.18366	1.13576	Control Avg	0.00601333	0.068836	LOW	FALSE	unflagged
1	ENSGALP00000016585	aldehyde dehydrogenase 6 family, member A1 [Source:HGNC Symbol;Acc:HGNC:7179] (g:10211, t:16604).	23	1723804	1396928	1439555	1333062	1175476	1534754	1154766	1414442	1102456	1207873	1348312	1.31921e+06	1.37741e+06	-0.103781	1.07459	Control Avg	0.0850874	0.285661	non	FALSE	unflagged
1	ENSGALP00000038376	ADP-ribosylation factor 1 [Source:RefSeq peptide;Acc:NP_001006352] (g:5393, t:39166).	15	1198218	1606090	1476092	1331137	1099695	1666768	1264162	1228575	1123426	1473761	1346792	1.23232e+06	1.46127e+06	0.0514004	1.03627	Treated Avg	0.662393	0.828185	non	FALSE	unflagged
1	ENSGALP00000038313	Gallus gallus dolichyl-diphosphooligosaccharide--protein glycosyltransferase (DDOST), mRNA. [Source:RefSeq mRNA;Acc:NM_001168008] (g:10073, t:39102).	24	1892512	1405640	1314634	1238373	1354319	1440430	1135487	1386547	1151119	1146080	1346514	1.36961e+06	1323414	-0.214031	1.15992	Control Avg	0.00624025	0.0708934	LOW	FALSE	unflagged
1	ENSGALP00000001145	DnaJ (Hsp40) homolog, subfamily C, member 8 [Source:HGNC Symbol;Acc:HGNC:15470] (g:790, t:1147).	14	1595144	1487369	1440400	1390012	1201747	1424946	1142582	1398954	1041546	1332396	1345510	1.28428e+06	1.40674e+06	-0.0328692	1.02304	Control Avg	0.641886	0.812456	non	FALSE	unflagged
1	ENSGALP00000037564	Uncharacterized protein [Source:UniProtKB/TrEMBL;Acc:E1BQ63] (g:23314, t:38359).	17	1848214	1292065	1345492	1272299	1203596	1527558	1123333	1490366	1122681	1210552	1343616	1.32866e+06	1358568	-0.130495	1.09467	Control Avg	0.0648567	0.248748	non	FALSE	unflagged
1	ENSGALP00000043305	Gallus gallus tyrosine 3-monooxygenase/tryptophan 5-monooxygenase activation protein, beta polypeptide (YWHAB), mRNA. [Source:RefSeq mRNA;Acc:NM_001006289] (g:4143, t:44506).	22	951283	1427270	1522402	1447383	1082192	1919564	1120081	1379799	1036493	1475371	1336184	1.14249e+06	1.52988e+06	0.217978	1.1631	Treated Avg	0.122156	0.34232	non	FALSE	unflagged
1	ENSGALP00000022434	Uncharacterized protein [Source:UniProtKB/TrEMBL;Acc:E1BZ74] (g:13853, t:22474).	31	1818866	1341308	1415793	1292357	1194559	1423858	1036855	1374853	1157292	1262379	1331812	1324673	1338951	-0.141088	1.10274	Control Avg	0.0341869	0.179171	non	FALSE	unflagged
1	ENSGALP00000001013	Gallus gallus ribosomal protein L22 (RPL22), mRNA. [Source:RefSeq mRNA;Acc:NM_204141] (g:719, t:1015).	18	1650259	1453469	1408578	1311795	1127650	1648367	1024766	1380473	1052449	1214386	1327219	1.25274e+06	1401698	-0.0034589	1.0024	Control Avg	0.954609	0.983122	non	FALSE	unflagged
1	ENSGALP00000013761	NOP58 ribonucleoprotein [Source:HGNC Symbol;Acc:HGNC:29926] (g:8454, t:13776).	26	1645676	1458225	1305509	1336662	1166001	1621253	1042499	1384047	959243	1329683	1324880	1.22379e+06	1425974	0.05769	1.0408	Treated Avg	0.357028	0.606231	non	FALSE	unflagged
1	ENSGALP00000014641	Gallus gallus endothelial differentiation-related factor 1 (EDF1), mRNA. [Source:RefSeq mRNA;Acc:NM_001006203] (g:9008, t:14657).	16	1587831	1394093	1397994	1334132	1171137	1504680	1083583	1426926	1023328	1264245	1318795	1.25277e+06	1.38482e+06	-0.0212778	1.01486	Control Avg	0.722093	0.862757	non	FALSE	unflagged
1	ENSGALP00000011044	Gallus gallus inter-alpha-trypsin inhibitor heavy chain 2 (ITIH2), mRNA. [Source:RefSeq mRNA;Acc:NM_001130741] (g:6833, t:11058).	37	1881369	1347823	1277212	1201293	1289732	1210918	1247008	1295145	1235742	1161265	1314751	1.38621e+06	1.24329e+06	-0.321786	1.24988	Control Avg	0.000351414	0.0124042	MED	FALSE	unflagged
1	ENSGALP00000004417	Gallus gallus phosphogluconate dehydrogenase (PGD), mRNA. [Source:RefSeq mRNA;Acc:NM_001006303] (g:2797, t:4426).	39	1527004	1366126	1351771	1324123	1110730	1725404	1050962	1359408	1027704	1295588	1313882	1.21363e+06	1.41413e+06	0.0472454	1.03329	Treated Avg	0.40257	0.648604	non	FALSE	unflagged
1	ENSGALP00000012246	Gallus gallus dihydropyrimidinase-like 3 (DPYSL3), mRNA. [Source:RefSeq mRNA;Acc:NM_204493] (g:7582, t:12260).	30	1415417	1438846	1421779	1354859	1097617	1689963	1064277	1351152	943137	1339517	1311656	1.18845e+06	1.43487e+06	0.0991588	1.07115	Treated Avg	0.143228	0.374586	non	FALSE	unflagged
1	ENSGALP00000040189	Gallus gallus enoyl CoA hydratase, short chain, 1, mitochondrial (ECHS1), nuclear gene encoding mitochondrial protein, mRNA. [Source:RefSeq mRNA;Acc:NM_001277395] (g:24271, t:40984).	31	1677510	1108203	1421385	1245884	1164767	1621844	1307369	1114881	987810	1462188	1311184	1.31177e+06	1310600	-0.172773	1.12722	Control Avg	0.119126	0.338302	non	FALSE	unflagged
1	ENSGALP00000012007	Gallus gallus archain 1 (ARCN1), mRNA. [Source:RefSeq mRNA;Acc:NM_001079499] (g:7430, t:12021).	37	1211909	1413779	1338775	1391581	1106249	1747390	1049502	1402468	1038774	1405560	1310599	1.14904e+06	1.47216e+06	0.169359	1.12456	Treated Avg	0.0310989	0.171159	non	FALSE	unflagged
1	ENSGALP00000025593	Gallus gallus collagen, type XII, alpha 1 (COL12A1), mRNA. [Source:RefSeq mRNA;Acc:NM_205021] (g:15908, t:25640).	54	1835330	1397845	1201795	1136886	1196966	1313666	1204169	1438106	1166084	1194359	1308521	1.32087e+06	1.29617e+06	-0.193275	1.14336	Control Avg	0.0412079	0.196106	non	FALSE	unflagged
1	ENSGALP00000042837	Uncharacterized protein [Source:UniProtKB/TrEMBL;Acc:R4GKX4] (g:28932, t:45491).	64	1775084	1421010	1267241	1218912	1149375	1433363	984560	1452560	1147298	1206730	1305613	1.26471e+06	1346515	-0.0691615	1.04911	Control Avg	0.382347	0.628501	non	FALSE	unflagged
1	ENSGALP00000013738	Gallus gallus Rho GDP dissociation inhibitor (GDI) alpha (ARHGDIA), mRNA. [Source:RefSeq mRNA;Acc:NM_001080871] (g:8443, t:13753).	20	1185642	1420556	1270072	1428230	940940	1908797	1096320	1415979	958843	1424916	1305029	1.09036e+06	1.5197e+06	0.288382	1.22127	Treated Avg	0.00131105	0.0293609	MED	FALSE	unflagged
1	ENSGALP00000013355	ribosomal protein L30 [Source:HGNC Symbol;Acc:HGNC:10333] (g:8212, t:13370).	19	1482783	1415748	1338407	1272721	1078026	1598853	984108	1404473	1246161	1219952	1304123	1225897	1.38235e+06	-0.0050777	1.00353	Control Avg	0.945556	0.979319	non	FALSE	unflagged
1	ENSGALP00000042650	transmembrane emp24 protein transport domain containing 4 [Source:HGNC Symbol;Acc:HGNC:22301] (g:26634, t:44787).	14	1755329	1417128	1286770	1275048	1201227	1459311	1051487	1345709	1092454	1150178	1303464	1.27745e+06	1.32947e+06	-0.105513	1.07588	Control Avg	0.127755	0.349914	non	FALSE	unflagged
1	ENSGALP00000036789	A kinase (PRKA) anchor protein 12 [Source:HGNC Symbol;Acc:HGNC:370] (g:23073, t:37581).	45	1078611	1373870	1465118	1457351	1066333	1818869	1042894	1389675	953060	1357479	1300326	1.1212e+06	1.47945e+06	0.209619	1.15638	Treated Avg	0.054893	0.226859	non	FALSE	unflagged
1	ENSGALP00000020154	aspartyl-tRNA synthetase, cytoplasmic [Source:RefSeq peptide;Acc:NP_001006528] (g:12355, t:20181).	46	1292211	1390141	1344815	1300466	1091460	1678856	1049857	1341006	1059063	1275913	1282379	1.16748e+06	1.39728e+06	0.0734966	1.05226	Treated Avg	0.284941	0.538749	non	FALSE	unflagged
1	ENSGALP00000012472	Gallus gallus nucleolin (NCL), mRNA. [Source:RefSeq mRNA;Acc:NM_205265] (g:7705, t:12486).	18	1150919	1369600	1338874	1464233	1098492	1725279	1035263	1358953	943555	1324169	1280934	1.11342e+06	1.44845e+06	0.192231	1.14253	Treated Avg	0.0319981	0.173499	non	FALSE	unflagged
1	ENSGALP00000037522	Gallus gallus LUC7-like 3 (S. cerevisiae) (LUC7L3), mRNA. [Source:RefSeq mRNA;Acc:NM_001031530] (g:7386, t:38316).	10	1632776	1435995	1312431	1285919	1162847	1370520	1064906	1275854	1059228	1193233	1279371	1.24644e+06	1.3123e+06	-0.0894954	1.064	Control Avg	0.184346	0.430572	non	FALSE	unflagged
1	ENSGALP00000000316	Gallus gallus major vault protein (MVP), mRNA. [Source:RefSeq mRNA;Acc:NM_001006336] (g:238, t:317).	51	1411285	1450370	1474493	1221754	1143575	1539657	1079589	1305148	947762	1175479	1274911	1.21134e+06	1.33848e+06	-0.0299873	1.021	Control Avg	0.698461	0.850441	non	FALSE	unflagged
1	ENSGALP00000042455	proteasome subunit alpha type-7 [Source:RefSeq peptide;Acc:NP_989944] (g:27156, t:44335).	20	1190694	1389770	1398457	1288740	1077892	1706249	1024091	1355038	977336	1308272	1271654	1133694	1.40961e+06	0.128038	1.09281	Treated Avg	0.121597	0.341222	non	FALSE	unflagged
1	ENSGALP00000010325	DEAD (Asp-Glu-Ala-Asp) box polypeptide 46 [Source:HGNC Symbol;Acc:HGNC:18681] (g:6404, t:10339).	30	1285217	1321829	1326736	1295101	1114506	1600828	1018522	1352347	987757	1356435	1265928	1.14655e+06	1385308	0.0930149	1.0666	Treated Avg	0.17155	0.41543	non	FALSE	unflagged
1	ENSGALP00000005090	UPF1 regulator of nonsense transcripts homolog (yeast) [Source:HGNC Symbol;Acc:HGNC:9962] (g:3220, t:5099).	45	1568892	1390936	1353014	1367648	1062530	1539590	986260	1220615	979659	1157863	1262701	1190071	1.33533e+06	0.00372008	1.00258	Treated Avg	0.957461	0.984258	non	FALSE	unflagged
1	ENSGALP00000037462	Gallus gallus thymopoietin (TMPO), mRNA. [Source:RefSeq mRNA;Acc:NM_001006235] (g:11504, t:38256).	23	1764744	1262766	1277970	1181140	1110813	1338184	1039699	1361501	1039745	1180232	1255679	1.24659e+06	1.26476e+06	-0.13512	1.09818	Control Avg	0.0624681	0.244758	non	FALSE	unflagged
1	ENSGALP00000034083	sorting nexin 1 [Source:HGNC Symbol;Acc:HGNC:11172] (g:2189, t:34726).	18	1404120	1313803	1388517	1275091	1101619	1528310	1094777	1221181	1039919	1184306	1255164	1.20579e+06	1.30454e+06	-0.0647869	1.04593	Control Avg	0.315003	0.569108	non	FALSE	unflagged
1	ENSGALP00000038766	talin 2 [Source:HGNC Symbol;Acc:HGNC:15447] (g:3628, t:39556).	42	1367217	1331209	1290719	1259519	943703	1717111	995893	1343048	935881	1327504	1251180	1.10668e+06	1.39568e+06	0.16074	1.11786	Treated Avg	0.0154688	0.118291	non	FALSE	unflagged
1	ENSGALP00000007391	Gallus gallus programmed cell death 5 (PDCD5), mRNA. [Source:RefSeq mRNA;Acc:NM_001277586] (g:4648, t:7403).	15	1135581	1364841	1352827	1340629	975539	1782541	998041	1319179	895853	1297944	1246298	1.07157e+06	1.42103e+06	0.221297	1.16578	Treated Avg	0.0141336	0.112773	non	FALSE	unflagged
1	ENSGALP00000014383	Gallus gallus fragile X mental retardation, autosomal homolog 1 (FXR1), mRNA. [Source:RefSeq mRNA;Acc:NM_001012601] (g:8864, t:14399).	29	1539203	1336272	1270082	1256246	1052597	1532047	925808	1321444	959855	1259967	1245352	1149509	1.3412e+06	0.0610711	1.04324	Treated Avg	0.290597	0.544998	non	FALSE	unflagged
1	ENSGALP00000034108	Gallus gallus pyruvate kinase, muscle (PKM2), mRNA. [Source:RefSeq mRNA;Acc:NM_205469] (g:1992, t:34751).	16	1833092	1093576	1086352	1149152	969416	1945394	867663	1294502	884357	1146123	1226963	1128176	1.32575e+06	0.0750183	1.05337	Treated Avg	0.575675	0.771329	non	FALSE	unflagged
1	ENSGALP00000018705	Gallus gallus dynein, cytoplasmic 1, light intermediate chain 1 (DYNC1LI1), mRNA. [Source:RefSeq mRNA;Acc:NM_001167737] (g:11491, t:18728).	22	1292680	1241355	1252441	1280402	1037961	1629795	969206	1296662	954433	1262645	1221758	1.10134e+06	1.34217e+06	0.106224	1.07641	Treated Avg	0.0924442	0.297474	non	FALSE	unflagged
1	ENSGALP00000042411	AHNAK nucleoprotein [Source:HGNC Symbol;Acc:HGNC:347] (g:29069, t:44063).	16	1350035	1278734	1164815	1239242	963562	1684329	932460	1390383	908111	1175326	1208700	1.0638e+06	1.3536e+06	0.171727	1.12641	Treated Avg	0.00628623	0.0709864	LOW	FALSE	unflagged
1	ENSGALP00000036816	Gallus gallus structural maintenance of chromosomes 2 (SMC2), mRNA. [Source:RefSeq mRNA;Acc:NM_205230] (g:15691, t:37609).	29	1443289	1344064	1178339	1180072	1066048	1430217	960051	1256835	1028073	1184602	1207159	1135160	1279158	6.97438e-06	1	Treated Avg	0.999911	0.999987	non	FALSE	unflagged
1	ENSGALP00000032837	Gallus gallus basic leucine zipper and W2 domains 1 (BZW1), mRNA. [Source:RefSeq mRNA;Acc:NM_001006516] (g:8220, t:33478).	20	1340334	1260298	1196064	1196715	1053130	1545722	966973	1267888	984550	1186123	1199780	1.10821e+06	1.29135e+06	0.0414385	1.02914	Treated Avg	0.462041	0.691487	non	FALSE	unflagged
1	ENSGALP00000001254	N-myristoyltransferase 1 [Source:HGNC Symbol;Acc:HGNC:7857] (g:857, t:1256).	15	1426964	1246960	1221460	1265775	981814	1524085	890095	1316899	882550	1231501	1198810	1.08058e+06	1317044	0.123375	1.08928	Treated Avg	0.0392173	0.192121	non	FALSE	unflagged
1	ENSGALP00000000468	proteasome (prosome, macropain) 26S subunit, ATPase, 5 [Source:HGNC Symbol;Acc:HGNC:9552] (g:349, t:469).	32	1045923	1313438	1333302	1254211	953605	1681555	976152	1245946	899902	1275649	1197968	1.04178e+06	1.35416e+06	0.188635	1.13968	Treated Avg	0.0562078	0.230201	non	FALSE	unflagged
1	ENSGALP00000035717	Gallus gallus SGT1, suppressor of G2 allele of SKP1 (S. cerevisiae) (SUGT1), mRNA. [Source:RefSeq mRNA;Acc:NM_001030823] (g:16946, t:36497).	17	930359	1282472	1219756	1335719	923419	1852056	984351	1253239	915581	1279998	1197695	994693	1.4007e+06	0.290052	1.22268	Treated Avg	0.0150803	0.11649	non	FALSE	unflagged
1	ENSGALP00000036285	Gallus gallus eukaryotic translation elongation factor 1 alpha 2 (EEF1A2), mRNA. [Source:RefSeq mRNA;Acc:NM_001032398] (g:5843, t:37073).	32	1403406	1259983	1239108	1188494	1068255	1541834	963005	1193027	947825	1165620	1197056	1.12432e+06	1.26979e+06	0.00134192	1.00093	Treated Avg	0.981297	0.993223	non	FALSE	unflagged
1	ENSGALP00000006366	Gallus gallus apoptosis-inducing factor, mitochondrion-associated, 1 (AIFM1), nuclear gene encoding mitochondrial protein, mRNA. [Source:RefSeq mRNA;Acc:NM_001007490] (g:4003, t:6376).	24	1621269	1230495	1145585	1154766	1038091	1408736	941274	1317639	998719	1081531	1193810	1.14899e+06	1.23863e+06	-0.0540641	1.03819	Control Avg	0.446409	0.680629	non	FALSE	unflagged
1	ENSGALP00000042665	Gallus gallus tubulin, beta 6 class V (TUBB6), mRNA. [Source:RefSeq mRNA;Acc:NM_001031012] (g:27684, t:45052).	16	968351	1255411	1352029	1221872	910629	1765302	932161	1282059	920884	1323492	1193219	1.01681e+06	1.36963e+06	0.235711	1.17749	Treated Avg	0.0429364	0.200768	non	FALSE	unflagged
1	ENSGALP00000042171	transgelin 2 [Source:HGNC Symbol;Acc:HGNC:11554] (g:28472, t:45012).	24	1642892	1271596	1093411	1151462	984098	1219704	1084762	1312409	1027992	1111780	1190010	1166631	1.21339e+06	-0.105439	1.07582	Control Avg	0.252531	0.504305	non	FALSE	unflagged
1	ENSGALP00000011804	Pyrroline-5-carboxylate reductase [Source:UniProtKB/TrEMBL;Acc:F1N914] (g:7300, t:11818).	17	1669368	1188613	1206384	1147497	1073457	1337823	932475	1296507	998037	1029021	1187918	1.17594e+06	1.19989e+06	-0.129089	1.0936	Control Avg	0.085238	0.285661	non	FALSE	unflagged
1	ENSGALP00000015672	G elongation factor, mitochondrial 1 [Source:HGNC Symbol;Acc:HGNC:13780] (g:9634, t:15688).	33	1768456	1214879	1201808	1109861	981912	1462565	857774	1277074	798436	1130271	1180304	1.12168e+06	1238930	0.0015728	1.00109	Treated Avg	0.987713	0.9965	non	FALSE	unflagged
1	ENSGALP00000012427	Gallus gallus leucine rich repeat containing 59 (LRRC59), mRNA. [Source:RefSeq mRNA;Acc:NM_001012570] (g:7673, t:12441).	12	1646399	1238256	1220945	1144450	1089557	1243509	981296	1172284	989430	1030794	1175692	1.18553e+06	1.16586e+06	-0.182615	1.13494	Control Avg	0.0093592	0.0897204	LOW	FALSE	unflagged
1	ENSGALP00000012145	Gallus gallus structure specific recognition protein 1 (SSRP1), mRNA. [Source:RefSeq mRNA;Acc:NM_001005796] (g:7520, t:12159).	23	1477777	1205246	1035491	1202760	991056	1464437	889719	1354044	863722	1165069	1164932	1051553	1.27831e+06	0.11896	1.08595	Treated Avg	0.0968658	0.304061	non	FALSE	unflagged
1	ENSGALP00000015964	ribosomal protein L18a [Source:HGNC Symbol;Acc:HGNC:10311] (g:9829, t:15981).	24	1320362	1239644	1178733	1125489	983724	1491253	946920	1317572	919827	1118264	1164179	1.06991e+06	1.25844e+06	0.0577864	1.04087	Treated Avg	0.332188	0.585064	non	FALSE	unflagged
1	ENSGALP00000015293	Gallus gallus testis derived transcript (3 LIM domains) (TES), mRNA. [Source:RefSeq mRNA;Acc:NM_204623] (g:9398, t:15309).	25	1200688	1260361	1229116	1149291	917103	1521086	986268	1145452	956268	1263226	1162886	1.05789e+06	1.26788e+06	0.0786609	1.05604	Treated Avg	0.306945	0.561434	non	FALSE	unflagged
1	ENSGALP00000020282	fermitin family member 2 [Source:HGNC Symbol;Acc:HGNC:15767] (g:12425, t:20309).	25	1342560	1199508	1134392	1157001	1002892	1394864	946649	1237479	953373	1189305	1155802	1.07597e+06	1.23563e+06	0.0261236	1.01827	Treated Avg	0.640044	0.811619	non	FALSE	unflagged
1	ENSGALP00000011509	Gallus gallus tenascin C (TNC), mRNA. [Source:RefSeq mRNA;Acc:NM_205456] (g:7113, t:11523).	44	1658766	1169308	1062796	984073	1229111	1091603	1096114	1173621	1150951	936046	1155239	1.23955e+06	1.07093e+06	-0.384404	1.30532	Control Avg	0.00017821	0.00825967	HIGH	TRUE	unflagged
1	ENSGALP00000016630	Gallus gallus aldo-keto reductase family 1, member A1 (aldehyde reductase) (AKR1A1), mRNA. [Source:RefSeq mRNA;Acc:NM_001006539] (g:10244, t:16649).	17	1047426	1241466	1178605	1200368	868744	1665697	1053016	1180564	906813	1204435	1154713	1.01092e+06	1298506	0.163486	1.11999	Treated Avg	0.114056	0.332195	non	FALSE	unflagged
1	ENSGALP00000003920	Gallus gallus coiled-coil-helix-coiled-coil-helix domain containing 2 (CHCHD2), nuclear gene encoding mitochondrial protein, mRNA. [Source:RefSeq mRNA;Acc:NM_001006218] (g:2495, t:3929).	7	1694057	1048702	1400678	927373	1128560	1323031	767750	969315	1112616	1167590	1153967	1.22073e+06	1.0872e+06	-0.321407	1.24955	Control Avg	0.00466848	0.0602792	LOW	FALSE	unflagged
1	ENSGALP00000018849	interleukin enhancer binding factor 2 [Source:HGNC Symbol;Acc:HGNC:6037] (g:11570, t:18872).	34	1417809	1177898	1083414	1096650	986157	1347261	996248	1207647	994769	1095411	1140326	1.09568e+06	1.18497e+06	-0.0620472	1.04395	Control Avg	0.328674	0.580461	non	FALSE	unflagged
1	ENSGALP00000022340	Gallus gallus myosin, heavy chain 7, cardiac muscle, beta (MYH7), mRNA. [Source:RefSeq mRNA;Acc:NM_001001302] (g:13781, t:22380).	23	1365621	1162681	1143698	1164387	870796	1283543	1125235	1353262	960438	951603	1138126	1.09316e+06	1.1831e+06	-0.063454	1.04496	Control Avg	0.541072	0.749263	non	FALSE	unflagged
1	ENSGALP00000004866	Gallus gallus nudix (nucleoside diphosphate linked moiety X)-type motif 21 (NUDT21), mRNA. [Source:RefSeq mRNA;Acc:NM_001277674] (g:3084, t:4875).	19	1430536	1144955	1250190	1084298	1038204	1160036	1028569	1113099	1021990	1029204	1130108	1.1539e+06	1.10632e+06	-0.23038	1.17314	Control Avg	0.000256332	0.00984889	HIGH	TRUE	unflagged
1	ENSGALP00000015061	Gallus gallus fibrinogen alpha chain (FGA), transcript variant 1, mRNA. [Source:RefSeq mRNA;Acc:NM_001271911] (g:9266, t:15077).	16	1509185	1237704	1103576	1038597	988311	1189622	877266	1134051	993888	1215705	1128790	1.09445e+06	1.16314e+06	-0.0700953	1.04979	Control Avg	0.391582	0.638072	non	FALSE	unflagged
1	ENSGALP00000040466	UDP-glucose glycoprotein glucosyltransferase 1 [Source:HGNC Symbol;Acc:HGNC:15663] (g:2141, t:41261).	40	1491398	1188176	1148033	1082136	1010842	1271893	903185	1140919	937940	1074446	1124897	1.09828e+06	1151514	-0.0937106	1.06711	Control Avg	0.118626	0.337755	non	FALSE	unflagged
1	ENSGALP00000019988	utrophin [Source:HGNC Symbol;Acc:HGNC:12635] (g:12256, t:20015).	53	1453904	1191625	1084458	1115452	952241	1399942	841297	1178467	874823	1127421	1121963	1.04134e+06	1.20258e+06	0.0468287	1.03299	Treated Avg	0.453785	0.686148	non	FALSE	unflagged
1	ENSGALP00000001002	Gallus gallus nuclear casein kinase and cyclin-dependent kinase substrate 1 (NUCKS1), mRNA. [Source:RefSeq mRNA;Acc:NM_213581] (g:708, t:1004).	12	895124	1121958	1240093	1230276	919196	1549208	869560	1298202	805656	1262504	1119178	945926	1.29243e+06	0.260947	1.19826	Treated Avg	0.0231257	0.14366	non	FALSE	unflagged
1	ENSGALP00000010201	Gallus gallus transforming growth factor, beta-induced, 68kDa (TGFBI), mRNA. [Source:RefSeq mRNA;Acc:NM_205036] (g:6319, t:10215).	31	1438244	1143141	909631	983060	1032677	1221916	1076204	1276879	1070153	1016398	1116830	1.10538e+06	1.12828e+06	-0.154532	1.11306	Control Avg	0.165344	0.407247	non	FALSE	unflagged
1	ENSGALP00000002349	Gallus gallus capping protein (actin filament) muscle Z-line, alpha 1 (CAPZA1), mRNA. [Source:RefSeq mRNA;Acc:NM_205515] (g:1547, t:2351).	18	969760	1153103	1218067	1203487	925523	1468835	914119	1111297	958130	1241037	1116336	997120	1.23555e+06	0.117058	1.08452	Treated Avg	0.262567	0.515112	non	FALSE	unflagged
1	ENSGALP00000035496	Gallus gallus CCHC-type zinc finger, nucleic acid binding protein (CNBP), mRNA. [Source:RefSeq mRNA;Acc:NM_204907] (g:5001, t:36274).	15	1030013	1412580	899890	1274440	789713	1995591	703078	1107268	604795	1319828	1113720	805498	1.42194e+06	0.641791	1.56027	Treated Avg	2.18018e-09	2.49028e-06	HIGH	TRUE	unflagged
1	ENSGALP00000025393	pentatricopeptide repeat domain 3 [Source:HGNC Symbol;Acc:HGNC:24717] (g:15773, t:25439).	18	1566487	1098803	1152388	1051620	999527	1197198	892157	1185089	925183	1030170	1109862	1.10715e+06	1112576	-0.148239	1.10822	Control Avg	0.0356441	0.181628	non	FALSE	unflagged
1	ENSGALP00000009811	pleckstrin homology domain containing, family A member 7 [Source:HGNC Symbol;Acc:HGNC:27049] (g:6090, t:9825).	28	1469254	1174700	1150443	1105761	1029102	1239378	861117	1092043	886275	1086712	1109478	1.07924e+06	1.13972e+06	-0.0792171	1.05644	Control Avg	0.22842	0.481788	non	FALSE	unflagged
1	ENSGALP00000032184	Gallus gallus annexin A1 (ANXA1), mRNA. [Source:RefSeq mRNA;Acc:NM_206906] (g:15148, t:32821).	23	1159702	1317550	1206178	1004926	1057535	871757	1005210	887706	1236276	1234045	1098088	1.13298e+06	1.0632e+06	-0.271575	1.20712	Control Avg	0.0980176	0.305704	non	FALSE	unflagged
1	ENSGALP00000037103	Gallus gallus receptor accessory protein 5 (REEP5), mRNA. [Source:RefSeq mRNA;Acc:NM_001252077] (g:23157, t:37896).	10	1415621	1123768	999289	971558	910193	1261439	902162	1157146	1065049	1160565	1096679	1.05846e+06	1.1349e+06	-0.0717133	1.05096	Control Avg	0.415549	0.658759	non	FALSE	unflagged
1	ENSGALP00000012985	Gallus gallus B-cell receptor-associated protein 29 (BCAP29), mRNA. [Source:RefSeq mRNA;Acc:NM_001097645] (g:8009, t:13000).	15	1518529	1108762	1108707	994733	953606	1182475	973991	1154342	955207	1014296	1096465	1102008	1.09092e+06	-0.178186	1.13146	Control Avg	0.0105645	0.0960191	LOW	FALSE	unflagged
1	ENSGALP00000024148	mitochondrial ribosomal protein S27 [Source:HGNC Symbol;Acc:HGNC:14512] (g:15002, t:24194).	17	1422832	1127236	1121052	1023690	973208	1170817	868297	1152146	964033	1084565	1090788	1.06988e+06	1.11169e+06	-0.106947	1.07695	Control Avg	0.102815	0.313324	non	FALSE	unflagged
1	ENSGALP00000007237	Gallus gallus RNA binding motif protein 22 (RBM22), mRNA. [Source:RefSeq mRNA;Acc:NM_001006151] (g:4555, t:7249).	10	1262915	1136798	1107146	1065515	944909	1255075	941993	1127513	965820	1089120	1089680	1.04456e+06	1.1348e+06	-0.0573322	1.04054	Control Avg	0.346573	0.596467	non	FALSE	unflagged
1	ENSGALP00000014768	Gallus gallus EH-domain containing 3 (EHD3), mRNA. [Source:RefSeq mRNA;Acc:NM_001031040] (g:9086, t:14784).	21	1291597	1200734	1034899	1075173	839115	1338145	847293	1273659	836700	1142880	1088020	969921	1.20612e+06	0.149083	1.10886	Treated Avg	0.0180815	0.127576	non	FALSE	unflagged
1	ENSGALP00000027988	Serine/arginine-rich splicing factor 2 [Source:UniProtKB/Swiss-Prot;Acc:P30352] (g:17357, t:28041).	21	1124175	1225438	1044183	1147950	849625	1491149	793426	1301573	706622	1158636	1084278	903606	1.26495e+06	0.315016	1.24403	Treated Avg	1.24202e-06	0.00022647	HIGH	TRUE	unflagged
1	ENSGALP00000029745	Uncharacterized protein [Source:UniProtKB/TrEMBL;Acc:F1NSL7] (g:15701, t:30382).	21	1455305	1174396	1073231	1029324	937263	1305414	816952	1106654	922883	1006847	1082827	1.04113e+06	1124527	-0.0512287	1.03615	Control Avg	0.449141	0.682415	non	FALSE	unflagged
1	ENSGALP00000015531	Gallus gallus dynein, cytoplasmic 1, intermediate chain 2 (DYNC1I2), mRNA. [Source:RefSeq mRNA;Acc:NM_001006519] (g:9551, t:15547).	23	1147644	1101845	1188842	1103186	952066	1296858	907280	1125350	898449	1090573	1081209	1.01886e+06	1.14356e+06	-0.011902	1.00828	Control Avg	0.857766	0.935905	non	FALSE	unflagged
1	ENSGALP00000004651	thioredoxin-like 1 [Source:HGNC Symbol;Acc:HGNC:12436] (g:2948, t:4660).	21	878370	1352053	931449	1070549	839064	1433370	827838	1197926	935036	1338972	1080463	882351	1278574	0.335787	1.26207	Treated Avg	0.00301314	0.0464621	MED	FALSE	unflagged
1	ENSGALP00000042528	Gallus gallus cold inducible RNA binding protein (CIRBP), mRNA. [Source:RefSeq mRNA;Acc:NM_001031347] (g:12225, t:45607).	4	2230550	1286042	551076	1211276	655286	1707270	390809	1353370	352507	1057886	1079607	836046	1.32317e+06	0.604981	1.52096	Treated Avg	0.0846086	0.2852	non	FALSE	unflagged
1	ENSGALP00000023364	Gallus gallus NOP56 ribonucleoprotein homolog (yeast) (NOP56), mRNA. [Source:RefSeq mRNA;Acc:NM_001031388] (g:14498, t:23409).	26	1298643	1137270	1217469	1105778	930751	1192951	884829	1103972	880896	1037588	1079015	1.04252e+06	1.11551e+06	-0.066279	1.04701	Control Avg	0.29471	0.550193	non	FALSE	unflagged
1	ENSGALP00000009709	Gallus gallus minichromosome maintenance complex component 2 (MCM2), mRNA. [Source:RefSeq mRNA;Acc:NM_001006139] (g:6037, t:9723).	33	1065436	1162137	1130078	1157251	883135	1473557	855644	1115674	812219	1125789	1078092	949302	1.20688e+06	0.164694	1.12093	Treated Avg	0.0230261	0.143375	non	FALSE	unflagged
1	ENSGALP00000039552	proteasome (prosome, macropain) 26S subunit, non-ATPase, 13 [Source:HGNC Symbol;Acc:HGNC:9558] (g:4219, t:40352).	21	1028543	1144914	1090691	1158315	900768	1515281	874531	1114333	790957	1156461	1077479	937098	1.21786e+06	0.19171	1.14212	Treated Avg	0.0162464	0.121216	non	FALSE	unflagged
1	ENSGALP00000020737	nucleoporin 153kDa [Source:HGNC Symbol;Acc:HGNC:8062] (g:12720, t:20766).	33	1394891	1138973	1127669	1057473	959482	1192767	898863	1105142	930432	960223	1076591	1.06227e+06	1.09092e+06	-0.127653	1.09252	Control Avg	0.0367173	0.184227	non	FALSE	unflagged
1	ENSGALP00000018652	Uncharacterized protein [Source:UniProtKB/TrEMBL;Acc:F1P1K3] (g:11452, t:18675).	5	1383318	1125369	1120809	1053227	974546	1229347	924176	1131228	854615	954704	1075134	1.05149e+06	1098775	-0.103205	1.07416	Control Avg	0.101281	0.3115	non	FALSE	unflagged
1	ENSGALP00000016651	Uncharacterized protein [Source:UniProtKB/TrEMBL;Acc:H9KZP6] (g:10250, t:16670).	27	1114283	1061255	1188257	936910	981370	1764067	877755	1002831	816112	1002386	1074523	995555	1.15349e+06	0.0152497	1.01063	Treated Avg	0.899446	0.955561	non	FALSE	unflagged
1	ENSGALP00000000693	Gallus gallus succinate dehydrogenase [Source:RefSeq mRNA;Acc:NM_001080875] (g:508, t:694).	5	1495010	1052120	944390	1034320	904260	1246440	867240	1151630	904080	1128000	1072749	1022996	1122502	-0.0254822	1.01782	Control Avg	0.764823	0.888358	non	FALSE	unflagged
1	ENSGALP00000019318	Gallus gallus LUC7-like 2 (S. cerevisiae) (LUC7L2), mRNA. [Source:RefSeq mRNA;Acc:NM_001030755] (g:11857, t:19344).	13	1073208	983386	915937	981955	823522	1388926	1010241	1355773	945411	1233288	1071165	953664	1.18867e+06	0.121143	1.0876	Treated Avg	0.33558	0.588951	non	FALSE	unflagged
1	ENSGALP00000026301	NADH dehydrogenase (ubiquinone) 1 beta subcomplex, 9, 22kDa [Source:HGNC Symbol;Acc:HGNC:7704] (g:16336, t:26351).	11	1650539	1078054	1003263	989666	969243	1199722	795958	1111898	838771	1015214	1065233	1.05155e+06	1.07891e+06	-0.108873	1.07839	Control Avg	0.25773	0.510602	non	FALSE	unflagged
1	ENSGALP00000026363	peroxidasin homolog (Drosophila) [Source:HGNC Symbol;Acc:HGNC:14966] (g:16377, t:26413).	36	1400466	1111984	1085101	1021939	956396	1312017	795429	1017378	895672	1054791	1065117	1.02661e+06	1.10362e+06	-0.0590646	1.04179	Control Avg	0.369107	0.616634	non	FALSE	unflagged
1	ENSGALP00000023214	Gallus gallus DEAH (Asp-Glu-Ala-His) box polypeptide 15 (DHX15), mRNA. [Source:RefSeq mRNA;Acc:NM_001031159] (g:14395, t:23259).	29	1359001	1155897	1091782	1087595	913194	1209083	822771	1118426	776356	980529	1051463	992621	1110306	0.00487063	1.00338	Treated Avg	0.9442	0.97872	non	FALSE	unflagged
1	ENSGALP00000027115	ADP-ribosylhydrolase like 1 [Source:HGNC Symbol;Acc:HGNC:21303] (g:16826, t:27166).	21	784414	1096104	1208706	1218018	870572	1664879	757115	1084965	613867	1162610	1046125	846935	1.24532e+06	0.367443	1.29006	Treated Avg	0.0135122	0.110057	non	FALSE	unflagged
1	ENSGALP00000015741	Gallus gallus budding uninhibited by benzimidazoles 3 homolog (yeast) (BUB3), mRNA. [Source:RefSeq mRNA;Acc:NM_001006506] (g:9681, t:15757).	25	1267942	1070188	1056350	1004834	960765	1177824	878379	1060323	896878	1002338	1037582	1.01206e+06	1.0631e+06	-0.101641	1.07299	Control Avg	0.0719971	0.263199	non	FALSE	unflagged
1	ENSGALP00000015892	N(alpha)-acetyltransferase 15, NatA auxiliary subunit [Source:HGNC Symbol;Acc:HGNC:30782] (g:9782, t:15909).	19	918079	1096437	1121664	1036836	917837	1292350	901163	1096631	856048	1138303	1037535	942958	1.13211e+06	0.0711463	1.05055	Treated Avg	0.47001	0.6967	non	FALSE	unflagged
1	ENSGALP00000042023	NADH dehydrogenase (ubiquinone) Fe-S protein 2, 49kDa (NADH-coenzyme Q reductase) [Source:HGNC Symbol;Acc:HGNC:7708] (g:27607, t:45518).	14	1467263	1050492	907310	957055	880760	1216405	801371	1165473	801185	1046919	1029423	971578	1.08727e+06	0.00756211	1.00526	Treated Avg	0.932774	0.974219	non	FALSE	unflagged
1	ENSGALP00000018456	Gallus gallus NADH dehydrogenase (ubiquinone) 1 alpha subcomplex, 12 (NDUFA12), nuclear gene encoding mitochondrial protein, mRNA. [Source:RefSeq mRNA;Acc:NM_001184758] (g:11325, t:18479).	20	1300687	974343	896738	961481	889848	1202863	865693	1199445	928293	1014115	1023351	976252	1.07045e+06	-0.0418303	1.02942	Control Avg	0.632269	0.809123	non	FALSE	unflagged
1	ENSGALP00000023620	Uncharacterized protein [Source:UniProtKB/TrEMBL;Acc:E1C3A6] (g:14686, t:23666).	28	1424849	1093653	1028953	855220	935327	903302	944864	945531	1139478	952660	1022384	1.09469e+06	950073	-0.374012	1.29595	Control Avg	0.00064996	0.0182331	MED	FALSE	unflagged
1	ENSGALP00000027401	Gallus gallus succinate-CoA ligase, ADP-forming, beta subunit (SUCLA2), nuclear gene encoding mitochondrial protein, mRNA. [Source:RefSeq mRNA;Acc:NM_001006271] (g:16993, t:27453).	15	1344510	1018864	1066527	1000062	865600	1166658	813090	1095970	841575	985178	1019803	986260	1.05335e+06	-0.0647293	1.04589	Control Avg	0.298161	0.553018	non	FALSE	unflagged
1	ENSGALP00000025196	Gallus gallus A kinase (PRKA) anchor protein 2 (AKAP2), mRNA. [Source:RefSeq mRNA;Acc:NM_001204217] (g:15656, t:25242).	21	1318448	1050450	1004193	995189	868334	1171159	840976	1029489	901679	990232	1017015	986726	1.0473e+06	-0.0812926	1.05797	Control Avg	0.186369	0.432529	non	FALSE	unflagged
1	ENSGALP00000043356	dynactin 2 (p50) [Source:HGNC Symbol;Acc:HGNC:2712] (g:29062, t:44215).	20	934283	1080315	1022901	1057460	880783	1457870	774497	1091033	778630	1074911	1015268	878219	1.15232e+06	0.201523	1.14991	Treated Avg	0.014542	0.114268	non	FALSE	unflagged
1	ENSGALP00000009933	heterogeneous nuclear ribonucleoprotein A0 [Source:HGNC Symbol;Acc:HGNC:5030] (g:6160, t:9947).	22	1557742	1152532	791309	1091241	832484	1346362	668124	1173173	648551	877743	1013926	899642	1.12821e+06	0.187463	1.13876	Treated Avg	0.183089	0.428683	non	FALSE	unflagged
1	ENSGALP00000003373	Gallus gallus ribosomal protein S17-like (RPS17L), mRNA. [Source:RefSeq mRNA;Acc:NM_204217] (g:2157, t:3378).	25	1062208	1099349	1142699	1036173	830134	1204453	802437	1086674	842569	1027267	1013396	936009	1.09078e+06	0.046793	1.03297	Treated Avg	0.507734	0.724752	non	FALSE	unflagged
1	ENSGALP00000008530	eukaryotic translation initiation factor 3, subunit F [Source:HGNC Symbol;Acc:HGNC:3275] (g:5326, t:8544).	30	1120556	1171742	1005711	1061078	868516	1328825	763785	1071561	755399	965568	1011274	902793	1.11975e+06	0.137191	1.09976	Treated Avg	0.0270002	0.157624	non	FALSE	unflagged
1	ENSGALP00000023022	Gallus gallus ubiquitin carboxyl-terminal esterase L1 (ubiquitin thiolesterase) (UCHL1), mRNA. [Source:RefSeq mRNA;Acc:NM_001080212] (g:14261, t:23065).	15	905217	1134193	1001179	1116555	764350	1458405	824595	1064077	693341	1137316	1009923	837736	1.18211e+06	0.309988	1.2397	Treated Avg	0.000516146	0.0158107	MED	FALSE	unflagged
1	ENSGALP00000028374	Gallus gallus VAMP (vesicle-associated membrane protein)-associated protein A, 33kDa (VAPA), mRNA. [Source:RefSeq mRNA;Acc:NM_001080869] (g:14142, t:28442).	18	1401190	1033589	1046676	975542	893302	1134474	809209	1044884	851700	906772	1009734	1.00042e+06	1.01905e+06	-0.132076	1.09587	Control Avg	0.0458464	0.206489	non	FALSE	unflagged
1	ENSGALP00000010633	Gallus gallus small nuclear ribonucleoprotein D3 polypeptide 18kDa (SNRPD3), mRNA. [Source:RefSeq mRNA;Acc:NM_001007838] (g:6596, t:10647).	9	1211522	1046750	1035723	1039133	872220	1150175	801013	1152604	842634	932245	1008402	952622	1.06418e+06	-0.00788759	1.00548	Control Avg	0.903198	0.957828	non	FALSE	unflagged
1	ENSGALP00000038984	Gallus gallus proteasome (prosome, macropain) activator subunit 3 (PA28 gamma; Ki) (PSME3), mRNA. [Source:RefSeq mRNA;Acc:NM_001012550] (g:2937, t:39775).	22	896296	1098843	1075852	1032335	815107	1380472	808860	1048537	765039	1124832	1004617	872231	1.137e+06	0.194232	1.14411	Treated Avg	0.0329369	0.175501	non	FALSE	unflagged
1	ENSGALP00000008926	nucleolar and coiled-body phosphoprotein 1 [Source:HGNC Symbol;Acc:HGNC:15608] (g:5573, t:8940).	21	703154	776149	821722	927901	764644	1348252	990109	1318435	1015721	1361847	1002793	859070	1.14652e+06	0.190658	1.14128	Treated Avg	0.381583	0.628115	non	FALSE	unflagged
1	ENSGALP00000004745	Gallus gallus nucleoporin 93kDa (NUP93), mRNA. [Source:RefSeq mRNA;Acc:NM_001012526] (g:3010, t:4754).	33	1269774	1035056	1009457	998705	927730	1154947	819478	1025718	821502	952019	1001438	969588	1033289	-0.0752384	1.05354	Control Avg	0.193136	0.439951	non	FALSE	unflagged
1	ENSGALP00000027534	heat shock 105kDa [Source:RefSeq peptide;Acc:NP_001153170] (g:17077, t:27586).	34	844309	1094356	994968	1081422	793680	1422662	792362	1109743	760809	1094277	998859	837226	1160492	0.277156	1.2118	Treated Avg	0.00238087	0.041223	MED	FALSE	unflagged
1	ENSGALP00000016993	latent transforming growth factor beta binding protein 1 [Source:HGNC Symbol;Acc:HGNC:6714] (g:10448, t:17012).	30	1371862	1012074	959793	951891	935265	1038690	859902	957707	881656	975067	994391	1.0017e+06	987086	-0.184255	1.13623	Control Avg	0.0123327	0.104838	non	FALSE	unflagged
1	ENSGALP00000020439	eukaryotic translation initiation factor 3, subunit D [Source:HGNC Symbol;Acc:HGNC:3278] (g:12529, t:20466).	22	915294	1063290	1186432	1028737	855452	1142092	853352	1003025	807593	1050228	990549	923625	1.05747e+06	0.0132353	1.00922	Treated Avg	0.895573	0.954108	non	FALSE	unflagged
1	ENSGALP00000011598	Gallus gallus small nuclear ribonucleoprotein polypeptide A' (SNRPA1), mRNA. [Source:RefSeq mRNA;Acc:NM_001005823] (g:7170, t:11612).	16	1151996	1075879	1010843	962751	886501	1171583	842168	1012686	804106	984552	990306	939123	1.04149e+06	-0.0252531	1.01766	Control Avg	0.661258	0.827737	non	FALSE	unflagged
1	ENSGALP00000003715	mesencephalic astrocyte-derived neurotrophic factor [Source:HGNC Symbol;Acc:HGNC:15461] (g:2362, t:3723).	14	1551928	1010873	749037	1003114	749378	1210938	626346	1216879	596536	1164471	987950	854645	1121255	0.268824	1.20483	Treated Avg	0.0828115	0.282313	non	FALSE	unflagged
1	ENSGALP00000004871	Gallus gallus asparaginyl-tRNA synthetase (NARS), mRNA. [Source:RefSeq mRNA;Acc:NM_001031400] (g:3087, t:4880).	23	815245	1015891	1099545	1067234	801460	1456374	787274	1031315	716251	1073439	986403	843955	1.12885e+06	0.226724	1.17017	Treated Avg	0.0456408	0.205982	non	FALSE	unflagged
1	ENSGALP00000024710	ribosomal protein L24 [Source:HGNC Symbol;Acc:HGNC:10325] (g:15339, t:24756).	33	1148966	1031187	1053730	1000998	816667	1249525	759388	1059654	805082	912238	983744	916767	1.05072e+06	0.025796	1.01804	Treated Avg	0.670316	0.833011	non	FALSE	unflagged
1	ENSGALP00000018616	Gallus gallus leukotriene A4 hydrolase (LTA4H), mRNA. [Source:RefSeq mRNA;Acc:NM_001006234] (g:11429, t:18639).	28	1102607	1130506	1013142	1065193	763957	1242963	791379	986442	753692	983419	983330	884955	1.0817e+06	0.119425	1.0863	Treated Avg	0.0708517	0.260805	non	FALSE	unflagged
1	ENSGALP00000008453	Gallus gallus dihydrolipoamide branched chain transacylase E2 (DBT), nuclear gene encoding mitochondrial protein, mRNA. [Source:RefSeq mRNA;Acc:NM_204656] (g:5280, t:8467).	27	1317026	985901	1041916	938776	882451	1086642	800421	1001673	901122	851896	980782	988587	972978	-0.188582	1.13964	Control Avg	0.00317746	0.0478415	MED	FALSE	unflagged
1	ENSGALP00000022734	small glutamine-rich tetratricopeptide repeat-containing protein alpha [Source:RefSeq peptide;Acc:NP_001026550] (g:14067, t:22774).	23	728703	1094303	1090488	1094164	761673	1476833	755014	1050246	671966	1077754	980114	801569	1158660	0.336784	1.26294	Treated Avg	0.00786926	0.0825653	LOW	FALSE	unflagged
1	ENSGALP00000005033	Gallus gallus NHP2 ribonucleoprotein homolog (yeast) (NHP2), mRNA. [Source:RefSeq mRNA;Acc:NM_001252144] (g:24261, t:5042).	8	1145984	1117944	925127	998843	837338	1157525	792256	1039965	786733	986496	978821	897488	1.06015e+06	0.0692386	1.04916	Treated Avg	0.249438	0.503035	non	FALSE	unflagged
1	ENSGALP00000010447	Gallus gallus S-phase kinase-associated protein 1 (SKP1), mRNA. [Source:RefSeq mRNA;Acc:NM_001006153] (g:6474, t:10461).	31	863801	1084226	976475	977367	779750	1275402	801194	989397	907806	1083196	973861	865805	1.08192e+06	0.124148	1.08986	Treated Avg	0.230924	0.483816	non	FALSE	unflagged
1	ENSGALP00000043415	Gallus gallus SWI/SNF related, matrix associated, actin dependent regulator of chromatin, subfamily e, member 1 (SMARCE1), mRNA. [Source:RefSeq mRNA;Acc:NM_001006335] (g:3882, t:45149).	14	1357935	1026417	895033	941847	889626	1112595	771525	1009812	825065	891998	972185	947837	996534	-0.0893476	1.06389	Control Avg	0.244113	0.497371	non	FALSE	unflagged
1	ENSGALP00000019492	Gallus gallus Ran GTPase activating protein 1 (RANGAP1), mRNA. [Source:RefSeq mRNA;Acc:NM_001006237] (g:11966, t:19518).	21	1083810	1046232	998494	970617	825655	1239682	802456	1034195	774802	938648	971459	897043	1.04587e+06	0.0437692	1.0308	Treated Avg	0.448196	0.681944	non	FALSE	unflagged
1	ENSGALP00000013109	Gallus gallus ARP1 actin-related protein 1 homolog A, centractin alpha (yeast) (ACTR1A), mRNA. [Source:RefSeq mRNA;Acc:NM_001007948] (g:8086, t:13124).	28	881591	1024352	1046246	1034287	812650	1334312	746333	1033130	735669	1046357	969493	844498	1.09449e+06	0.188599	1.13966	Treated Avg	0.0289405	0.164273	non	FALSE	unflagged
1	ENSGALP00000012380	Gallus gallus succinate-CoA ligase, GDP-forming, beta subunit (SUCLG2), nuclear gene encoding mitochondrial protein, mRNA. [Source:RefSeq mRNA;Acc:NM_001006141] (g:7652, t:12394).	17	1168060	933313	1053308	977202	850523	1122619	772729	1044433	824391	944387	969097	933802	1.00439e+06	-0.0624131	1.04421	Control Avg	0.305704	0.559932	non	FALSE	unflagged
1	ENSGALP00000004251	Gallus gallus transcription factor A, mitochondrial (TFAM), nuclear gene encoding mitochondrial protein, mRNA. [Source:RefSeq mRNA;Acc:NM_204100] (g:2703, t:4260).	17	1264575	1014782	995493	962116	912306	992364	809269	993698	835279	837745	961763	963384	960141	-0.169053	1.12432	Control Avg	0.0181431	0.127576	non	FALSE	unflagged
1	ENSGALP00000012100	leucyl-tRNA synthetase [Source:HGNC Symbol;Acc:HGNC:6512] (g:7494, t:12114).	36	876277	1003754	1059662	983052	810361	1347326	787437	999167	742287	1003065	961239	855205	1.06727e+06	0.12908	1.0936	Treated Avg	0.162621	0.403229	non	FALSE	unflagged
1	ENSGALP00000024921	Gallus gallus protein O-glucosyltransferase 1 (POGLUT1), mRNA. [Source:RefSeq mRNA;Acc:NM_001012542] (g:15480, t:24967).	16	1300281	965158	997228	886102	914601	1005990	838193	970682	862739	863079	960405	982608	938202	-0.23313	1.17538	Control Avg	0.000216758	0.00924255	HIGH	TRUE	unflagged
1	ENSGALP00000002154	Gallus gallus ubiquitin-conjugating enzyme E2L 3 (UBE2L3), mRNA. [Source:RefSeq mRNA;Acc:NM_001006180] (g:1415, t:2156).	17	1071641	1051240	967450	973868	758319	1250958	787107	964206	724142	1039073	958800	861732	1055869	0.120245	1.08692	Treated Avg	0.0629509	0.245449	non	FALSE	unflagged
1	ENSGALP00000019161	WW domain binding protein 11 [Source:HGNC Symbol;Acc:HGNC:16461] (g:11745, t:19185).	12	1217700	1016106	980233	934314	827732	1106155	792016	948901	805949	933440	956255	924726	987783	-0.0711964	1.05059	Control Avg	0.213471	0.465406	non	FALSE	unflagged
1	ENSGALP00000039948	Gallus gallus MARCKS-like 1 (MARCKSL1), mRNA. [Source:RefSeq mRNA;Acc:NM_001080718] (g:21616, t:35031).	13	948682	986418	968937	1022724	787203	1352782	772707	1070352	707739	939426	955697	837054	1.07434e+06	0.174773	1.12879	Treated Avg	0.0216849	0.138254	non	FALSE	unflagged
1	ENSGALP00000006818	Uncharacterized protein [Source:UniProtKB/TrEMBL;Acc:F1NWX6] (g:4293, t:6829).	20	956383	1049686	948832	937838	809308	1122298	840732	980948	881217	1006944	953419	887294	1.01954e+06	0.0108547	1.00755	Treated Avg	0.898879	0.955149	non	FALSE	unflagged
1	ENSGALP00000033373	hyaluronan and proteoglycan link protein 3 [Source:HGNC Symbol;Acc:HGNC:21446] (g:21135, t:34015).	35	1652505	894525	906177	898696	981885	1016492	713307	883448	767694	817096	953182	1.00431e+06	902051	-0.294903	1.2268	Control Avg	0.0145997	0.114268	non	FALSE	unflagged
1	ENSGALP00000042585	NADH dehydrogenase (ubiquinone) Fe-S protein 4, 18kDa (NADH-coenzyme Q reductase) [Source:HGNC Symbol;Acc:HGNC:7711] (g:28026, t:45576).	12	1334875	1018167	914897	870848	864179	1017532	825762	969527	852418	860947	952915	958426	947404	-0.18128	1.13389	Control Avg	0.0171504	0.12371	non	FALSE	unflagged
1	ENSGALP00000009787	NADH dehydrogenase (ubiquinone) 1, alpha/beta subcomplex, 1, 8kDa [Source:HGNC Symbol;Acc:HGNC:7694] (g:6073, t:9801).	5	1286784	1029556	844471	891627	970529	1070612	799713	976987	851137	799235	952065	950527	953603	-0.169005	1.12428	Control Avg	0.0626832	0.244758	non	FALSE	unflagged
1	ENSGALP00000008279	Gallus gallus mitochondrial carrier 2 (MTCH2), nuclear gene encoding mitochondrial protein, mRNA. [Source:RefSeq mRNA;Acc:NM_204808] (g:5163, t:8293).	23	1393223	1033170	887601	924875	898632	1099461	705249	1009535	708821	846534	950710	918705	982715	-0.0538687	1.03804	Control Avg	0.572319	0.769382	non	FALSE	unflagged
1	ENSGALP00000008095	Gallus gallus adenosine kinase (ADK), mRNA. [Source:RefSeq mRNA;Acc:NM_001006501] (g:5057, t:8109).	11	811958	990910	958091	915755	751065	1337146	873951	880280	851784	1111842	948278	849370	1.04719e+06	0.0959916	1.0688	Treated Avg	0.456056	0.687827	non	FALSE	unflagged
1	ENSGALP00000007339	Tax1 (human T-cell leukemia virus type I) binding protein 3 [Source:HGNC Symbol;Acc:HGNC:30684] (g:4618, t:7351).	7	1181553	977465	975794	937619	860235	1171907	752211	955113	773156	881769	946682	908590	984775	-0.05345	1.03774	Control Avg	0.347916	0.597998	non	FALSE	unflagged
1	ENSGALP00000021752	Gallus gallus ATP-binding cassette, sub-family F (GCN20), member 2 (ABCF2), nuclear gene encoding mitochondrial protein, mRNA. [Source:RefSeq mRNA;Acc:NM_001006562] (g:13354, t:21790).	14	985850	925311	981448	976115	777525	1263885	742216	999606	781477	1031689	946512	853703	1.03932e+06	0.103721	1.07454	Treated Avg	0.15072	0.388335	non	FALSE	unflagged
1	ENSGALP00000024723	Gallus gallus activated leukocyte cell adhesion molecule (ALCAM), mRNA. [Source:RefSeq mRNA;Acc:NM_205179] (g:15348, t:24769).	23	1224965	983774	928099	872085	801455	1070935	806643	1005437	854145	912957	946050	923061	969038	-0.0995783	1.07146	Control Avg	0.136931	0.365286	non	FALSE	unflagged
1	ENSGALP00000017112	aldehyde dehydrogenase 18 family, member A1 [Source:HGNC Symbol;Acc:HGNC:9722] (g:10522, t:17131).	25	1265741	1023586	951313	889552	855310	962601	786285	1041243	785587	889348	945057	928847	961266	-0.109601	1.07893	Control Avg	0.15605	0.392547	non	FALSE	unflagged
1	ENSGALP00000005448	Gallus gallus microsomal glutathione S-transferase 3 (MGST3), transcript variant 2, mRNA. [Source:RefSeq mRNA;Acc:NM_001277537] (g:3445, t:5458).	12	1072975	913240	1152920	885706	961753	885658	899464	833254	1038813	803758	944754	1025185	864323	-0.430571	1.34777	Control Avg	6.27028e-06	0.000777223	HIGH	TRUE	unflagged
1	ENSGALP00000013852	atlastin GTPase 2 [Source:HGNC Symbol;Acc:HGNC:24047] (g:8515, t:13868).	9	1144682	990694	979226	887017	888340	1083187	787196	947727	801104	912381	942155	920110	964201	-0.105287	1.07571	Control Avg	0.0626464	0.244758	non	FALSE	unflagged
1	ENSGALP00000011502	Gallus gallus apolipoprotein A-IV (APOA4), mRNA. [Source:RefSeq mRNA;Acc:NM_204938] (g:7109, t:11516).	28	765725	1225107	883891	919934	562646	1308330	782731	1109943	694345	1142326	939498	737868	1141128	0.436603	1.35341	Treated Avg	0.000397949	0.0134245	MED	FALSE	unflagged
1	ENSGALP00000032130	NADH dehydrogenase (ubiquinone) Fe-S protein 8, 23kDa (NADH-coenzyme Q reductase) [Source:HGNC Symbol;Acc:HGNC:7715] (g:17675, t:32767).	24	1319604	942478	930076	835163	836960	1030943	809806	980852	845110	825136	935613	948311	922914	-0.204652	1.15241	Control Avg	0.00445182	0.0585881	LOW	FALSE	unflagged
1	ENSGALP00000015343	Gallus gallus melanoma inhibitory activity family, member 3 (MIA3), mRNA. [Source:RefSeq mRNA;Acc:NM_001277558] (g:9434, t:15359).	25	1202918	961021	924812	860215	875184	991163	803793	988050	822649	913351	934316	925871	942760	-0.142495	1.10381	Control Avg	0.0348163	0.179817	non	FALSE	unflagged
1	ENSGALP00000018120	Gallus gallus proteasome (prosome, macropain) 26S subunit, non-ATPase, 14 (PSMD14), mRNA. [Source:RefSeq mRNA;Acc:NM_001031256] (g:11128, t:18142).	17	796088	935965	1045732	961776	764791	1299221	744268	971149	783243	996229	929846	826824	1032868	0.126383	1.09155	Treated Avg	0.240409	0.492839	non	FALSE	unflagged
1	ENSGALP00000022525	Gallus gallus PRP19/PSO4 pre-mRNA processing factor 19 homolog (S. cerevisiae) (PRPF19), mRNA. [Source:RefSeq mRNA;Acc:NM_001039331] (g:13919, t:22565).	12	1205440	986345	938074	916442	818888	1143645	701758	974673	748752	858721	929274	882582	975965	-0.0183128	1.01277	Control Avg	0.770419	0.891435	non	FALSE	unflagged
1	ENSGALP00000009420	Gallus gallus coatomer protein complex, subunit gamma (COPG), mRNA. [Source:RefSeq mRNA;Acc:NM_001030597] (g:5869, t:9434).	22	820030	1004771	1010583	953929	794185	1144007	845381	966139	765784	966539	927135	847193	1007077	0.0553916	1.03914	Treated Avg	0.584658	0.777242	non	FALSE	unflagged
1	ENSGALP00000015623	Gallus gallus glutamyl-prolyl-tRNA synthetase (EPRS), mRNA. [Source:RefSeq mRNA;Acc:NM_001006398] (g:9598, t:15639).	5	856920	955062	966105	953833	730049	1254743	777610	983690	745328	1040045	926339	815202	1.03747e+06	0.158633	1.11623	Treated Avg	0.0751595	0.26724	non	FALSE	unflagged
1	ENSGALP00000016513	pinin, desmosome associated protein [Source:HGNC Symbol;Acc:HGNC:9162] (g:10167, t:16532).	12	1193903	920000	943429	928986	824121	1016803	771481	1021790	741223	877330	923907	894831	952982	-0.0712017	1.05059	Control Avg	0.283185	0.536952	non	FALSE	unflagged
1	ENSGALP00000016918	eukaryotic translation initiation factor 2A [Source:RefSeq peptide;Acc:NP_001026494] (g:10401, t:16937).	19	983313	967129	951228	922903	751681	1167648	751380	999858	740372	984856	922037	835595	1.00848e+06	0.0940061	1.06733	Treated Avg	0.132098	0.357771	non	FALSE	unflagged
1	ENSGALP00000006218	CAP, adenylate cyclase-associated protein 1 (yeast) [Source:HGNC Symbol;Acc:HGNC:20040] (g:3912, t:6228).	33	850634	1020204	927914	970309	774558	1314967	720617	967787	685570	980758	921332	791859	1050805	0.219319	1.16418	Treated Avg	0.00642614	0.0719565	LOW	FALSE	unflagged
1	ENSGALP00000038292	Gallus gallus cAMP-regulated phosphoprotein, 19kDa (ARPP19), mRNA. [Source:RefSeq mRNA;Acc:NM_001081707] (g:17370, t:39081).	5	1050970	979060	946340	942830	781830	1153140	696900	1027710	709800	924570	921315	837168	1005462	0.0955301	1.06846	Treated Avg	0.0895562	0.292666	non	FALSE	unflagged
1	ENSGALP00000032822	Gallus gallus NADH dehydrogenase (ubiquinone) 1 beta subcomplex, 8, 19kDa (NDUFB8), nuclear gene encoding mitochondrial protein, mRNA. [Source:RefSeq mRNA;Acc:NM_001006502] (g:5704, t:33463).	10	1142324	1000632	1067755	890971	826574	879941	831307	952648	783680	836294	921213	930328	912097	-0.192193	1.1425	Control Avg	0.0196164	0.131881	non	FALSE	unflagged
1	ENSGALP00000022436	tubulin, beta class I [Source:HGNC Symbol;Acc:HGNC:20778] (g:29076, t:22476).	33	659949	1060705	998752	966449	711994	1309608	740015	1011023	736851	1009483	920483	769512	1.07145e+06	0.274474	1.20955	Treated Avg	0.0351256	0.180192	non	FALSE	unflagged
1	ENSGALP00000027068	four and a half LIM domains 2 [Source:HGNC Symbol;Acc:HGNC:3703] (g:16797, t:27119).	17	1146770	794091	844700	780152	700089	1173802	682354	1151750	988871	929956	919253	872557	965950	-0.0329298	1.02309	Control Avg	0.8073	0.910669	non	FALSE	unflagged
1	ENSGALP00000001233	NADH dehydrogenase (ubiquinone) 1 alpha subcomplex, 2, 8kDa [Source:HGNC Symbol;Acc:HGNC:7685] (g:842, t:1235).	5	1979350	1026450	482230	1023610	676270	1327100	365320	1165040	241240	882360	916897	748882	1084912	0.479469	1.39423	Treated Avg	0.198696	0.446481	non	FALSE	unflagged
1	ENSGALP00000009066	Gallus gallus sorting nexin 12 (SNX12), mRNA. [Source:RefSeq mRNA;Acc:NM_001031533] (g:5659, t:9080).	15	1030925	1020863	1011066	911733	772297	1058264	811659	866440	757738	913433	915442	876737	954147	-0.0527099	1.03721	Control Avg	0.464215	0.692878	non	FALSE	unflagged
1	ENSGALP00000026345	Gallus gallus acid phosphatase 1, soluble (ACP1), mRNA. [Source:RefSeq mRNA;Acc:NM_001039291] (g:16363, t:26395).	21	980648	1004084	957908	934953	679374	1225907	744637	914170	699016	996696	913739	812317	1015162	0.14683	1.10713	Treated Avg	0.0473369	0.21008	non	FALSE	unflagged
1	ENSGALP00000011344	protein kinase, cAMP-dependent, regulatory, type II, alpha [Source:HGNC Symbol;Acc:HGNC:9391] (g:7023, t:11358).	20	1028440	958381	923175	943606	758482	1251836	705203	953509	673041	905693	910137	817668	1002605	0.120727	1.08728	Treated Avg	0.0520008	0.219623	non	FALSE	unflagged
1	ENSGALP00000009985	Gallus gallus casein kinase 2, alpha 1 polypeptide (CSNK2A1), mRNA. [Source:RefSeq mRNA;Acc:NM_001002242] (g:6197, t:9999).	21	795858	969762	1002989	954137	751876	1233158	745804	926086	729115	987434	909622	805128	1.01412e+06	0.141692	1.1032	Treated Avg	0.15039	0.387906	non	FALSE	unflagged
1	ENSGALP00000029322	Uncharacterized protein [Source:UniProtKB/TrEMBL;Acc:H9L1A3] (g:18992, t:29963).	18	1112909	973997	870773	897621	793639	1119049	770242	947846	753244	842872	908219	860161	956277	-0.0221661	1.01548	Control Avg	0.715284	0.860602	non	FALSE	unflagged
1	ENSGALP00000025924	Gallus gallus eukaryotic translation initiation factor 3, subunit H (EIF3H), mRNA. [Source:RefSeq mRNA;Acc:NM_001030951] (g:16122, t:25971).	19	993652	973507	988479	943429	776720	1147447	744683	912948	743175	842174	906621	849342	963901	0.00442188	1.00307	Treated Avg	0.946181	0.979442	non	FALSE	unflagged
1	ENSGALP00000010387	Gallus gallus nucleosome assembly protein 1-like 4 (NAP1L4), mRNA. [Source:RefSeq mRNA;Acc:NM_001006469] (g:6446, t:10401).	21	666334	1024723	1043231	977637	765230	1314981	735959	890596	678326	964034	906105	777816	1.03439e+06	0.210578	1.15715	Treated Avg	0.125008	0.346685	non	FALSE	unflagged
1	ENSGALP00000020904	Gallus gallus aldo-keto reductase family 1, member D1 (delta 4-3-ketosteroid-5-beta-reductase) (AKR1D1), mRNA. [Source:RefSeq mRNA;Acc:NM_001277393] (g:12834, t:20934).	18	913643	979929	961049	934402	729049	1331549	734122	962559	628743	875645	905069	793321	1.01682e+06	0.174843	1.12884	Treated Avg	0.04003	0.193964	non	FALSE	unflagged
1	ENSGALP00000014105	ADP/ATP translocase 3 [Source:RefSeq peptide;Acc:NP_989562] (g:8675, t:14121).	13	1084638	889608	898907	874357	816776	977082	803282	996386	812448	863274	901676	883210	920141	-0.116514	1.08411	Control Avg	0.097571	0.305685	non	FALSE	unflagged
1	ENSGALP00000015171	Gallus gallus Obg-like ATPase 1 (OLA1), mRNA. [Source:RefSeq mRNA;Acc:NM_001031254] (g:9325, t:15187).	25	794446	984469	993034	942482	726801	1294176	713431	930171	655054	965563	899963	776553	1.02337e+06	0.209843	1.15656	Treated Avg	0.0313111	0.171696	non	FALSE	unflagged
1	ENSGALP00000015708	Gallus gallus acyl-CoA dehydrogenase, short/branched chain (ACADSB), nuclear gene encoding mitochondrial protein, mRNA. [Source:RefSeq mRNA;Acc:NM_001031240] (g:9656, t:15724).	28	1213349	840278	891920	805349	798007	1147932	742683	951604	798240	803319	899268	888840	909696	-0.139346	1.10141	Control Avg	0.0604449	0.240068	non	FALSE	unflagged
1	ENSGALP00000003187	Gallus gallus P450 (cytochrome) oxidoreductase (POR), mRNA. [Source:RefSeq mRNA;Acc:NM_001195796] (g:2053, t:3192).	22	1153902	922544	936552	852385	850032	955230	769914	921200	794156	813320	896923	900911	892936	-0.181669	1.13419	Control Avg	0.00311802	0.0473478	MED	FALSE	unflagged
1	ENSGALP00000025005	RAD23 homolog B (S. cerevisiae) [Source:HGNC Symbol;Acc:HGNC:9813] (g:15540, t:25051).	16	751496	1042278	905651	966778	704528	1275845	734447	917720	738158	924522	896142	766856	1.02543e+06	0.219802	1.16457	Treated Avg	0.0326174	0.1749	non	FALSE	unflagged
1	ENSGALP00000012170	aminopeptidase-like 1 [Source:HGNC Symbol;Acc:HGNC:16244] (g:7533, t:12184).	15	1242003	991304	808873	921730	785682	1354546	598394	1044457	437173	751502	893566	774425	1.01271e+06	0.239504	1.18059	Treated Avg	0.134136	0.361266	non	FALSE	unflagged
1	ENSGALP00000002522	complement component 1, q subcomponent binding protein [Source:HGNC Symbol;Acc:HGNC:1243] (g:1654, t:2525).	21	1192129	930407	812452	882668	810145	1066969	717533	932065	780848	801750	892697	862621	922772	-0.0718642	1.05107	Control Avg	0.331472	0.584628	non	FALSE	unflagged
1	ENSGALP00000027027	Gallus gallus phosducin-like 3 (PDCL3), mRNA. [Source:RefSeq mRNA;Acc:NM_001030812] (g:16772, t:27078).	12	750297	973461	1063080	942665	766210	1163963	685873	917396	669094	972751	890479	786911	994047	0.152431	1.11144	Treated Avg	0.173825	0.417903	non	FALSE	unflagged
1	ENSGALP00000004248	Gallus gallus DnaJ (Hsp40) homolog, subfamily C, member 9 (DNAJC9), mRNA. [Source:RefSeq mRNA;Acc:NM_001199525] (g:2701, t:4257).	15	1073638	875343	944045	864939	787328	1006248	764481	911042	734271	873802	883514	860753	906275	-0.095619	1.06852	Control Avg	0.0965505	0.303659	non	FALSE	unflagged
1	ENSGALP00000023165	heterogeneous nuclear ribonucleoprotein K [Source:RefSeq peptide;Acc:NP_001026556] (g:14366, t:23210).	10	1090375	777868	1034195	967823	861179	1130074	752755	968831	529476	712819	882539	853596	911483	-0.0692773	1.04919	Control Avg	0.599001	0.787342	non	FALSE	unflagged
1	ENSGALP00000019064	DnaJ (Hsp40) homolog, subfamily C, member 13 [Source:HGNC Symbol;Acc:HGNC:30343] (g:11678, t:19087).	27	1026121	910784	930478	887269	799042	1047345	733666	917491	710735	846364	880929	840008	921851	-0.0387797	1.02724	Control Avg	0.493598	0.713554	non	FALSE	unflagged
1	ENSGALP00000016622	Gallus gallus Niemann-Pick disease, type C2 (NPC2), mRNA. [Source:RefSeq mRNA;Acc:NM_001031203] (g:10237, t:16641).	12	1265879	946210	751135	860124	688069	1031500	624875	1013520	624158	971418	877689	790823	964554	0.144911	1.10566	Treated Avg	0.16663	0.408528	non	FALSE	unflagged
1	ENSGALP00000016632	keratin 8 [Source:HGNC Symbol;Acc:HGNC:6446] (g:12169, t:16651).	32	1116882	834626	1028149	833945	747183	1163623	616260	869633	616885	942684	876987	825072	928902	0.0169907	1.01185	Treated Avg	0.860104	0.935965	non	FALSE	unflagged
1	ENSGALP00000022023	Uncharacterized protein [Source:UniProtKB/TrEMBL;Acc:E1BYU8] (g:13552, t:22062).	26	1205531	929781	909711	857945	772017	895052	709883	918981	715641	826260	874080	862557	885604	-0.115248	1.08316	Control Avg	0.12573	0.346685	non	FALSE	unflagged
1	ENSGALP00000026490	Rho-associated, coiled-coil containing protein kinase 2 [Source:HGNC Symbol;Acc:HGNC:10252] (g:16451, t:26541).	24	951765	877511	925043	885406	761536	1044312	722247	925804	738694	894543	872686	819857	925515	-0.00227905	1.00158	Control Avg	0.971062	0.988244	non	FALSE	unflagged
1	ENSGALP00000005847	Uncharacterized protein [Source:UniProtKB/TrEMBL;Acc:E1C245] (g:3693, t:5857).	32	619381	614946	645496	836802	672962	1563361	804999	1105618	775619	1079319	871850	703691	1.04001e+06	0.326273	1.25377	Treated Avg	0.14057	0.370243	non	FALSE	unflagged
1	ENSGALP00000040911	oxysterol binding protein [Source:HGNC Symbol;Acc:HGNC:8503] (g:27392, t:42982).	16	943505	906439	912883	886536	723712	1135796	698337	915240	704244	881001	870769	796536	945002	0.0686392	1.04873	Treated Avg	0.256487	0.509532	non	FALSE	unflagged
1	ENSGALP00000023543	Gallus gallus SAP domain containing ribonucleoprotein (SARNP), mRNA. [Source:RefSeq mRNA;Acc:NM_001031324] (g:14636, t:23589).	15	1027742	907833	889457	855965	756634	1047778	713841	915367	726673	866029	870732	822869	918594	-0.0139228	1.0097	Control Avg	0.796826	0.904212	non	FALSE	unflagged
1	ENSGALP00000026567	splicing factor 3b, subunit 6, 14kDa [Source:HGNC Symbol;Acc:HGNC:30096] (g:16501, t:26618).	11	1062817	902255	874255	826819	734160	1019446	731393	938574	719968	868954	867864	824519	911210	-0.0256361	1.01793	Control Avg	0.661921	0.82817	non	FALSE	unflagged
1	ENSGALP00000013870	X-prolyl aminopeptidase (aminopeptidase P) 1, soluble [Source:HGNC Symbol;Acc:HGNC:12822] (g:8523, t:13886).	25	817990	945408	843172	973084	680964	1346921	650282	906739	562674	937505	866474	711016	1.02193e+06	0.340292	1.26601	Treated Avg	9.58703e-05	0.00561526	HIGH	TRUE	unflagged
1	ENSGALP00000032727	Gallus gallus coiled-coil domain containing 50 (CCDC50), mRNA. [Source:RefSeq mRNA;Acc:NM_001031315] (g:20813, t:33368).	12	1023355	937602	905906	878752	760649	1045810	691697	875653	653886	856777	863009	807099	918919	0.0200215	1.01397	Treated Avg	0.734115	0.871455	non	FALSE	unflagged
1	ENSGALP00000036777	Gallus gallus dicer 1, ribonuclease type III (DICER1), mRNA. [Source:RefSeq mRNA;Acc:NM_001040465] (g:10999, t:37569).	32	932533	956776	788230	930380	694365	1223254	599133	949642	571057	968566	861394	717064	1.00572e+06	0.320198	1.2485	Treated Avg	7.17407e-07	0.000152951	HIGH	TRUE	unflagged
1	ENSGALP00000010800	Gallus gallus actin related protein 2/3 complex, subunit 4, 20kDa (ARPC4), mRNA. [Source:RefSeq mRNA;Acc:NM_001257284] (g:6691, t:10814).	15	1136336	873122	933397	846554	802321	1001353	713229	853508	709785	730897	860050	859014	861087	-0.162396	1.11914	Control Avg	0.0106202	0.0960191	LOW	FALSE	unflagged
1	ENSGALP00000012919	Gallus gallus hematological and neurological expressed 1 (HN1), mRNA. [Source:RefSeq mRNA;Acc:NM_001006425] (g:7965, t:12934).	13	733386	966925	858275	939980	667891	1243229	637284	935196	593098	1016845	859211	697987	1020435	0.362533	1.28568	Treated Avg	4.44396e-05	0.0030367	HIGH	TRUE	unflagged
1	ENSGALP00000008521	laminin, alpha 5 [Source:HGNC Symbol;Acc:HGNC:6485] (g:5321, t:8535).	50	1114146	877190	842793	814215	763440	980873	699722	930637	789845	764207	857707	841989	873424	-0.117865	1.08513	Control Avg	0.087459	0.289718	non	FALSE	unflagged
1	ENSGALP00000012087	Gallus gallus transferrin receptor (p90, CD71) (TFRC), mRNA. [Source:RefSeq mRNA;Acc:NM_205256] (g:7485, t:12101).	34	1005385	917885	812102	864647	744598	1056226	670455	881580	740427	876365	856967	794593	919341	0.0358919	1.02519	Treated Avg	0.549555	0.754287	non	FALSE	unflagged
1	ENSGALP00000003175	Gallus gallus eukaryotic translation initiation factor 2, subunit 2 beta, 38kDa (EIF2S2), mRNA. [Source:RefSeq mRNA;Acc:NM_204597] (g:2045, t:3180).	25	898169	893659	936960	871415	756208	1105892	655687	857546	676843	910132	856251	784773	927729	0.0651188	1.04617	Treated Avg	0.355299	0.604385	non	FALSE	unflagged
1	ENSGALP00000041473	Uncharacterized protein [Source:UniProtKB/TrEMBL;Acc:F1N828] (g:28302, t:44338).	11	1497843	901105	669200	929436	709536	1073357	502098	1002248	486005	772183	854301	772936	935666	0.161505	1.11845	Treated Avg	0.383959	0.630081	non	FALSE	unflagged
1	ENSGALP00000018537	Gallus gallus methionyl aminopeptidase 2 (METAP2), mRNA. [Source:RefSeq mRNA;Acc:NM_001006233] (g:11377, t:18560).	24	933495	862843	869306	871509	729129	1170841	623506	891716	643164	935649	853116	759720	946512	0.144314	1.1052	Treated Avg	0.0336845	0.178113	non	FALSE	unflagged
1	ENSGALP00000039265	Uncharacterized protein [Source:UniProtKB/TrEMBL;Acc:F1NZF7] (g:2531, t:40057).	24	1050627	903477	837023	819463	753668	1010032	713895	915444	649601	825365	847859	800963	894756	-0.00867965	1.00603	Control Avg	0.887396	0.951866	non	FALSE	unflagged
1	ENSGALP00000003381	Gallus gallus aconitase 1, soluble (ACO1), mRNA. [Source:RefSeq mRNA;Acc:NM_001030536] (g:2162, t:3386).	23	1099094	939821	944131	823717	689886	983027	683864	801033	706635	796808	846802	824722	868881	-0.0857669	1.06125	Control Avg	0.218827	0.472015	non	FALSE	unflagged
1	ENSGALP00000020852	Gallus gallus signal sequence receptor, alpha (SSR1), mRNA. [Source:RefSeq mRNA;Acc:NM_001006375] (g:12798, t:20881).	30	1050063	869503	854658	792468	818194	930724	743962	876456	778516	748659	846320	849079	843562	-0.18683	1.13826	Control Avg	0.00444219	0.0585881	LOW	FALSE	unflagged
1	ENSGALP00000003612	Gallus gallus CCR4-NOT transcription complex subunit 1-like (CNOT1), mRNA. [Source:RefSeq mRNA;Acc:NM_001277133] (g:2301, t:3619).	41	1007612	900929	902979	827663	766812	1018658	662702	845224	719629	809858	846207	811947	880466	-0.0547627	1.03869	Control Avg	0.335888	0.589297	non	FALSE	unflagged
1	ENSGALP00000042446	Gallus gallus calmodulin 1 (phosphorylase kinase, delta) (CALM1), mRNA. [Source:RefSeq mRNA;Acc:NM_001110364] (g:26445, t:45488).	13	633249	968160	763293	960830	783065	1227196	657379	835968	612233	1011230	845260	689844	1.00068e+06	0.333155	1.25977	Treated Avg	0.00935459	0.0897204	LOW	FALSE	unflagged
1	ENSGALP00000018315	obscurin-like 1 [Source:HGNC Symbol;Acc:HGNC:29092] (g:11242, t:18337).	29	1033131	912499	834988	849455	692588	1108196	627724	867225	655107	864205	844512	768708	920316	0.0943082	1.06755	Treated Avg	0.115512	0.334128	non	FALSE	unflagged
1	ENSGALP00000005686	ATPase, Ca++ transporting, plasma membrane 4 [Source:HGNC Symbol;Acc:HGNC:817] (g:3601, t:5696).	23	1133002	858131	846831	791180	795350	954662	702320	861289	751331	737022	843112	845767	840457	-0.177855	1.1312	Control Avg	0.00559534	0.0667185	LOW	FALSE	unflagged
1	ENSGALP00000016105	echinoderm microtubule associated protein like 4 [Source:HGNC Symbol;Acc:HGNC:1316] (g:9915, t:16124).	23	967250	848827	795121	906606	622364	1168269	637379	982647	581006	916928	842640	720624	964655	0.255576	1.19381	Treated Avg	0.000393084	0.0134137	MED	FALSE	unflagged
1	ENSGALP00000014509	far upstream element-binding protein 1 [Source:RefSeq peptide;Acc:NP_001006535] (g:8939, t:14525).	30	1037335	929211	833881	822891	728852	953274	726757	851365	730716	798409	841269	811508	871030	-0.0701128	1.0498	Control Avg	0.268539	0.522567	non	FALSE	unflagged
1	ENSGALP00000021253	Gallus gallus BH3 interacting domain death agonist (BID), mRNA. [Source:RefSeq mRNA;Acc:NM_204552] (g:13039, t:21284).	14	731211	981862	845945	968824	687168	1080673	737860	869052	573954	919207	839576	715228	963924	0.243035	1.18348	Treated Avg	0.0196707	0.131881	non	FALSE	unflagged
1	ENSGALP00000006581	DEAD (Asp-Glu-Ala-Asp) box helicase 21 [Source:HGNC Symbol;Acc:HGNC:2744] (g:4144, t:6591).	27	1170534	867752	818897	850014	696102	1043212	575930	909324	590786	845042	836759	770450	903069	0.0835131	1.0596	Treated Avg	0.343495	0.594232	non	FALSE	unflagged
1	ENSGALP00000006384	Gallus gallus tropomyosin 1 (alpha) (TPM1), mRNA. [Source:RefSeq mRNA;Acc:NM_205401] (g:3521, t:6394).	4	952134	794318	817692	772424	724119	977857	739476	811561	883945	890746	836427	823473	849381	-0.143294	1.10442	Control Avg	0.135012	0.362315	non	FALSE	unflagged
1	ENSGALP00000004847	homer homolog 3 (Drosophila) [Source:HGNC Symbol;Acc:HGNC:17514] (g:3074, t:4856).	12	910794	850084	858621	794795	725537	1054585	683723	905108	720291	851165	835470	779793	891147	0.0108099	1.00752	Treated Avg	0.865127	0.939896	non	FALSE	unflagged
1	ENSGALP00000018373	Gallus gallus decorin (DCN), mRNA. [Source:RefSeq mRNA;Acc:NM_001030747] (g:11274, t:18395).	17	1236822	892104	813811	718215	782326	885650	705510	830259	734247	736532	833548	854543	812552	-0.232553	1.17491	Control Avg	0.00511604	0.0630658	LOW	FALSE	unflagged
1	ENSGALP00000015366	peptidylprolyl isomerase D [Source:HGNC Symbol;Acc:HGNC:9257] (g:9451, t:15382).	17	846109	884968	869855	906042	707486	1174964	658654	815880	641591	826531	833208	744739	921677	0.123768	1.08958	Treated Avg	0.113218	0.331092	non	FALSE	unflagged
1	ENSGALP00000015326	Gallus gallus serine/arginine-rich splicing factor 5 (SRSF5), mRNA. [Source:RefSeq mRNA;Acc:NM_001031197] (g:9421, t:15342).	9	827854	930887	925004	876592	787009	1061478	655361	817667	646229	795777	832386	768291	896480	0.0403224	1.02834	Treated Avg	0.634657	0.809374	non	FALSE	unflagged
1	ENSGALP00000018382	early endosome antigen 1 [Source:HGNC Symbol;Acc:HGNC:3185] (g:11280, t:18404).	22	872370	869125	861102	804139	698681	1081725	676964	905612	638302	884419	829244	749484	909004	0.0991549	1.07115	Treated Avg	0.132775	0.359052	non	FALSE	unflagged
1	ENSGALP00000018212	Gallus gallus heterogeneous nuclear ribonucleoprotein D (AU-rich element RNA binding protein 1, 37kDa) (HNRNPD), mRNA. [Source:RefSeq mRNA;Acc:NM_001031143] (g:11184, t:18234).	9	1085161	874040	842903	764658	733993	901276	706316	838415	710756	817172	827469	815826	839112	-0.124277	1.08996	Control Avg	0.049865	0.216082	non	FALSE	unflagged
1	ENSGALP00000004720	phosphoglycerate dehydrogenase [Source:HGNC Symbol;Acc:HGNC:8923] (g:2988, t:4729).	16	1056535	845615	811193	813323	718466	1037644	610108	853860	630923	896203	827387	765445	889329	0.0566276	1.04003	Treated Avg	0.405744	0.649947	non	FALSE	unflagged
1	ENSGALP00000040802	Uncharacterized protein [Source:UniProtKB/TrEMBL;Acc:R4GFK7] (g:28943, t:42637).	8	1045726	908404	831531	827869	718714	946070	689391	852476	659809	769768	824976	789034	860917	-0.0396822	1.02789	Control Avg	0.523027	0.735745	non	FALSE	unflagged
1	ENSGALP00000040011	Uncharacterized protein [Source:UniProtKB/TrEMBL;Acc:E1C6M6] (g:24159, t:40808).	24	1066884	855519	833899	821969	736267	925207	672477	862548	674467	792377	824161	796799	851524	-0.0669488	1.0475	Control Avg	0.267109	0.520927	non	FALSE	unflagged
1	ENSGALP00000010214	Macrophage migration inhibitory factor [Source:UniProtKB/Swiss-Prot;Acc:Q02960] (g:6326, t:10228).	10	1050208	1136305	726024	827568	730854	875265	510860	821853	835183	706489	822061	770626	873496	0.0157857	1.011	Treated Avg	0.914168	0.964448	non	FALSE	unflagged
1	ENSGALP00000003342	adaptor-related protein complex 2, beta 1 subunit [Source:HGNC Symbol;Acc:HGNC:563] (g:2140, t:3347).	25	907775	880191	860115	840204	711584	1037854	674122	847336	643742	815709	821863	759468	884259	0.0433897	1.03053	Treated Avg	0.462061	0.691487	non	FALSE	unflagged
1	ENSGALP00000022312	glutamine-fructose-6-phosphate transaminase 2 [Source:HGNC Symbol;Acc:HGNC:4242] (g:13760, t:22352).	14	759574	826401	917040	904020	1001953	1164194	655089	690920	589039	706501	821473	784539	858407	-0.0682293	1.04843	Control Avg	0.665568	0.830013	non	FALSE	unflagged
1	ENSGALP00000010874	Uncharacterized protein [Source:UniProtKB/TrEMBL;Acc:F1NZW1] (g:6730, t:10888).	26	1152155	878214	927310	833046	758045	908290	638700	735304	681565	699903	821253	831555	810951	-0.190977	1.14154	Control Avg	0.0195333	0.131621	non	FALSE	unflagged
1	ENSGALP00000000626	mannose receptor, C type 2 [Source:HGNC Symbol;Acc:HGNC:16875] (g:461, t:627).	30	973526	917007	770549	802430	697830	944152	701791	868493	720349	811078	820720	772809	868632	-0.00723854	1.00503	Control Avg	0.915159	0.964622	non	FALSE	unflagged
1	ENSGALP00000006265	Kruppel-like factor 2; Uncharacterized protein [Source:UniProtKB/TrEMBL;Acc:E1C442] (g:3939, t:6275).	5	492250	392060	341671	641486	542966	1430841	917658	1261560	943509	1234729	819873	647611	992135	0.341594	1.26716	Treated Avg	0.393329	0.640136	non	FALSE	unflagged
1	ENSGALP00000025130	ribosomal protein S23 [Source:HGNC Symbol;Acc:HGNC:10410] (g:15617, t:25176).	30	892699	881475	860930	832083	654116	1031066	613829	919502	654459	854987	819515	735207	903823	0.127143	1.09213	Treated Avg	0.0360511	0.182481	non	FALSE	unflagged
1	ENSGALP00000016978	tubulin, alpha 3e [Source:HGNC Symbol;Acc:HGNC:20765] (g:10439, t:16997).	53	710446	890396	868195	856525	646291	1172467	648408	863037	604076	849156	810900	695483	926316	0.222326	1.16661	Treated Avg	0.0183479	0.127701	non	FALSE	unflagged
1	ENSGALP00000017553	Gallus gallus basic leucine zipper and W2 domains 2 (BZW2), mRNA. [Source:RefSeq mRNA;Acc:NM_001006358] (g:10809, t:17574).	27	849803	843865	779868	815845	719198	1047905	661286	838519	675406	831387	806308	737112	875504	0.0627273	1.04444	Treated Avg	0.341451	0.593513	non	FALSE	unflagged
1	ENSGALP00000015277	Gallus gallus capping protein (actin filament) muscle Z-line, alpha 2 (CAPZA2), mRNA. [Source:RefSeq mRNA;Acc:NM_001004380] (g:9385, t:15293).	11	801816	851349	847349	839713	672299	1102408	655850	865558	621390	792044	804978	719741	890214	0.121594	1.08794	Treated Avg	0.0980202	0.305704	non	FALSE	unflagged
1	ENSGALP00000038625	laminin, gamma 1 (formerly LAMB2) [Source:HGNC Symbol;Acc:HGNC:6492] (g:4620, t:39414).	27	1025373	823152	823415	749706	725642	883868	686067	792600	757333	768098	803525	803566	803485	-0.172107	1.1267	Control Avg	0.00596427	0.0687823	LOW	FALSE	unflagged
1	ENSGALP00000007593	Gallus gallus prosaposin (PSAP), mRNA. [Source:RefSeq mRNA;Acc:NM_204811] (g:4769, t:7605).	14	949357	810182	794473	780184	648001	901918	697338	848813	693611	897124	802100	756556	847644	-0.00658753	1.00458	Control Avg	0.931308	0.974219	non	FALSE	unflagged
1	ENSGALP00000010363	Gallus gallus ubiquitin-conjugating enzyme E2I (UBE2I), mRNA. [Source:RefSeq mRNA;Acc:NM_204265] (g:6428, t:10377).	12	928501	847730	865189	768069	636972	947889	698229	836056	648176	842854	801967	755413	848520	-0.00319723	1.00222	Control Avg	0.962484	0.985426	non	FALSE	unflagged
1	ENSGALP00000021034	minichromosome maintenance complex component 4 [Source:HGNC Symbol;Acc:HGNC:6947] (g:12915, t:21064).	32	771714	860777	838540	842830	663762	1124871	641264	811533	621286	841410	801799	707313	896284	0.154874	1.11332	Treated Avg	0.0515961	0.21931	non	FALSE	unflagged
1	ENSGALP00000037829	Gallus gallus pyruvate dehydrogenase complex, component X (PDHX), nuclear gene encoding mitochondrial protein, mRNA. [Source:RefSeq mRNA;Acc:NM_001031187] (g:7842, t:38621).	12	1189483	830108	765369	789216	656439	959771	580736	877508	619537	749664	801783	762313	841253	-0.00430142	1.00299	Control Avg	0.96287	0.985426	non	FALSE	unflagged
1	ENSGALP00000019814	DEAD (Asp-Glu-Ala-Asp) box polypeptide 18 [Source:HGNC Symbol;Acc:HGNC:2741] (g:12147, t:19841).	15	1000439	844030	884476	819152	722999	937443	661027	758332	643800	725365	799706	782548	816864	-0.104365	1.07502	Control Avg	0.102071	0.312055	non	FALSE	unflagged
1	ENSGALP00000020666	Gallus gallus DEK oncogene (DEK), mRNA. [Source:RefSeq mRNA;Acc:NM_001012560] (g:12684, t:20695).	27	967028	779906	857050	778231	754604	860569	694415	828428	707016	765908	799316	796023	802608	-0.160362	1.11757	Control Avg	0.0093532	0.0897204	LOW	FALSE	unflagged
1	ENSGALP00000024664	SEC63 homolog (S. cerevisiae) [Source:HGNC Symbol;Acc:HGNC:21082] (g:15308, t:24710).	21	1131740	792382	805754	741202	745721	840572	633118	825923	675227	770670	796231	798312	794150	-0.162683	1.11937	Control Avg	0.0282144	0.161702	non	FALSE	unflagged
1	ENSGALP00000007204	Gallus gallus procollagen-lysine, 2-oxoglutarate 5-dioxygenase 1 (PLOD1), mRNA. [Source:RefSeq mRNA;Acc:NM_001005618] (g:4531, t:7216).	24	1005239	809792	871007	703598	730079	791338	715899	814961	756652	725357	792392	815775	769009	-0.256645	1.1947	Control Avg	0.000271674	0.010337	MED	FALSE	unflagged
1	ENSGALP00000039270	Gallus gallus topoisomerase (DNA) II alpha 170kDa (TOP2A), mRNA. [Source:RefSeq mRNA;Acc:NM_204791] (g:3922, t:40062).	27	1066687	787589	838055	757376	784095	841329	628425	771511	688740	723257	788706	801200	776212	-0.207592	1.15476	Control Avg	0.00162854	0.0334098	MED	FALSE	unflagged
1	ENSGALP00000006965	Gallus gallus vacuolar protein sorting 35 homolog (S. cerevisiae) (VPS35), mRNA. [Source:RefSeq mRNA;Acc:NM_001005842] (g:4375, t:6976).	23	821734	850852	760382	787521	663370	1107220	610011	806292	570837	901580	787980	685267	890693	0.199216	1.14807	Treated Avg	0.00608795	0.069335	LOW	FALSE	unflagged
1	ENSGALP00000013431	programmed cell death 11 [Source:HGNC Symbol;Acc:HGNC:13408] (g:8265, t:13446).	28	1006575	798111	811174	766182	671752	959333	613237	843300	620805	777969	786844	744709	828979	-0.00766972	1.00533	Control Avg	0.897852	0.954762	non	FALSE	unflagged
1	ENSGALP00000027920	signal peptidase complex subunit 2 homolog (S. cerevisiae) [Source:HGNC Symbol;Acc:HGNC:28962] (g:19036, t:27973).	13	1046532	831863	766284	792122	749521	848478	632399	817358	669185	707185	786093	772784	799401	-0.114333	1.08247	Control Avg	0.116066	0.334648	non	FALSE	unflagged
1	ENSGALP00000027399	Gallus gallus esterase D (ESD), transcript variant 3, mRNA. [Source:RefSeq mRNA;Acc:NM_001277793] (g:16991, t:27451).	20	868223	836825	877485	771108	692159	1034791	639300	779817	629614	721787	785111	741356	828866	-0.018538	1.01293	Control Avg	0.789012	0.89975	non	FALSE	unflagged
1	ENSGALP00000024609	Gallus gallus transcription elongation factor A (SII), 1 (TCEA1), mRNA. [Source:RefSeq mRNA;Acc:NM_001006387] (g:15274, t:24655).	11	1002539	780282	839985	748599	699936	893764	660818	809928	646839	759175	784186	770023	798350	-0.113379	1.08176	Control Avg	0.0450479	0.204171	non	FALSE	unflagged
1	ENSGALP00000024698	Gallus gallus PEST proteolytic signal containing nuclear protein (PCNP), mRNA. [Source:RefSeq mRNA;Acc:NM_001006253] (g:15330, t:24744).	11	903532	848378	799213	813018	686248	933884	662819	821419	602979	767618	783911	730958	836863	0.023327	1.0163	Treated Avg	0.698895	0.850558	non	FALSE	unflagged
1	ENSGALP00000021028	radixin [Source:RefSeq peptide;Acc:NP_990082] (g:17153, t:21058).	24	747521	891195	846611	842105	697615	929041	639956	797879	602702	814513	780914	706881	854947	0.093891	1.06724	Treated Avg	0.269512	0.523124	non	FALSE	unflagged
1	ENSGALP00000004982	Gallus gallus coatomer protein complex, subunit epsilon (COPE), mRNA. [Source:RefSeq mRNA;Acc:NM_001006339] (g:3153, t:4991).	16	757093	842078	765654	830119	653880	1107094	599422	808437	610805	808783	778337	677371	879302	0.188996	1.13997	Treated Avg	0.00997274	0.0935823	LOW	FALSE	unflagged
1	ENSGALP00000035973	Gallus gallus phosphoribosylglycinamide formyltransferase, phosphoribosylglycinamide synthetase, phosphoribosylaminoimidazole synthetase (GART), mRNA. [Source:RefSeq mRNA;Acc:NM_001001469] (g:15983, t:36762).	31	948903	811404	813634	774588	679007	973113	633219	799832	610534	738153	778239	737059	819418	-0.0167521	1.01168	Control Avg	0.768051	0.890686	non	FALSE	unflagged
1	ENSGALP00000009393	clustered mitochondria (cluA/CLU1) homolog [Source:HGNC Symbol;Acc:HGNC:29094] (g:5854, t:9407).	27	700635	837195	706574	883498	597047	1218173	517111	905070	481054	918802	776516	600484	952548	0.486936	1.40146	Treated Avg	2.80469e-09	2.4915e-06	HIGH	TRUE	unflagged
1	ENSGALP00000005271	Gallus gallus eukaryotic translation initiation factor 3, subunit I (EIF3I), mRNA. [Source:RefSeq mRNA;Acc:NM_001164395] (g:3337, t:5281).	29	906043	879761	694011	833157	622263	1114151	515519	874316	503712	821208	776414	648310	904519	0.319224	1.24766	Treated Avg	1.28591e-05	0.00130622	HIGH	TRUE	unflagged
1	ENSGALP00000003749	Gallus gallus glioblastoma amplified sequence (GBAS), nuclear gene encoding mitochondrial protein, mRNA. [Source:RefSeq mRNA;Acc:NM_001030713] (g:2388, t:3757).	20	1051805	744386	880244	762509	702898	816989	634678	779422	660422	724260	775761	786009	765513	-0.194759	1.14453	Control Avg	0.00308892	0.0470398	MED	FALSE	unflagged
1	ENSGALP00000003718	SEC16 homolog A (S. cerevisiae) [Source:HGNC Symbol;Acc:HGNC:29006] (g:2364, t:3726).	16	692810	853199	820050	826132	626879	1053645	624014	814952	581042	832790	772551	668959	876144	0.201744	1.15009	Treated Avg	0.0212495	0.136953	non	FALSE	unflagged
1	ENSGALP00000010223	RNA binding motif protein 17 [Source:HGNC Symbol;Acc:HGNC:16944] (g:6332, t:10237).	9	875094	775555	781401	715089	647161	964062	634929	783422	704911	828551	771017	728699	813336	-0.021733	1.01518	Control Avg	0.761364	0.887227	non	FALSE	unflagged
1	ENSGALP00000036922	solute carrier family 12 (sodium/potassium/chloride transporter), member 2 [Source:HGNC Symbol;Acc:HGNC:10911] (g:14690, t:37717).	20	1096086	873795	715688	754085	709659	853381	587701	720189	676171	693580	768034	757061	779006	-0.117534	1.08488	Control Avg	0.191965	0.438753	non	FALSE	unflagged
1	ENSGALP00000016133	nucleoporin 107kDa [Source:HGNC Symbol;Acc:HGNC:29914] (g:9934, t:16152).	29	985476	788385	776499	746777	684320	886877	627405	784950	647955	738332	766698	744331	789064	-0.0822506	1.05867	Control Avg	0.147745	0.38395	non	FALSE	unflagged
1	ENSGALP00000015855	Gallus gallus hexokinase 2 (HK2), mRNA. [Source:RefSeq mRNA;Acc:NM_204212] (g:9754, t:15871).	17	874057	846062	752540	761571	665138	1054935	572505	813027	558780	765746	766436	684604	848268	0.136244	1.09904	Treated Avg	0.0317929	0.172651	non	FALSE	unflagged
1	ENSGALP00000036774	Gallus gallus DnaJ (Hsp40) homolog, subfamily A, member 1 (DNAJA1), mRNA. [Source:RefSeq mRNA;Acc:NM_001012945] (g:23066, t:37566).	14	741709	824306	726583	783154	602576	950745	662897	837164	696024	838824	766398	685958	846839	0.11261	1.08118	Treated Avg	0.210619	0.461935	non	FALSE	unflagged
1	ENSGALP00000008299	family with sequence similarity 120A [Source:HGNC Symbol;Acc:HGNC:13247] (g:5177, t:8313).	19	821551	854896	739041	803109	658798	981691	606529	847701	585708	757529	765655	682325	848985	0.137492	1.09999	Treated Avg	0.0201795	0.132998	non	FALSE	unflagged
1	ENSGALP00000007644	Uncharacterized protein [Source:UniProtKB/TrEMBL;Acc:E1BR04] (g:4798, t:7656).	21	917568	801846	841047	739884	756303	819167	636973	729521	666265	723646	763222	763631	762813	-0.172778	1.12723	Control Avg	0.00804075	0.0837107	LOW	FALSE	unflagged
1	ENSGALP00000022972	Gallus gallus fibulin 1 (FBLN1), mRNA. [Source:RefSeq mRNA;Acc:NM_204165] (g:14233, t:23014).	26	964991	773278	833934	691016	751641	720252	712878	607080	872259	681602	760893	827141	694646	-0.432249	1.34934	Control Avg	1.40326e-05	0.0013356	HIGH	TRUE	unflagged
1	ENSGALP00000020214	nidogen 2 (osteonidogen) [Source:HGNC Symbol;Acc:HGNC:13389] (g:12394, t:20241).	18	977341	731812	768030	735966	660565	900738	600426	871589	619680	740018	760616	725208	796025	-0.0291698	1.02042	Control Avg	0.665945	0.83029	non	FALSE	unflagged
1	ENSGALP00000002338	Uncharacterized protein [Source:UniProtKB/TrEMBL;Acc:Q5F387] (g:1540, t:2340).	15	952997	769029	699272	758515	664204	1003104	588015	831723	618744	705706	759131	704646	813615	0.0351339	1.02465	Treated Avg	0.611938	0.797579	non	FALSE	unflagged
1	ENSGALP00000001460	serine/arginine-rich splicing factor 6 [Source:HGNC Symbol;Acc:HGNC:10788] (g:990, t:1462).	7	489619	666778	1130445	701272	736847	736927	809803	679490	866238	761530	757895	806590	709199	-0.396337	1.31616	Control Avg	0.0669963	0.253615	non	FALSE	unflagged
1	ENSGALP00000004366	Uncharacterized protein [Source:UniProtKB/TrEMBL;Acc:F1N8J7] (g:2771, t:4375).	3	941370	871180	573060	838730	528340	979620	598123	837920	600984	772100	754143	648375	859910	0.240143	1.18111	Treated Avg	0.0129987	0.108594	non	FALSE	unflagged
1	ENSGALP00000039011	Gallus gallus ubiquitin specific peptidase 7 (herpes virus-associated) (USP7), mRNA. [Source:RefSeq mRNA;Acc:NM_204471] (g:7307, t:39801).	31	639596	806238	794054	808499	588749	1095936	570611	828243	541700	863975	753760	626942	880578	0.30235	1.23315	Treated Avg	0.00173466	0.0346283	MED	FALSE	unflagged
1	ENSGALP00000003035	Gallus gallus polypyrimidine tract binding protein 1 (PTBP1), mRNA. [Source:RefSeq mRNA;Acc:NM_001030935] (g:1962, t:3039).	24	1158801	835204	703838	764364	606557	862357	551864	838165	511507	693727	752638	706513	798763	0.0407607	1.02866	Treated Avg	0.720233	0.861886	non	FALSE	unflagged
1	ENSGALP00000005076	Gallus gallus surfeit 6 (SURF6), mRNA. [Source:RefSeq mRNA;Acc:NM_001030682] (g:3210, t:5085).	5	1194513	731026	667919	770053	775381	1012028	488937	743726	517647	607229	750846	728879	772812	-0.0630702	1.04469	Control Avg	0.669181	0.832502	non	FALSE	unflagged
1	ENSGALP00000010467	angiomotin like 2 [Source:HGNC Symbol;Acc:HGNC:17812] (g:6483, t:10481).	3	939570	590680	563670	630140	615340	925760	716140	961250	781140	779200	750289	723172	777406	-0.0878877	1.06281	Control Avg	0.589893	0.780909	non	FALSE	unflagged
1	ENSGALP00000037222	Heterogeneous nuclear ribonucleoprotein D-like [Source:UniProtKB/Swiss-Prot;Acc:Q5ZI72] (g:23199, t:38016).	19	877216	772387	805082	713906	597532	852786	652647	774843	666956	766419	747977	719887	776068	-0.0645812	1.04578	Control Avg	0.352777	0.602208	non	FALSE	unflagged
1	ENSGALP00000001579	Gallus gallus N-ethylmaleimide-sensitive factor (NSF), mRNA. [Source:RefSeq mRNA;Acc:NM_001024456] (g:1055, t:1581).	31	860301	766966	764567	725468	668298	984356	558996	814512	585786	741795	747105	687590	806619	0.0570911	1.04037	Treated Avg	0.355625	0.604618	non	FALSE	unflagged
1	ENSGALP00000040238	Uncharacterized protein [Source:UniProtKB/TrEMBL;Acc:F1NNX7] (g:3135, t:41033).	35	886452	752416	756517	742313	663380	1040898	571981	759074	610636	683247	746691	697793	795590	0.0113886	1.00793	Treated Avg	0.871062	0.942501	non	FALSE	unflagged
1	ENSGALP00000017667	GTPase activating protein (SH3 domain) binding protein 2 [Source:HGNC Symbol;Acc:HGNC:30291] (g:10882, t:17688).	13	852165	799289	844866	775392	667456	855908	598426	722009	632681	713119	746131	719119	773143	-0.0660356	1.04684	Control Avg	0.323377	0.577561	non	FALSE	unflagged
1	ENSGALP00000024331	Gallus gallus tight junction protein 2 (zona occludens 2) (TJP2), mRNA. [Source:RefSeq mRNA;Acc:NM_204918] (g:15109, t:24377).	19	698616	842633	781461	806040	593785	1030248	579429	769678	531921	822690	745650	637042	854258	0.242231	1.18282	Treated Avg	0.00288845	0.0458197	MED	FALSE	unflagged
1	ENSGALP00000017179	thioredoxin domain containing 12 (endoplasmic reticulum) [Source:HGNC Symbol;Acc:HGNC:24626] (g:10569, t:17199).	14	998472	772675	774631	681362	618201	819039	618909	802578	666405	694920	744719	735324	754115	-0.126695	1.09179	Control Avg	0.0707229	0.260687	non	FALSE	unflagged
1	ENSGALP00000013724	Gallus gallus adaptor-related protein complex 2, mu 1 subunit (AP2M1), mRNA. [Source:RefSeq mRNA;Acc:NM_001079494] (g:8432, t:13739).	27	871284	798579	700282	776351	627400	1007305	539979	822902	532187	765565	744183	654226	834140	0.183534	1.13566	Treated Avg	0.00302483	0.0464621	MED	FALSE	unflagged
1	ENSGALP00000029589	Gallus gallus septin 6 (SEPT6), mRNA. [Source:RefSeq mRNA;Acc:NM_001031125] (g:8633, t:30227).	11	909098	706542	731096	758604	650598	881887	618946	782474	644029	756422	743970	710753	777186	-0.0426165	1.02998	Control Avg	0.507432	0.724514	non	FALSE	unflagged
1	ENSGALP00000007837	Uncharacterized protein [Source:UniProtKB/TrEMBL;Acc:F1NIP5] (g:4908, t:7851).	13	767624	810361	739876	764183	665034	1047154	548159	811964	520116	757693	743216	648162	838271	0.192329	1.14261	Treated Avg	0.00818732	0.0845705	LOW	FALSE	unflagged
1	ENSGALP00000023626	Gallus gallus zyxin (ZYX), mRNA. [Source:RefSeq mRNA;Acc:NM_001004386] (g:14688, t:23672).	29	718455	789060	748978	734240	577872	941097	648966	793025	648772	826916	742738	668609	816868	0.0993348	1.07128	Treated Avg	0.263541	0.515895	non	FALSE	unflagged
1	ENSGALP00000018669	Gallus gallus eukaryotic translation initiation factor 5 (EIF5), mRNA. [Source:RefSeq mRNA;Acc:NM_001006488] (g:11464, t:18692).	28	602543	799992	793191	744456	628934	990164	627127	752676	637167	779170	735542	657792	813292	0.104318	1.07499	Treated Avg	0.357778	0.607226	non	FALSE	unflagged
1	ENSGALP00000003014	Gallus gallus peptidase (mitochondrial processing) alpha (PMPCA), nuclear gene encoding mitochondrial protein, mRNA. [Source:RefSeq mRNA;Acc:NM_001006197] (g:1950, t:3018).	23	969111	728288	728502	753190	602002	901886	545189	810285	564723	737943	734112	681905	786318	0.0499229	1.03521	Treated Avg	0.480089	0.703761	non	FALSE	unflagged
1	ENSGALP00000015342	BCL2-associated athanogene 3 [Source:HGNC Symbol;Acc:HGNC:939] (g:9433, t:15358).	18	907017	786360	654726	796508	634212	1105326	477523	789600	464525	712082	732788	627601	837975	0.256011	1.19417	Treated Avg	0.0100243	0.0939004	LOW	FALSE	unflagged
1	ENSGALP00000011718	small nuclear ribonucleoprotein-associated protein B' [Source:RefSeq peptide;Acc:NP_989930] (g:7250, t:11732).	15	844570	791918	753319	725664	649738	854579	629048	762313	587690	716679	731552	692873	770231	-0.0213894	1.01494	Control Avg	0.719308	0.861641	non	FALSE	unflagged
1	ENSGALP00000021860	sorbin and SH3 domain containing 2 [Source:HGNC Symbol;Acc:HGNC:24098] (g:13427, t:21898).	20	1051429	749425	744588	691393	634503	843769	566757	665801	648993	709635	730629	729254	732005	-0.151455	1.11069	Control Avg	0.0500435	0.216207	non	FALSE	unflagged
1	ENSGALP00000009314	septin 2 [Source:HGNC Symbol;Acc:HGNC:7729] (g:5809, t:9328).	18	938170	764223	789301	719414	669403	814428	586062	749610	580621	688558	729979	712711	747247	-0.0927229	1.06638	Control Avg	0.132938	0.359311	non	FALSE	unflagged
1	ENSGALP00000039554	synaptopodin 2-like [Source:HGNC Symbol;Acc:HGNC:23532] (g:5207, t:40354).	20	1097808	708276	660723	720485	649869	877044	511035	811678	543100	719669	729969	692507	767430	0.00352118	1.00244	Treated Avg	0.973075	0.988648	non	FALSE	unflagged
1	ENSGALP00000003263	Gallus gallus chromatin modifying protein 4B (CHMP4B), mRNA. [Source:RefSeq mRNA;Acc:NM_001006286] (g:2095, t:3268).	10	533415	851319	933523	790122	626858	725558	692169	688702	606997	847379	729604	678592	780616	0.0128157	1.00892	Treated Avg	0.94145	0.977511	non	FALSE	unflagged
1	ENSGALP00000038435	Gallus gallus transglutaminase 2 (C polypeptide, protein-glutamine-gamma-glutamyltransferase) (TGM2), mRNA. [Source:RefSeq mRNA;Acc:NM_205448] (g:6775, t:39224).	19	695606	757793	856770	656234	687239	1005208	534104	835580	561241	700720	729049	666992	791107	0.060208	1.04262	Treated Avg	0.567714	0.766248	non	FALSE	unflagged
1	ENSGALP00000007355	ataxin 2 [Source:HGNC Symbol;Acc:HGNC:10555] (g:4625, t:7367).	23	814155	750663	805398	716805	646751	881139	597775	732812	651030	685108	728164	703022	753305	-0.0795219	1.05667	Control Avg	0.208857	0.460126	non	FALSE	unflagged
1	ENSGALP00000041886	Gallus gallus ubiquinol-cytochrome c reductase, Rieske iron-sulfur polypeptide 1 (UQCRFS1), nuclear gene encoding mitochondrial protein, mRNA. [Source:RefSeq mRNA;Acc:NM_001005843] (g:25819, t:44199).	44	1054801	749945	670945	702521	632149	887322	541419	790328	576205	675617	728125	695104	761147	-0.0231961	1.01621	Control Avg	0.788937	0.89975	non	FALSE	unflagged
1	ENSGALP00000004173	Gallus gallus integrin, alpha V (ITGAV), mRNA. [Source:RefSeq mRNA;Acc:NM_205439] (g:2655, t:4182).	33	943130	765790	722632	669533	703667	780094	657570	680609	678404	679420	728085	741081	715089	-0.226198	1.16975	Control Avg	0.00116226	0.0272902	MED	FALSE	unflagged
1	ENSGALP00000015000	Gallus gallus poly (ADP-ribose) polymerase 1 (PARP1), mRNA. [Source:RefSeq mRNA;Acc:NM_205263] (g:9228, t:15016).	9	1021766	701178	740256	683693	639659	786143	624086	793509	626954	647592	726484	730544	722423	-0.176794	1.13037	Control Avg	0.0168926	0.122533	non	FALSE	unflagged
1	ENSGALP00000027519	Gallus gallus PDS5, regulator of cohesion maintenance, homolog B (S. cerevisiae) (PDS5B), mRNA. [Source:RefSeq mRNA;Acc:NM_001012827] (g:17070, t:27571).	25	912365	724086	731492	741308	674122	813232	600386	768702	587671	690614	724398	701207	747588	-0.0735791	1.05232	Control Avg	0.242438	0.495365	non	FALSE	unflagged
1	ENSGALP00000043387	Gallus gallus cysteine and glycine-rich protein 2 (CSRP2), mRNA. [Source:RefSeq mRNA;Acc:NM_205208] (g:28946, t:42664).	16	1031736	718623	643235	723553	614895	713572	655482	786887	658544	670235	721676	720778	722574	-0.156938	1.11492	Control Avg	0.123553	0.344423	non	FALSE	unflagged
1	ENSGALP00000017282	Gallus gallus glutathione peroxidase 7 (GPX7), mRNA. [Source:RefSeq mRNA;Acc:NM_001163245] (g:10633, t:17302).	9	1076448	744963	716974	690056	620995	735237	604929	732419	635571	634061	719165	730983	707347	-0.200488	1.14909	Control Avg	0.0194786	0.131621	non	FALSE	unflagged
1	ENSGALP00000012877	polyribonucleotide nucleotidyltransferase 1 [Source:HGNC Symbol;Acc:HGNC:23166] (g:7935, t:12892).	17	968918	737686	693427	701653	657433	855467	512064	777151	569504	665853	713916	680269	747562	-0.0216905	1.01515	Control Avg	0.778045	0.894903	non	FALSE	unflagged
1	ENSGALP00000039872	regulator of chromosome condensation 2 [Source:HGNC Symbol;Acc:HGNC:30297] (g:468, t:40669).	22	925237	724598	723079	670029	634683	761626	610121	752804	644879	664718	711178	707600	714755	-0.153408	1.11219	Control Avg	0.0190795	0.130377	non	FALSE	unflagged
1	ENSGALP00000026895	methylmalonyl CoA mutase [Source:HGNC Symbol;Acc:HGNC:7526] (g:16697, t:26946).	30	940090	595540	646534	702912	650930	817911	631799	828787	641444	649994	710594	702159	719029	-0.139329	1.10139	Control Avg	0.158348	0.396054	non	FALSE	unflagged
1	ENSGALP00000015698	palladin, cytoskeletal associated protein [Source:HGNC Symbol;Acc:HGNC:17068] (g:9650, t:15714).	48	738686	714772	771044	709532	618045	894976	598518	740877	601419	706905	709477	665542	753412	-0.00489659	1.0034	Control Avg	0.944096	0.97872	non	FALSE	unflagged
1	ENSGALP00000043196	marker of proliferation Ki-67 [Source:HGNC Symbol;Acc:HGNC:7107] (g:25996, t:43356).	26	927725	723734	706650	647515	692652	806361	592898	731518	576930	677066	708305	699371	717239	-0.13122	1.09522	Control Avg	0.044274	0.202839	non	FALSE	unflagged
1	ENSGALP00000004256	CDGSH iron sulfur domain-containing protein 1 [Source:RefSeq peptide;Acc:NP_001186458] (g:2705, t:4265).	4	982170	751600	659958	667950	603980	772510	594208	754780	585369	710490	708302	685137	731466	-0.0639618	1.04533	Control Avg	0.418979	0.660951	non	FALSE	unflagged
1	ENSGALP00000011452	Gallus gallus carnitine palmitoyltransferase 1A (liver) (CPT1A), nuclear gene encoding mitochondrial protein, mRNA. [Source:RefSeq mRNA;Acc:NM_001012898] (g:7077, t:11466).	16	1166133	761676	630701	701648	575557	771489	500663	802469	484609	681740	707669	671533	743804	0.0201991	1.0141	Treated Avg	0.879054	0.946812	non	FALSE	unflagged
1	ENSGALP00000038829	Gallus gallus DEAD (Asp-Glu-Ala-Asp) box polypeptide 19B (DDX19B), mRNA. [Source:RefSeq mRNA;Acc:NM_001006568] (g:10235, t:39619).	30	842688	762896	724726	705868	605683	894388	554219	729656	549414	695414	706495	655346	757644	0.0401509	1.02822	Treated Avg	0.473998	0.698675	non	FALSE	unflagged
1	ENSGALP00000004180	Gallus gallus WD repeat domain 5 (WDR5), mRNA. [Source:RefSeq mRNA;Acc:NM_001006198] (g:2659, t:4189).	17	922133	724612	721563	670955	671456	819231	622746	716461	549710	643520	706239	697522	714956	-0.132801	1.09642	Control Avg	0.0430355	0.20084	non	FALSE	unflagged
1	ENSGALP00000007476	Gallus gallus SET nuclear oncogene (SET), mRNA. [Source:RefSeq mRNA;Acc:NM_001030691] (g:4701, t:7488).	18	603460	780530	748799	734877	569849	1017854	542381	737122	545802	736946	701762	602058	801466	0.219545	1.16437	Treated Avg	0.0229781	0.143244	non	FALSE	unflagged
1	ENSGALP00000019192	Gallus gallus uridine monophosphate synthetase (UMPS), mRNA. [Source:RefSeq mRNA;Acc:NM_001031260] (g:11770, t:19216).	21	646420	752857	732676	759060	542090	1040288	527076	728885	509672	732232	697126	591587	802664	0.254759	1.19314	Treated Avg	0.00338996	0.0497754	MED	FALSE	unflagged
1	ENSGALP00000040865	low density lipoprotein receptor-related protein 1 [Source:HGNC Symbol;Acc:HGNC:6692] (g:27308, t:45986).	43	808760	735893	673641	646315	616144	821932	582663	699917	638775	703087	692713	663997	721429	-0.0605766	1.04288	Control Avg	0.367986	0.616006	non	FALSE	unflagged
1	ENSGALP00000004444	vesicle amine transport 1 [Source:HGNC Symbol;Acc:HGNC:16919] (g:2818, t:4453).	20	764158	699507	697853	754470	567926	985881	483749	778594	487673	702598	692241	600272	784210	0.216725	1.16209	Treated Avg	0.00299219	0.0464621	MED	FALSE	unflagged
1	ENSGALP00000029605	Uncharacterized protein [Source:UniProtKB/TrEMBL;Acc:F1NJT0] (g:16760, t:30243).	6	994150	687362	753847	656834	610623	732833	548813	731066	567488	630485	691350	694984	687716	-0.165809	1.12179	Control Avg	0.0293496	0.165356	non	FALSE	unflagged
1	ENSGALP00000042153	translocase of inner mitochondrial membrane 50 homolog (S. cerevisiae) [Source:HGNC Symbol;Acc:HGNC:23656] (g:29016, t:44658).	15	1002557	703134	757415	686163	661958	641479	556750	671474	602511	627857	691130	716238	666021	-0.253739	1.19229	Control Avg	0.00367591	0.052247	LOW	FALSE	unflagged
1	ENSGALP00000020258	methylenetetrahydrofolate dehydrogenase (NADP+ dependent) 1-like [Source:HGNC Symbol;Acc:HGNC:21055] (g:12412, t:20285).	34	896519	691221	763197	655984	660315	750675	579285	691549	553754	613336	685583	690614	680553	-0.184868	1.13671	Control Avg	0.00320079	0.0478608	MED	FALSE	unflagged
1	ENSGALP00000011843	Uncharacterized protein [Source:UniProtKB/TrEMBL;Acc:Q5ZJ21] (g:7330, t:11857).	23	837271	743070	779398	689963	615897	730884	565992	681428	571563	634716	685018	674024	696012	-0.117849	1.08512	Control Avg	0.0810109	0.278393	non	FALSE	unflagged
1	ENSGALP00000001219	Gallus gallus IK cytokine, down-regulator of HLA II (IK), mRNA. [Source:RefSeq mRNA;Acc:NM_001006145] (g:833, t:1221).	16	842018	723966	670453	695832	588310	778945	564071	717520	567700	700175	684899	646510	723288	-0.00479401	1.00333	Control Avg	0.937283	0.976195	non	FALSE	unflagged
1	ENSGALP00000026062	Uncharacterized protein [Source:UniProtKB/TrEMBL;Acc:E1BYG4] (g:16196, t:26110).	17	686369	769401	668065	744766	512929	1061074	483504	712136	451388	737790	682742	560451	805033	0.346536	1.2715	Treated Avg	1.34434e-05	0.00132691	HIGH	TRUE	unflagged
1	ENSGALP00000026418	Gallus gallus eukaryotic translation initiation factor 1A, Y-linked (EIF1AY), mRNA. [Source:RefSeq mRNA;Acc:NM_001030804] (g:16410, t:26468).	19	711754	710043	773181	693461	622012	882759	545508	679145	560653	643270	682179	642622	721736	-0.0145698	1.01015	Control Avg	0.846465	0.930127	non	FALSE	unflagged
1	ENSGALP00000042813	Uncharacterized protein [Source:UniProtKB/TrEMBL;Acc:R4GKV2] (g:28122, t:44140).	16	687088	626068	644269	684270	553904	847529	609596	786982	578315	789811	680783	614634	746932	0.0939504	1.06729	Treated Avg	0.342798	0.593527	non	FALSE	unflagged
1	ENSGALP00000027209	propionyl CoA carboxylase, alpha polypeptide [Source:HGNC Symbol;Acc:HGNC:8653] (g:16872, t:27260).	22	1000179	680968	684350	668645	609702	755551	537402	751971	526910	585615	680129	671709	688550	-0.114906	1.0829	Control Avg	0.195682	0.442317	non	FALSE	unflagged
1	ENSGALP00000001483	STT3A, subunit of the oligosaccharyltransferase complex (catalytic) [Source:HGNC Symbol;Acc:HGNC:6172] (g:1005, t:1485).	10	974220	690580	679070	646102	626108	758662	504546	731996	604700	577539	679352	677729	680976	-0.150774	1.11017	Control Avg	0.0765266	0.269657	non	FALSE	unflagged
1	ENSGALP00000000549	Gallus gallus COP9 constitutive photomorphogenic homolog subunit 2 (Arabidopsis) (COPS2), mRNA. [Source:RefSeq mRNA;Acc:NM_001031596] (g:404, t:550).	18	589340	755551	714052	703139	578738	965087	550059	697273	535461	703776	679248	593530	764965	0.169987	1.12505	Treated Avg	0.0798013	0.277095	non	FALSE	unflagged
1	ENSGALP00000005194	Gallus gallus threonyl-tRNA synthetase (TARS), mRNA. [Source:RefSeq mRNA;Acc:NM_001031447] (g:3288, t:5203).	26	530823	827179	597707	652841	525271	906219	534877	744570	630420	840777	679068	563820	794317	0.288658	1.2215	Treated Avg	0.0272235	0.158581	non	FALSE	unflagged
1	ENSGALP00000001688	Gallus gallus SH3-domain GRB2-like 1 (SH3GL1), mRNA. [Source:RefSeq mRNA;Acc:NM_204529] (g:1121, t:1690).	21	590409	718236	749227	687659	529017	952958	541709	722762	529300	739768	676104	587932	764277	0.188055	1.13923	Treated Avg	0.0591792	0.237162	non	FALSE	unflagged
1	ENSGALP00000005231	Gallus gallus transmembrane emp24 domain trafficking protein 2 (TMED2), mRNA. [Source:RefSeq mRNA;Acc:NM_001006186] (g:3307, t:5240).	18	839994	688853	646445	625500	606074	790909	568487	721834	597995	657412	674350	651799	696902	-0.0780995	1.05563	Control Avg	0.224303	0.477469	non	FALSE	unflagged
1	ENSGALP00000041756	protein DJ-1 [Source:RefSeq peptide;Acc:NP_989916] (g:28641, t:44704).	17	621103	740478	725846	719346	485332	984561	547373	690333	480387	737930	673269	572008	774530	0.252864	1.19157	Treated Avg	0.00926632	0.0897204	LOW	FALSE	unflagged
1	ENSGALP00000007927	Uncharacterized protein [Source:UniProtKB/TrEMBL;Acc:F1NIK4] (g:4952, t:7941).	5	590224	630940	464909	629266	516971	988842	551871	832501	649291	865467	672028	554653	789403	0.297	1.22859	Treated Avg	0.0655865	0.24994	non	FALSE	unflagged
1	ENSGALP00000043059	enoyl CoA hydratase 1, peroxisomal [Source:HGNC Symbol;Acc:HGNC:3149] (g:29054, t:44553).	4	812920	660090	647050	614690	520320	843570	569860	693140	652120	699340	671310	640454	702166	-0.04728	1.03331	Control Avg	0.584036	0.777242	non	FALSE	unflagged
1	ENSGALP00000006364	La ribonucleoprotein domain family, member 1 [Source:HGNC Symbol;Acc:HGNC:29531] (g:4001, t:6374).	18	691147	728236	716303	702007	569611	896287	490982	712643	480578	717453	670525	589724	751325	0.17682	1.13039	Treated Avg	0.0122939	0.104675	non	FALSE	unflagged
1	ENSGALP00000033837	Gallus gallus dynactin 3 (p22) (DCTN3), mRNA. [Source:RefSeq mRNA;Acc:NM_001031445] (g:21365, t:34480).	13	520187	670327	796016	661345	585571	842522	609232	672140	602836	733747	669392	622768	716016	-0.00136608	1.00095	Control Avg	0.992095	0.997334	non	FALSE	unflagged
1	ENSGALP00000037170	Gallus gallus polymerase (RNA) II (DNA directed) polypeptide B, 140kDa (POLR2B), mRNA. [Source:RefSeq mRNA;Acc:NM_001006448] (g:11387, t:37965).	27	752172	695762	699273	674998	578209	779012	540256	723657	557776	667712	666883	625537	708228	0.00627334	1.00436	Treated Avg	0.915886	0.964758	non	FALSE	unflagged
1	ENSGALP00000009408	Gallus gallus acetyl-CoA acyltransferase 1 (ACAA1), nuclear gene encoding mitochondrial protein, mRNA. [Source:RefSeq mRNA;Acc:NM_001197288] (g:5860, t:9422).	15	831676	680297	679472	653348	591723	769986	575354	728099	553552	599838	666334	646355	686314	-0.0844846	1.06031	Control Avg	0.179309	0.424076	non	FALSE	unflagged
1	ENSGALP00000006213	ubiquitin protein ligase E3 component n-recognin 4 [Source:HGNC Symbol;Acc:HGNC:30313] (g:3910, t:6223).	36	711806	691144	709427	676817	581880	888742	532887	676471	517655	658322	664515	610731	718299	0.0543313	1.03838	Treated Avg	0.415649	0.658759	non	FALSE	unflagged
1	ENSGALP00000042949	platelet-activating factor acetylhydrolase IB subunit beta [Source:RefSeq peptide;Acc:NP_001026082] (g:27918, t:44766).	16	605027	688275	733514	677176	475875	939965	575278	708544	517762	723344	664476	581491	747461	0.172404	1.12693	Treated Avg	0.102372	0.312398	non	FALSE	unflagged
1	ENSGALP00000041979	protein kinase, cAMP-dependent, catalytic, beta [Source:HGNC Symbol;Acc:HGNC:9381] (g:28530, t:43862).	16	687615	706196	687600	671923	572685	886712	518799	718595	514575	670901	663560	596255	730865	0.112978	1.08146	Treated Avg	0.0808015	0.278032	non	FALSE	unflagged
1	ENSGALP00000012471	nucleophosmin/nucleoplasmin 3 [Source:HGNC Symbol;Acc:HGNC:7931] (g:7704, t:12485).	10	583118	714046	708267	701018	563658	1020655	494382	694308	488644	661545	662964	567614	758314	0.224743	1.16857	Treated Avg	0.0274062	0.159172	non	FALSE	unflagged
1	ENSGALP00000024654	Gallus gallus sorting nexin 3 (SNX3), mRNA. [Source:RefSeq mRNA;Acc:NM_001006408] (g:15304, t:24700).	17	799330	733259	642253	672898	533599	836663	499950	689347	545975	665107	661838	604221	719455	0.0839125	1.05989	Treated Avg	0.158779	0.396428	non	FALSE	unflagged
1	ENSGALP00000005832	nucleoporin 155kDa [Source:HGNC Symbol;Acc:HGNC:8063] (g:3688, t:5842).	36	769856	720936	643747	626010	574703	795340	520529	694265	567753	699228	661237	615318	707156	0.0269972	1.01889	Treated Avg	0.665421	0.830013	non	FALSE	unflagged
1	ENSGALP00000000422	Gallus gallus neurofilament, medium polypeptide (NEFM), mRNA. [Source:RefSeq mRNA;Acc:NM_001101730] (g:317, t:423).	26	823449	694698	723002	662853	593490	882416	487505	588385	484945	658505	659925	622478	697371	0.000510758	1.00035	Treated Avg	0.995164	0.997973	non	FALSE	unflagged
1	ENSGALP00000008863	transmembrane 9 superfamily member 3 [Source:HGNC Symbol;Acc:HGNC:21529] (g:5534, t:8877).	13	844274	695238	674284	667784	565440	734085	542617	703251	533574	617287	657783	632038	683529	-0.0491944	1.03469	Control Avg	0.439586	0.676026	non	FALSE	unflagged
1	ENSGALP00000039436	Gallus gallus tubulin, alpha-like 3 (TUBAL3), mRNA. [Source:RefSeq mRNA;Acc:NM_001277351] (g:8444, t:40237).	13	567418	702969	771014	687406	552117	989894	504788	664618	450446	668225	655890	569157	742622	0.195108	1.14481	Treated Avg	0.0976591	0.305685	non	FALSE	unflagged
1	ENSGALP00000025340	mitochondrial ribosomal protein L39 [Source:HGNC Symbol;Acc:HGNC:14027] (g:15742, t:25386).	14	978933	692105	599203	641558	574944	732468	496799	693187	515693	633066	655796	633114	678477	-0.0478811	1.03375	Control Avg	0.605204	0.79237	non	FALSE	unflagged
1	ENSGALP00000011103	Uncharacterized protein [Source:UniProtKB/TrEMBL;Acc:E1BTQ0] (g:6865, t:11117).	25	614151	670590	678505	704987	534768	910747	498945	652090	478676	791658	653512	561009	746014	0.230551	1.17328	Treated Avg	0.0131546	0.109382	non	FALSE	unflagged
1	ENSGALP00000031379	Gallus gallus succinate-CoA ligase, alpha subunit (SUCLG1), nuclear gene encoding mitochondrial protein, mRNA. [Source:RefSeq mRNA;Acc:NM_001012892] (g:15961, t:32015).	18	954780	644057	650303	628058	560026	769166	501790	667728	524573	626902	652738	638294	667182	-0.0878484	1.06278	Control Avg	0.267836	0.521772	non	FALSE	unflagged
1	ENSGALP00000024977	Gallus gallus tripartite motif containing 55 (TRIM55), mRNA. [Source:RefSeq mRNA;Acc:NM_001199404] (g:15520, t:25023).	15	467656	596250	646973	656925	513537	973815	437498	687252	507539	1039549	652699	514641	790758	0.426498	1.34397	Treated Avg	0.0142293	0.113029	non	FALSE	unflagged
1	ENSGALP00000013129	Gallus gallus nicotinamide phosphoribosyltransferase (NAMPT), mRNA. [Source:RefSeq mRNA;Acc:NM_001030728] (g:8098, t:13144).	14	751502	684485	633013	646610	534665	905786	520028	681082	508092	659253	652452	589460	715443	0.102532	1.07366	Treated Avg	0.103755	0.315209	non	FALSE	unflagged
1	ENSGALP00000024827	inositol monophosphatase domain containing 1 [Source:HGNC Symbol;Acc:HGNC:26019] (g:15421, t:24873).	5	753731	670629	735312	606235	583473	751250	550548	661225	584231	621800	651843	641459	662228	-0.130265	1.09449	Control Avg	0.0344793	0.179643	non	FALSE	unflagged
1	ENSGALP00000012171	LUC7-like (S. cerevisiae) [Source:HGNC Symbol;Acc:HGNC:6723] (g:7534, t:12185).	12	782674	680390	653993	639866	541240	741555	562183	717631	531984	665337	651685	614415	688956	-0.00397912	1.00276	Control Avg	0.950812	0.981868	non	FALSE	unflagged
1	ENSGALP00000017856	Gallus gallus transformer 2 alpha homolog (Drosophila) (TRA2A), mRNA. [Source:RefSeq mRNA;Acc:NM_001006360] (g:10973, t:17877).	6	649875	695330	743206	648217	572566	622873	604668	658064	649981	668251	651303	644059	658547	-0.151344	1.1106	Control Avg	0.180485	0.425632	non	FALSE	unflagged
1	ENSGALP00000011857	Gallus gallus LIM domain containing preferred translocation partner in lipoma (LPP), mRNA. [Source:RefSeq mRNA;Acc:NM_001031567] (g:7337, t:11871).	20	711742	704681	656968	668224	518722	853021	531976	673005	517539	662911	649879	587389	712368	0.100764	1.07234	Treated Avg	0.101074	0.311221	non	FALSE	unflagged
1	ENSGALP00000007639	Gallus gallus H2A histone family, member Y2 (H2AFY2), mRNA. [Source:RefSeq mRNA;Acc:NM_001277338] (g:4794, t:7651).	17	1321311	703891	474710	683236	507500	808014	303466	757599	313617	624409	649775	584121	715430	0.210953	1.15745	Treated Avg	0.41495	0.658043	non	FALSE	unflagged
1	ENSGALP00000035143	drebrin-like [Source:HGNC Symbol;Acc:HGNC:2696] (g:22337, t:35915).	16	686669	705991	622128	679448	512478	902936	495863	696243	475467	704543	648177	558521	737832	0.225537	1.16921	Treated Avg	0.000226792	0.00938068	HIGH	TRUE	unflagged
1	ENSGALP00000001981	Uncharacterized protein [Source:UniProtKB/TrEMBL;Acc:F1NYC4] (g:1301, t:1983).	39	647742	688589	681767	663651	531030	866446	517959	683869	506364	693434	648085	576972	719198	0.136183	1.09899	Treated Avg	0.0550783	0.226925	non	FALSE	unflagged
1	ENSGALP00000024018	ubiquitin specific peptidase 14 (tRNA-guanine transglycosylase) [Source:HGNC Symbol;Acc:HGNC:12612] (g:14920, t:24064).	20	502839	690368	746135	698266	559782	950373	512695	668551	475228	669448	647368	559336	735401	0.197385	1.14662	Treated Avg	0.121405	0.341222	non	FALSE	unflagged
1	ENSGALP00000018461	myeloid/lymphoid or mixed-lineage leukemia (trithorax homolog, Drosophila); translocated to, 4 [Source:HGNC Symbol;Acc:HGNC:7137] (g:11329, t:18484).	31	728932	681803	695538	654953	560662	835325	502319	627633	552550	630791	647051	608000	686101	-0.00234308	1.00163	Control Avg	0.971088	0.988244	non	FALSE	unflagged
1	ENSGALP00000028016	Gallus gallus enhancer of rudimentary homolog (Drosophila) (ERH), mRNA. [Source:RefSeq mRNA;Acc:NM_001006475] (g:17384, t:28069).	17	752660	652458	680769	606373	543712	752322	538344	673703	557387	705483	646321	614574	678068	-0.0298681	1.02092	Control Avg	0.658852	0.826278	non	FALSE	unflagged
1	ENSGALP00000019435	NHP2 non-histone chromosome protein 2-like 1 (S. cerevisiae) [Source:HGNC Symbol;Acc:HGNC:7819] (g:11931, t:19461).	11	728608	638073	716084	619290	550271	773110	535676	651561	513568	732391	645863	608841	682885	-0.00429166	1.00298	Control Avg	0.954734	0.983122	non	FALSE	unflagged
1	ENSGALP00000030863	serine/threonine-protein phosphatase 2A 55 kDa regulatory subunit B alpha isoform [Source:RefSeq peptide;Acc:NP_001026057] (g:235, t:31499).	11	510603	700440	690382	701807	522564	953248	513908	705101	480243	676363	645466	543540	747392	0.261516	1.19874	Treated Avg	0.0202319	0.132998	non	FALSE	unflagged
1	ENSGALP00000011538	Gallus gallus ras-related C3 botulinum toxin substrate 1 (rho family, small GTP binding protein Rac1) (RAC1), mRNA. [Source:RefSeq mRNA;Acc:NM_205017] (g:7130, t:11552).	8	880995	639837	704473	621710	555273	652418	553103	638365	565960	615371	642751	651961	633540	-0.19865	1.14762	Control Avg	0.00476797	0.0607973	LOW	FALSE	unflagged
1	ENSGALP00000007472	PDGFA associated protein 1 [Source:HGNC Symbol;Acc:HGNC:14634] (g:4698, t:7484).	12	565080	700983	674649	688843	530021	888893	516491	676965	434933	714800	639166	544235	734097	0.246029	1.18594	Treated Avg	0.0101154	0.0944227	LOW	FALSE	unflagged
1	ENSGALP00000006365	Gallus gallus lysophospholipase II (LYPLA2), mRNA. [Source:RefSeq mRNA;Acc:NM_001162382] (g:4002, t:6375).	12	679707	705544	706024	683341	463411	904745	496873	629597	441236	671674	638215	557450	718980	0.197015	1.14632	Treated Avg	0.0264655	0.156468	non	FALSE	unflagged
1	ENSGALP00000015016	alkylglycerone phosphate synthase [Source:HGNC Symbol;Acc:HGNC:327] (g:9236, t:15032).	16	806666	662672	654730	595239	582458	713966	537358	661610	585073	580975	638075	633257	642892	-0.150887	1.11025	Control Avg	0.0148076	0.11505	non	FALSE	unflagged
1	ENSGALP00000043114	peptidylprolyl isomerase (cyclophilin)-like 1 [Source:HGNC Symbol;Acc:HGNC:9260] (g:28189, t:43452).	5	741107	683338	690764	641771	539633	824847	495768	618879	510522	632112	637874	595559	680189	0.0206173	1.01439	Treated Avg	0.743942	0.875709	non	FALSE	unflagged
1	ENSGALP00000020463	Gallus gallus minichromosome maintenance complex component 5 (MCM5), mRNA. [Source:RefSeq mRNA;Acc:NM_001006243] (g:12546, t:20490).	20	593854	645492	684382	674879	505285	877092	525741	689855	491847	669565	635799	560222	711377	0.157401	1.11528	Treated Avg	0.0735868	0.265008	non	FALSE	unflagged
1	ENSGALP00000002808	Gallus gallus CCCTC-binding factor (zinc finger protein) (CTCF), mRNA. [Source:RefSeq mRNA;Acc:NM_205332] (g:1817, t:2811).	15	893267	665786	612830	589621	593181	671333	538241	645615	565139	569192	634420	640532	628309	-0.190917	1.14149	Control Avg	0.0119182	0.102464	non	FALSE	unflagged
1	ENSGALP00000010956	Gallus gallus mitochondrial ribosomal protein L46 (MRPL46), nuclear gene encoding mitochondrial protein, mRNA. [Source:RefSeq mRNA;Acc:NM_001277112] (g:6782, t:10970).	16	902357	651375	600641	607237	553412	723228	478547	700744	502664	622142	634235	607524	660945	-0.0304855	1.02136	Control Avg	0.711147	0.858119	non	FALSE	unflagged
1	ENSGALP00000018029	Gallus gallus glutaredoxin 5 (GLRX5), nuclear gene encoding mitochondrial protein, mRNA. [Source:RefSeq mRNA;Acc:NM_001008472] (g:11079, t:18051).	12	782045	659606	650613	650360	549425	749174	500380	679915	505414	609598	633653	597575	669731	-0.000274797	1.00019	Control Avg	0.996257	0.998235	non	FALSE	unflagged
1	ENSGALP00000014173	Gallus gallus Ras suppressor protein 1 (RSU1), mRNA. [Source:RefSeq mRNA;Acc:NM_001199591] (g:8720, t:14189).	12	790728	675012	652871	612838	557563	761296	520276	609049	539799	614254	633369	612247	654490	-0.0740925	1.0527	Control Avg	0.203391	0.451322	non	FALSE	unflagged
1	ENSGALP00000011488	malectin [Source:HGNC Symbol;Acc:HGNC:28973] (g:7102, t:11502).	14	864240	625135	617579	595967	621686	670721	521503	659197	580902	556837	631377	641182	621571	-0.211538	1.15792	Control Avg	0.00484665	0.0610701	LOW	FALSE	unflagged
1	ENSGALP00000015182	Gallus gallus RNA binding motif protein 25 (RBM25), mRNA. [Source:RefSeq mRNA;Acc:NM_001199684] (g:9332, t:15198).	17	706884	665516	723959	644106	595278	606082	573544	608364	573805	610386	630792	634694	626891	-0.191155	1.14168	Control Avg	0.0313819	0.171892	non	FALSE	unflagged
1	ENSGALP00000004521	Gallus gallus ribosomal L1 domain containing 1 (RSL1D1), mRNA. [Source:RefSeq mRNA;Acc:NM_001039263] (g:2873, t:4530).	25	772685	635394	661094	614124	559326	775280	510507	673308	485563	619166	630645	597835	663454	-0.0172326	1.01202	Control Avg	0.771278	0.891738	non	FALSE	unflagged
1	ENSGALP00000033627	Gallus gallus growth hormone inducible transmembrane protein (GHITM), mRNA. [Source:RefSeq mRNA;Acc:NM_001031217] (g:21262, t:34269).	10	861803	594485	693613	602421	611666	671279	522835	670321	539704	529999	629813	645924	613701	-0.235709	1.17749	Control Avg	0.000989985	0.0244288	MED	FALSE	unflagged
1	ENSGALP00000041604	ADP-ribosylation factor 6 [Source:UniProtKB/Swiss-Prot;Acc:P26990] (g:26944, t:45497).	3	794000	653660	618624	585123	527433	674900	566206	670517	573595	633551	629761	615972	643550	-0.107803	1.07759	Control Avg	0.156831	0.39379	non	FALSE	unflagged
1	ENSGALP00000016334	Gallus gallus proteasome (prosome, macropain) subunit, alpha type, 6 (PSMA6), mRNA. [Source:RefSeq mRNA;Acc:NM_001277443] (g:10060, t:16353).	35	568572	678856	683178	665493	553711	871053	518849	630354	477820	647474	629536	560426	698646	0.126792	1.09186	Treated Avg	0.183135	0.428683	non	FALSE	unflagged
1	ENSGALP00000009312	importin 7 [Source:HGNC Symbol;Acc:HGNC:9852] (g:5807, t:9326).	34	514669	692631	676940	654944	504906	905248	501728	661717	466898	714985	629467	533028	725905	0.25199	1.19085	Treated Avg	0.0197712	0.132221	non	FALSE	unflagged
1	ENSGALP00000027119	Gallus gallus lysosomal-associated membrane protein 1 (LAMP1), mRNA. [Source:RefSeq mRNA;Acc:NM_205283] (g:16829, t:27170).	6	866811	644934	633892	582296	598125	681845	506198	607474	617118	552247	629094	644429	613759	-0.238165	1.17949	Control Avg	0.00142344	0.0304697	MED	FALSE	unflagged
1	ENSGALP00000013682	Gallus gallus glutathione S-transferase omega 1 (GSTO1), mRNA. [Source:RefSeq mRNA;Acc:NM_001277375] (g:8409, t:13697).	14	612034	693300	675096	633423	486569	899660	539096	552524	493880	671158	625674	561335	690013	0.108397	1.07803	Treated Avg	0.296492	0.551621	non	FALSE	unflagged
1	ENSGALP00000035064	Collagen alpha-1(II) chain [Source:UniProtKB/Swiss-Prot;Acc:P02460] (g:13587, t:35835).	8	791514	699926	645998	573433	541088	670410	531652	622188	557849	615080	624914	613620	636207	-0.115487	1.08334	Control Avg	0.100231	0.309983	non	FALSE	unflagged
1	ENSGALP00000000045	Gallus gallus NFU1 iron-sulfur cluster scaffold homolog (S. cerevisiae) (NFU1), nuclear gene encoding mitochondrial protein, mRNA. [Source:RefSeq mRNA;Acc:NM_001006305] (g:33, t:46).	11	840363	656949	645015	610555	589757	714246	474853	618866	545312	545309	624123	619060	629185	-0.139849	1.10179	Control Avg	0.0474164	0.210257	non	FALSE	unflagged
1	ENSGALP00000023274	Gallus gallus non-SMC condensin I complex, subunit D2 (NCAPD2), mRNA. [Source:RefSeq mRNA;Acc:NM_001080862] (g:14439, t:23319).	23	731809	674759	614224	582186	555077	728549	541712	638611	526929	640417	623427	593950	652904	-0.0400486	1.02815	Control Avg	0.532527	0.742058	non	FALSE	unflagged
1	ENSGALP00000034742	Perilipin [Source:UniProtKB/TrEMBL;Acc:H9L1F4] (g:21972, t:35511).	21	608689	700710	675165	607987	514620	829153	507529	641105	461362	664609	621093	553473	688713	0.133211	1.09673	Treated Avg	0.100084	0.309962	non	FALSE	unflagged
1	ENSGALP00000005130	Gallus gallus inosine triphosphatase (nucleoside triphosphate pyrophosphatase) (ITPA), transcript variant 1, mRNA. [Source:RefSeq mRNA;Acc:NM_001271930] (g:3250, t:5139).	11	538160	688539	719336	662016	454075	867060	507555	642933	466090	660096	620586	537043	704129	0.204016	1.1519	Treated Avg	0.0631099	0.245889	non	FALSE	unflagged
1	ENSGALP00000025077	Gallus gallus UFM1-specific ligase 1 (UFL1), mRNA. [Source:RefSeq mRNA;Acc:NM_001103201] (g:15580, t:25123).	19	771115	649254	621265	619221	569303	748306	511896	616479	492119	598575	619753	593140	646367	-0.0454561	1.03201	Control Avg	0.444261	0.678939	non	FALSE	unflagged
1	ENSGALP00000000893	Uncharacterized protein [Source:UniProtKB/TrEMBL;Acc:E1C645] (g:629, t:895).	17	859756	587888	642858	567410	543066	662618	480379	706378	488022	627486	616586	602816	630356	-0.0862703	1.06162	Control Avg	0.31309	0.567029	non	FALSE	unflagged
1	ENSGALP00000027249	Gallus gallus DnaJ (Hsp40) homolog, subfamily C, member 3 (DNAJC3), mRNA. [Source:RefSeq mRNA;Acc:NM_001008437] (g:16894, t:27300).	10	767223	614547	654061	594915	590743	634696	546757	620814	555244	574048	615305	622806	607804	-0.206358	1.15377	Control Avg	0.00152294	0.0317081	MED	FALSE	unflagged
1	ENSGALP00000030639	Gallus gallus RAB6A, member RAS oncogene family (RAB6A), mRNA. [Source:RefSeq mRNA;Acc:NM_001044640] (g:17320, t:31276).	19	643012	652653	688698	602951	560610	699754	520762	606599	537419	625777	613823	590100	637547	-0.0687355	1.0488	Control Avg	0.362722	0.611033	non	FALSE	unflagged
1	ENSGALP00000019882	Gallus gallus FK506 binding protein 9, 63 kDa (FKBP9), mRNA. [Source:RefSeq mRNA;Acc:NM_204847] (g:12193, t:19909).	12	836047	648951	594750	585234	560850	644120	505798	630057	558919	560780	612551	611273	613828	-0.157714	1.11552	Control Avg	0.0359503	0.182452	non	FALSE	unflagged
1	ENSGALP00000026130	Ubiquitin carboxyl-terminal hydrolase [Source:UniProtKB/TrEMBL;Acc:E1BWJ5] (g:16236, t:26178).	26	544113	673531	618338	659545	478667	890054	460669	651053	441394	699064	611643	508636	714649	0.304569	1.23505	Treated Avg	0.000386295	0.0132836	MED	FALSE	unflagged
1	ENSGALP00000011876	sperm associated antigen 9 [Source:HGNC Symbol;Acc:HGNC:14524] (g:7352, t:11890).	17	631530	666590	610051	620210	535222	825104	511323	614766	485971	613698	611447	554819	668074	0.0810796	1.05781	Treated Avg	0.252172	0.504055	non	FALSE	unflagged
1	ENSGALP00000005262	Fas associated factor family member 2 [Source:HGNC Symbol;Acc:HGNC:24666] (g:3331, t:5272).	15	782448	628935	623822	598408	557091	745736	498495	640350	473208	565869	611436	587013	635860	-0.0512798	1.03618	Control Avg	0.409118	0.653461	non	FALSE	unflagged
1	ENSGALP00000023468	cell adhesion molecule 1 [Source:HGNC Symbol;Acc:HGNC:5951] (g:14582, t:23514).	10	680509	666380	536532	580963	567138	959905	451003	647892	368282	654708	611331	520693	701970	0.252767	1.19149	Treated Avg	0.0207677	0.13532	non	FALSE	unflagged
1	ENSGALP00000000999	proteasome (prosome, macropain) 26S subunit, non-ATPase, 7 [Source:HGNC Symbol;Acc:HGNC:9565] (g:707, t:1001).	17	524450	671390	560545	657919	509518	910545	452586	674824	419712	720506	610200	493362	727037	0.368748	1.29123	Treated Avg	3.81578e-05	0.00277692	HIGH	TRUE	unflagged
1	ENSGALP00000003284	Gallus gallus RAN binding protein 1 (RANBP1), mRNA. [Source:RefSeq mRNA;Acc:NM_001006183] (g:2107, t:3289).	13	510321	637433	695556	663527	468232	855008	506987	638491	463332	663074	610196	528886	691507	0.195812	1.14537	Treated Avg	0.0847785	0.285271	non	FALSE	unflagged
1	ENSGALP00000026595	protein phosphatase, Mg2+/Mn2+ dependent, 1G [Source:HGNC Symbol;Acc:HGNC:9278] (g:16513, t:26646).	11	590210	678151	583210	670214	455362	931022	431731	673815	381299	693179	608819	488362	729276	0.403566	1.32277	Treated Avg	2.44707e-07	6.86468e-05	HIGH	TRUE	unflagged
1	ENSGALP00000025525	Gallus gallus carbonic anhydrase II (CA2), mRNA. [Source:RefSeq mRNA;Acc:NM_205317] (g:15862, t:25572).	9	654958	660143	613434	700673	414933	875964	471346	606507	430351	658534	608684	517004	700364	0.268035	1.20417	Treated Avg	0.00201396	0.0376645	MED	FALSE	unflagged
1	ENSGALP00000019040	nucleoporin 205kDa [Source:HGNC Symbol;Acc:HGNC:18658] (g:11662, t:19063).	16	803691	616481	607489	569283	546831	709802	502928	640244	531932	548157	607684	598574	616793	-0.125549	1.09092	Control Avg	0.0470755	0.209618	non	FALSE	unflagged
1	ENSGALP00000018239	Gallus gallus thrombospondin 2 (THBS2), mRNA. [Source:RefSeq mRNA;Acc:NM_001001755] (g:11200, t:18261).	22	724068	709508	546069	638951	521900	662061	520185	644006	492479	612490	607172	560940	653403	0.0503007	1.03548	Treated Avg	0.527489	0.738319	non	FALSE	unflagged
1	ENSGALP00000018087	serine/threonine-protein kinase VRK1 [Source:RefSeq peptide;Acc:NP_001006485] (g:11116, t:18109).	18	879285	607153	588919	579793	565934	662811	479126	629835	488253	571803	605291	600303	610279	-0.129672	1.09404	Control Avg	0.105524	0.318844	non	FALSE	unflagged
1	ENSGALP00000020731	CAP, adenylate cyclase-associated protein, 2 (yeast) [Source:HGNC Symbol;Acc:HGNC:20039] (g:12715, t:20760).	17	453635	648252	636344	716007	502216	995975	422687	602792	400391	658557	603686	483055	724317	0.388171	1.30873	Treated Avg	0.0039782	0.0549322	LOW	FALSE	unflagged
1	ENSGALP00000006372	Uncharacterized protein [Source:UniProtKB/TrEMBL;Acc:F1P331] (g:4005, t:6382).	16	585851	661292	615207	619454	449537	864455	475119	662180	464525	631959	602958	518048	687868	0.224088	1.16804	Treated Avg	0.00362435	0.0517903	LOW	FALSE	unflagged
1	ENSGALP00000028055	Gallus gallus leucine aminopeptidase 3 (LAP3), mRNA. [Source:RefSeq mRNA;Acc:NM_001031336] (g:6334, t:28108).	17	731092	717006	627535	660156	489120	682714	374586	740332	481750	519792	602408	540817	664000	0.143183	1.10434	Treated Avg	0.182382	0.428194	non	FALSE	unflagged
1	ENSGALP00000040377	Gallus gallus methyl-CpG binding domain protein 3 (MBD3), mRNA. [Source:RefSeq mRNA;Acc:NM_001079751] (g:1101, t:41172).	9	687653	633580	663154	602798	535755	632834	521218	631918	534958	574948	601882	588548	615216	-0.109037	1.07851	Control Avg	0.125305	0.346685	non	FALSE	unflagged
1	ENSGALP00000018122	Gallus gallus COP9 constitutive photomorphogenic homolog subunit 4 (Arabidopsis) (COPS4), mRNA. [Source:RefSeq mRNA;Acc:NM_001006447] (g:11130, t:18144).	25	566394	670535	604570	644037	469787	909633	438624	646891	403014	660686	601417	496478	706356	0.327633	1.25495	Treated Avg	5.79659e-05	0.0038143	HIGH	TRUE	unflagged
1	ENSGALP00000023016	LIM and calponin homology domains 1 [Source:HGNC Symbol;Acc:HGNC:29191] (g:14258, t:23059).	26	780582	622578	595929	597322	554056	661992	512085	614617	505831	566061	601105	589697	612514	-0.111602	1.08043	Control Avg	0.0800682	0.277422	non	FALSE	unflagged
1	ENSGALP00000034615	Cytochrome c oxidase subunit 2 [Source:UniProtKB/Swiss-Prot;Acc:P18944] (g:18370, t:29090).	21	977850	649116	483921	607820	519240	749712	400086	699035	401998	521684	601046	556619	645473	0.0783276	1.05579	Treated Avg	0.590566	0.780971	non	FALSE	unflagged
1	ENSGALP00000033549	UDP-N-acetylglucosamine pyrophosphorylase 1 like 1 [Source:HGNC Symbol;Acc:HGNC:28082] (g:9090, t:34191).	14	578864	677021	636567	678177	460943	730680	543642	586548	490510	627253	601021	542105	659936	0.0993292	1.07128	Treated Avg	0.309802	0.56395	non	FALSE	unflagged
1	ENSGALP00000005724	Gallus gallus flap structure-specific endonuclease 1 (FEN1), mRNA. [Source:RefSeq mRNA;Acc:NM_001079491] (g:24076, t:5734).	14	719305	640659	613100	614149	557723	711188	490959	600582	471715	587024	600640	570560	630720	-0.0251449	1.01758	Control Avg	0.679185	0.838753	non	FALSE	unflagged
1	ENSGALP00000007174	Gallus gallus SH3-domain GRB2-like endophilin B1 (SH3GLB1), mRNA. [Source:RefSeq mRNA;Acc:NM_001006534] (g:6284, t:7186).	14	761337	628416	645476	588257	504469	715425	472492	625237	486218	566439	599376	573998	624755	-0.0406414	1.02857	Control Avg	0.498383	0.717838	non	FALSE	unflagged
1	ENSGALP00000017306	sterol carrier protein 2 [Source:HGNC Symbol;Acc:HGNC:10606] (g:10652, t:17326).	23	791856	644935	641000	580731	550772	628129	517266	603415	514244	495669	596802	603028	590576	-0.19523	1.14491	Control Avg	0.00759115	0.0808916	LOW	FALSE	unflagged
1	ENSGALP00000000379	hydroxymethylbilane synthase [Source:HGNC Symbol;Acc:HGNC:4982] (g:291, t:380).	12	517796	673419	589647	640770	505582	921266	467733	592361	437167	616351	596209	503585	688833	0.254381	1.19282	Treated Avg	0.0125324	0.10586	non	FALSE	unflagged
1	ENSGALP00000008764	NADH dehydrogenase (ubiquinone) 1 beta subcomplex, 10, 22kDa [Source:HGNC Symbol;Acc:HGNC:7696] (g:5465, t:8778).	10	804127	603974	577094	561666	514437	665639	503075	639391	516080	575161	596064	582963	609166	-0.100552	1.07218	Control Avg	0.148939	0.385176	non	FALSE	unflagged
1	ENSGALP00000013458	Gallus gallus peptidase (mitochondrial processing) beta (PMPCB), nuclear gene encoding mitochondrial protein, mRNA. [Source:RefSeq mRNA;Acc:NM_001199472] (g:8280, t:13473).	23	762859	596672	640652	572032	521744	668073	495474	604825	527101	571144	596058	589566	602549	-0.134976	1.09807	Control Avg	0.0205345	0.134623	non	FALSE	unflagged
1	ENSGALP00000012293	60S ribosomal protein L35a [Source:RefSeq peptide;Acc:NP_001264386] (g:7611, t:12307).	14	595191	719139	616794	610592	536282	685404	511626	612099	479330	593170	595963	547845	644081	0.0505732	1.03568	Treated Avg	0.549497	0.754287	non	FALSE	unflagged
1	ENSGALP00000043076	chromosome 19 open reading frame 70 [Source:HGNC Symbol;Acc:HGNC:33702] (g:26847, t:45698).	15	876190	617819	521834	573322	519723	675003	443160	645005	500437	586863	595936	572269	619602	-0.0373861	1.02625	Control Avg	0.693606	0.847735	non	FALSE	unflagged
1	ENSGALP00000040819	mitochondrial ribosomal protein L55 [Source:HGNC Symbol;Acc:HGNC:16686] (g:27824, t:44271).	3	784420	630720	609050	574500	553830	647280	502417	591210	513809	550181	595742	592705	598778	-0.15094	1.11029	Control Avg	0.0168971	0.122533	non	FALSE	unflagged
1	ENSGALP00000023951	Gallus gallus mitochondrial ribosomal protein S30 (MRPS30), nuclear gene encoding mitochondrial protein, mRNA. [Source:RefSeq mRNA;Acc:NM_204939] (g:14874, t:23997).	9	807739	620090	558356	539836	497103	688198	445309	668820	516998	599918	594237	565101	623372	-0.0179278	1.0125	Control Avg	0.82683	0.919114	non	FALSE	unflagged
1	ENSGALP00000016481	Sec23 homolog A (S. cerevisiae) [Source:HGNC Symbol;Acc:HGNC:10701] (g:10150, t:16500).	21	717620	600846	561168	567209	497853	748649	471018	673019	463800	623670	592485	542292	642679	0.0757156	1.05388	Treated Avg	0.244669	0.497418	non	FALSE	unflagged
1	ENSGALP00000016816	exportin-5 [Source:RefSeq peptide;Acc:NP_001264581] (g:10341, t:16835).	23	567744	630129	639469	615332	492511	788985	498007	595552	459386	633943	592106	531423	652788	0.111	1.07998	Treated Avg	0.188434	0.43525	non	FALSE	unflagged
1	ENSGALP00000006762	Gallus gallus bleomycin hydrolase (BLMH), mRNA. [Source:RefSeq mRNA;Acc:NM_205104] (g:4259, t:6773).	29	430493	614252	684707	592888	503714	845524	526434	591975	431356	699583	592093	515341	668844	0.173288	1.12763	Treated Avg	0.250872	0.503444	non	FALSE	unflagged
1	ENSGALP00000013413	Gallus gallus DnaJ (Hsp40) homolog, subfamily C, member 2 (DNAJC2), mRNA. [Source:RefSeq mRNA;Acc:NM_001199325] (g:8249, t:13428).	21	782253	559693	599663	559808	504509	822470	451207	621459	439676	567089	590783	555462	626104	0.00827494	1.00575	Treated Avg	0.920343	0.966968	non	FALSE	unflagged
1	ENSGALP00000000955	CTP synthase 1 [Source:HGNC Symbol;Acc:HGNC:2519] (g:675, t:957).	8	520206	568448	619632	613746	473580	873970	478320	663027	454997	632855	589878	509347	670409	0.201998	1.15029	Treated Avg	0.0497608	0.215806	non	FALSE	unflagged
1	ENSGALP00000008485	Gallus gallus annexin A7 (ANXA7), mRNA. [Source:RefSeq mRNA;Acc:NM_001277347] (g:5299, t:8499).	11	560558	481630	469648	582129	461556	782548	548145	751959	578929	670041	588714	523767	653661	0.113363	1.08175	Treated Avg	0.462649	0.691726	non	FALSE	unflagged
1	ENSGALP00000009642	pre-mRNA processing factor 6 [Source:HGNC Symbol;Acc:HGNC:15860] (g:6001, t:9656).	18	716485	650280	649198	608204	519827	714004	467408	581373	439984	530852	587761	558580	616943	-0.0213284	1.01489	Control Avg	0.764448	0.888358	non	FALSE	unflagged
1	ENSGALP00000009276	AD012Z protein [Source:RefSeq peptide;Acc:NP_001264034] (g:13809, t:9290).	14	587479	752735	629768	554113	477557	536173	500700	563612	600682	673956	587677	559237	616118	-0.0388075	1.02726	Control Avg	0.785965	0.897813	non	FALSE	unflagged
1	ENSGALP00000013294	Gallus gallus 5'-nucleotidase, cytosolic II (NT5C2), mRNA. [Source:RefSeq mRNA;Acc:NM_001031234] (g:8179, t:13309).	11	503540	637734	647045	594475	493757	783325	533404	585708	495950	595781	587072	534739	639405	0.0574863	1.04065	Treated Avg	0.604599	0.791973	non	FALSE	unflagged
1	ENSGALP00000016173	Gallus gallus cleavage and polyadenylation specific factor 6, 68kDa (CPSF6), mRNA. [Source:RefSeq mRNA;Acc:NM_001039271] (g:19355, t:16192).	21	790928	613897	571032	591495	500861	650969	473979	636287	465987	574975	587041	560557	613525	-0.0262845	1.01839	Control Avg	0.713881	0.85969	non	FALSE	unflagged
1	ENSGALP00000011849	supervillin [Source:HGNC Symbol;Acc:HGNC:11480] (g:7331, t:11863).	29	777138	607902	584408	598429	494064	731821	453778	591902	462142	547748	584933	554306	615560	-0.0098375	1.00684	Control Avg	0.883491	0.949588	non	FALSE	unflagged
1	ENSGALP00000037366	39S ribosomal protein L37, mitochondrial [Source:RefSeq peptide;Acc:NP_001074974] (g:10761, t:38158).	15	785604	609254	601975	561756	554808	632571	480823	585439	495095	540226	584755	583661	585849	-0.157046	1.115	Control Avg	0.0152275	0.117287	non	FALSE	unflagged
1	ENSGALP00000027317	DIS3 exosome endoribonuclease and 3'-5' exoribonuclease [Source:HGNC Symbol;Acc:HGNC:20604] (g:16930, t:27368).	13	697527	649729	598722	597174	554170	725917	479922	565598	492458	482726	584394	564560	604229	-0.0804847	1.05737	Control Avg	0.298933	0.553142	non	FALSE	unflagged
1	ENSGALP00000005654	Gallus gallus fibronectin 1 (FN1), mRNA. [Source:RefSeq mRNA;Acc:NM_001198712] (g:3578, t:5664).	42	1296503	553119	461358	529916	529480	646614	325794	614347	393332	490213	584068	601293	566842	-0.182418	1.13478	Control Avg	0.431906	0.670959	non	FALSE	unflagged
1	ENSGALP00000013575	LIM and cysteine-rich domains 1 [Source:HGNC Symbol;Acc:HGNC:6633] (g:8349, t:13590).	16	867098	598098	502585	553490	427172	729801	445336	686227	431029	597907	583874	534644	633105	0.0973305	1.06979	Treated Avg	0.38004	0.626141	non	FALSE	unflagged
1	ENSGALP00000018048	nucleoporin 133kDa [Source:HGNC Symbol;Acc:HGNC:18016] (g:11091, t:18070).	19	834942	617565	524712	588966	497483	716174	412060	639026	414200	593338	583847	536679	631014	0.0871599	1.06228	Treated Avg	0.353606	0.603015	non	FALSE	unflagged
1	ENSGALP00000038778	actin-like 6A [Source:HGNC Symbol;Acc:HGNC:24124] (g:9061, t:39568).	12	782817	593312	570573	570726	516614	649927	472469	608024	512894	560873	583823	571073	596572	-0.0999682	1.07175	Control Avg	0.135773	0.362924	non	FALSE	unflagged
1	ENSGALP00000005078	polymerase (DNA-directed), delta interacting protein 2 [Source:HGNC Symbol;Acc:HGNC:23781] (g:3211, t:5087).	12	767544	597276	538353	579017	488319	702584	450791	668632	445101	593669	583129	538022	628236	0.0649656	1.04606	Treated Avg	0.378201	0.62539	non	FALSE	unflagged
1	ENSGALP00000042074	Uncharacterized protein [Source:UniProtKB/TrEMBL;Acc:R4GIX5] (g:27787, t:45966).	7	754719	561987	593094	548240	524629	659635	461463	642430	491484	591530	582921	565078	600764	-0.0745793	1.05305	Control Avg	0.271353	0.525167	non	FALSE	unflagged
1	ENSGALP00000005453	Gallus gallus DnaJ (Hsp40) homolog, subfamily C, member 7 (DNAJC7), mRNA. [Source:RefSeq mRNA;Acc:NM_001031502] (g:3449, t:5463).	16	514354	609933	639749	605105	466064	835471	429048	620716	439962	646751	580715	497835	663595	0.228854	1.1719	Treated Avg	0.0174662	0.124625	non	FALSE	unflagged
1	ENSGALP00000013653	von Hippel-Lindau binding protein 1 [Source:HGNC Symbol;Acc:HGNC:12662] (g:8389, t:13668).	11	498714	625190	626394	612536	448277	854070	466667	621576	420609	624485	579852	492132	667571	0.248713	1.18815	Treated Avg	0.0143793	0.113543	non	FALSE	unflagged
1	ENSGALP00000041149	Uncharacterized protein [Source:UniProtKB/TrEMBL;Acc:F1NPQ0] (g:26225, t:45765).	20	502845	614653	613453	635805	538377	798794	458866	588583	440242	606770	579839	510757	648921	0.152632	1.1116	Treated Avg	0.136578	0.364709	non	FALSE	unflagged
1	ENSGALP00000002304	four and a half LIM domains 3 [Source:HGNC Symbol;Acc:HGNC:3704] (g:1516, t:2306).	10	586689	656906	580917	596795	470925	705529	509380	584413	515840	587545	579494	532750	626238	0.0454087	1.03198	Treated Avg	0.581805	0.776417	non	FALSE	unflagged
1	ENSGALP00000016789	Protein phosphatase 1 regulatory subunit 12 [Source:UniProtKB/TrEMBL;Acc:F1NA71] (g:10325, t:16808).	28	643115	600759	646943	604075	539476	694176	474609	552058	482710	547507	578543	557371	599715	-0.0706147	1.05016	Control Avg	0.309023	0.563108	non	FALSE	unflagged
1	ENSGALP00000006137	leucine rich repeat (in FLII) interacting protein 1 [Source:HGNC Symbol;Acc:HGNC:6702] (g:3862, t:6147).	11	467929	516560	511555	618048	479735	854625	501754	680912	474857	677281	578326	487166	669485	0.250144	1.18933	Treated Avg	0.0587507	0.236428	non	FALSE	unflagged
1	ENSGALP00000024133	Gallus gallus histone deacetylase 2 (HDAC2), mRNA. [Source:RefSeq mRNA;Acc:NM_204831] (g:14991, t:24179).	10	792267	628948	498219	608645	470437	696239	371914	725908	371223	619106	578291	500812	655769	0.249972	1.18918	Treated Avg	0.0226917	0.141956	non	FALSE	unflagged
1	ENSGALP00000041404	Gallus gallus dystroglycan 1 (dystrophin-associated glycoprotein 1) (DAG1), mRNA. [Source:RefSeq mRNA;Acc:NM_001097540] (g:27710, t:42864).	16	757025	626729	584567	559129	506162	648755	478254	572141	483296	558889	577495	561861	593129	-0.0852598	1.06088	Control Avg	0.178039	0.422479	non	FALSE	unflagged
1	ENSGALP00000021353	Gallus gallus microsomal glutathione S-transferase 1 (MGST1), mRNA. [Source:RefSeq mRNA;Acc:NM_001135550] (g:13098, t:21384).	11	832669	550320	585655	573962	546748	619846	459429	602584	490873	510525	577261	583075	571447	-0.184564	1.13647	Control Avg	0.0195332	0.131621	non	FALSE	unflagged
1	ENSGALP00000021877	ATPase type 13A1 [Source:HGNC Symbol;Acc:HGNC:24215] (g:13439, t:21915).	13	774571	593585	620258	528905	523150	581632	474377	586220	511450	539407	573356	580761	565950	-0.197122	1.14641	Control Avg	0.00429649	0.0577135	LOW	FALSE	unflagged
1	ENSGALP00000007035	Gallus gallus secretory carrier membrane protein 1 (SCAMP1), mRNA. [Source:RefSeq mRNA;Acc:NM_001277993] (g:4425, t:7047).	10	705374	574680	545787	532361	462876	700198	455244	592499	525667	586645	568133	538990	597277	-0.0252074	1.01763	Control Avg	0.728628	0.867259	non	FALSE	unflagged
1	ENSGALP00000019549	Gallus gallus tripartite motif containing 27 (TRIM27), mRNA. [Source:RefSeq mRNA;Acc:NM_001099354] (g:11997, t:19575).	11	571939	638450	569493	614509	453926	844027	398630	610617	377185	585330	566411	474235	658587	0.298652	1.22999	Treated Avg	9.54066e-05	0.00561526	HIGH	TRUE	unflagged
1	ENSGALP00000004425	metastasis-associated protein MTA1 [Source:RefSeq peptide;Acc:NP_001012971] (g:2803, t:4434).	25	612383	599289	600600	582172	506697	681383	445979	604153	483323	547387	566337	529796	602877	0.00886291	1.00616	Treated Avg	0.890387	0.953156	non	FALSE	unflagged
1	ENSGALP00000006018	Uncharacterized protein [Source:UniProtKB/TrEMBL;Acc:E1C903] (g:3800, t:6028).	12	626232	596565	620972	617061	478523	676936	453817	572398	452631	558118	565325	526435	604216	0.0283296	1.01983	Treated Avg	0.674009	0.835481	non	FALSE	unflagged
1	ENSGALP00000010821	Gallus gallus GTP binding protein 4 (GTPBP4), mRNA. [Source:RefSeq mRNA;Acc:NM_001006354] (g:6703, t:10835).	12	646853	569694	539406	554651	477271	796122	455587	600188	441753	567404	564893	512174	617612	0.0899101	1.0643	Treated Avg	0.187153	0.432766	non	FALSE	unflagged
1	ENSGALP00000012485	myosin-7B [Source:RefSeq peptide;Acc:NP_989918] (g:3157, t:12499).	31	780941	504024	706858	585636	457673	707394	468564	592691	353563	490046	564739	553520	575958	-0.0905499	1.06478	Control Avg	0.465522	0.694051	non	FALSE	unflagged
1	ENSGALP00000014708	EBNA1 binding protein 2 [Source:HGNC Symbol;Acc:HGNC:15531] (g:9045, t:14724).	11	637772	618694	619484	562993	456217	678827	457711	585319	459973	566250	564324	526231	602417	0.0244361	1.01708	Treated Avg	0.700837	0.851873	non	FALSE	unflagged
1	ENSGALP00000011006	catenin, beta like 1 [Source:HGNC Symbol;Acc:HGNC:15879] (g:6817, t:11020).	14	619370	571635	578401	543918	475534	673381	496360	610951	474249	597391	564119	528783	599455	0.00158939	1.0011	Treated Avg	0.981831	0.993575	non	FALSE	unflagged
1	ENSGALP00000023548	death associated protein 3 [Source:HGNC Symbol;Acc:HGNC:2673] (g:19796, t:23594).	18	921729	633095	452218	605494	505019	647589	362761	563811	374574	572520	563881	523260	604502	0.0809066	1.05768	Treated Avg	0.584778	0.777242	non	FALSE	unflagged
1	ENSGALP00000041057	lectin, mannose-binding 2 [Source:HGNC Symbol;Acc:HGNC:16986] (g:28356, t:43519).	13	694395	571380	593054	536590	521256	638342	504755	588468	453553	501660	560345	553403	567288	-0.136956	1.09958	Control Avg	0.0323054	0.174279	non	FALSE	unflagged
1	ENSGALP00000014557	mutS homolog 2 [Source:HGNC Symbol;Acc:HGNC:7325] (g:8962, t:14573).	17	479642	586509	621180	576670	467149	742881	469377	593395	452498	607738	559704	497969	621439	0.126584	1.09171	Treated Avg	0.221638	0.474811	non	FALSE	unflagged
1	ENSGALP00000003623	Gallus gallus 3-hydroxyisobutyryl-CoA hydrolase (HIBCH), nuclear gene encoding mitochondrial protein, mRNA. [Source:RefSeq mRNA;Acc:NM_001031243] (g:2310, t:3630).	11	724712	557290	599482	552850	499761	624433	451714	599927	459568	522033	559177	547047	571307	-0.098899	1.07096	Control Avg	0.115892	0.334648	non	FALSE	unflagged
1	ENSGALP00000017367	Gallus gallus mago-nashi homolog 2 (pseudogene) (MAGOH2), mRNA. [Source:RefSeq mRNA;Acc:NM_204325] (g:10689, t:17388).	12	699831	604870	584635	564392	485566	624643	481327	551194	472898	515718	558507	544851	572163	-0.0975095	1.06992	Control Avg	0.125583	0.346685	non	FALSE	unflagged
1	ENSGALP00000005295	retinoic acid induced 14 [Source:HGNC Symbol;Acc:HGNC:14873] (g:3353, t:5305).	19	750513	643247	493343	571594	444516	672875	417004	621892	394679	572600	558226	500011	616442	0.150629	1.11005	Treated Avg	0.0741278	0.265789	non	FALSE	unflagged
1	ENSGALP00000021251	BCL2-like 13 (apoptosis facilitator) [Source:HGNC Symbol;Acc:HGNC:17164] (g:13037, t:21282).	6	765948	596245	498841	541968	515307	658532	444077	571872	479696	496255	556874	540774	572974	-0.0830244	1.05924	Control Avg	0.307444	0.561948	non	FALSE	unflagged
1	ENSGALP00000016919	Gallus gallus hematopoietic prostaglandin D synthase (HPGDS), mRNA. [Source:RefSeq mRNA;Acc:NM_205011] (g:10402, t:16938).	4	893732	524000	420091	690734	464190	763640	328784	601053	392670	487592	556649	499893	613404	0.160959	1.11803	Treated Avg	0.339956	0.592317	non	FALSE	unflagged
1	ENSGALP00000036798	Gallus gallus protein-L-isoaspartate (D-aspartate) O-methyltransferase (PCMT1), mRNA. [Source:RefSeq mRNA;Acc:NM_001031525] (g:12388, t:37591).	9	483412	622232	603049	585375	438914	789586	454100	583960	412643	591251	556452	478424	634481	0.21655	1.16195	Treated Avg	0.0275294	0.159394	non	FALSE	unflagged
1	ENSGALP00000019398	kinesin family member 15 [Source:HGNC Symbol;Acc:HGNC:17273] (g:11901, t:19424).	22	502331	622958	622274	609153	456508	764460	432031	562300	408720	577564	555830	484373	627287	0.189131	1.14008	Treated Avg	0.0459916	0.206517	non	FALSE	unflagged
1	ENSGALP00000008451	Gallus gallus cadherin 11, type 2, OB-cadherin (osteoblast) (CDH11), mRNA. [Source:RefSeq mRNA;Acc:NM_001004371] (g:5278, t:8465).	17	706962	572221	556890	535909	503851	575540	480704	540446	523313	558998	555483	554344	556623	-0.163341	1.11988	Control Avg	0.0267054	0.157282	non	FALSE	unflagged
1	ENSGALP00000014761	Gallus gallus aarF domain containing kinase 3 (ADCK3), nuclear gene encoding mitochondrial protein, mRNA. [Source:RefSeq mRNA;Acc:NM_001199413] (g:9082, t:14777).	19	794181	575339	565241	511196	527683	591341	460322	537082	463415	518014	554381	562168	546594	-0.197999	1.14711	Control Avg	0.00626469	0.0708934	LOW	FALSE	unflagged
1	ENSGALP00000031347	Uncharacterized protein [Source:UniProtKB/TrEMBL;Acc:E1C0I2] (g:8605, t:31983).	12	570797	568707	572530	557727	471064	731378	443210	555422	438510	625655	553500	499222	607778	0.103626	1.07447	Treated Avg	0.167823	0.409757	non	FALSE	unflagged
1	ENSGALP00000019907	Gallus gallus glia maturation factor, beta (GMFB), mRNA. [Source:RefSeq mRNA;Acc:NM_001031214] (g:12208, t:19934).	9	616863	582878	651086	531251	424536	689905	482304	533005	437004	579429	552826	522359	583294	-0.0132521	1.00923	Control Avg	0.876432	0.945806	non	FALSE	unflagged
1	ENSGALP00000040926	Uncharacterized protein [Source:UniProtKB/TrEMBL;Acc:R4GFX0] (g:26245, t:42908).	11	869807	609622	442897	544695	485665	667430	393765	609236	388621	508054	551979	516151	587807	0.0454387	1.032	Treated Avg	0.721235	0.86219	non	FALSE	unflagged
1	ENSGALP00000035895	Uncharacterized protein [Source:UniProtKB/TrEMBL;Acc:F1NAV7] (g:22802, t:36684).	4	652454	583320	574700	538712	466362	633345	452555	607482	455886	548841	551366	520391	582340	-0.00669755	1.00465	Control Avg	0.911686	0.96338	non	FALSE	unflagged
1	ENSGALP00000014004	Gallus gallus PTK7 protein tyrosine kinase 7 (PTK7), mRNA. [Source:RefSeq mRNA;Acc:NM_001031035] (g:8609, t:14020).	26	729299	588375	564919	528330	489003	628452	462669	561044	449163	503773	550503	539011	561995	-0.103805	1.0746	Control Avg	0.100265	0.309983	non	FALSE	unflagged
1	ENSGALP00000019755	Gallus gallus eukaryotic translation initiation factor 3, subunit M (EIF3M), mRNA. [Source:RefSeq mRNA;Acc:NM_001006406] (g:12109, t:19782).	21	514295	594506	571097	522628	492271	698302	448435	543669	467533	625938	547867	498726	597009	0.0693322	1.04923	Treated Avg	0.458474	0.690691	non	FALSE	unflagged
1	ENSGALP00000015687	Gallus gallus collagen, type I, alpha 2 (COL1A2), mRNA. [Source:RefSeq mRNA;Acc:NM_001079714] (g:9641, t:15703).	11	802886	557862	508328	522244	509865	535627	523785	576977	494543	444993	547711	567881	527541	-0.270608	1.20632	Control Avg	0.00745549	0.0797947	LOW	FALSE	unflagged
1	ENSGALP00000001655	Gallus gallus proteasome (prosome, macropain) subunit, beta type, 7 (PSMB7), mRNA. [Source:RefSeq mRNA;Acc:NM_204397] (g:1103, t:1657).	17	459099	558974	604895	562671	455332	750860	462454	593282	431913	579107	545859	482739	608979	0.139226	1.10131	Treated Avg	0.19966	0.447327	non	FALSE	unflagged
1	ENSGALP00000008208	fibulin 2 [Source:HGNC Symbol;Acc:HGNC:3601] (g:5120, t:8222).	23	874456	575076	499566	505810	449907	611565	433363	561643	448689	498091	545817	541196	550437	-0.121438	1.08782	Control Avg	0.250325	0.503035	non	FALSE	unflagged
1	ENSGALP00000005299	Gallus gallus FK506 binding protein 8, 38kDa (FKBP8), mRNA. [Source:RefSeq mRNA;Acc:NM_001254739] (g:3357, t:5309).	10	685645	580875	522103	526570	498045	645814	443401	583310	453961	512522	545225	520631	569818	-0.040387	1.02839	Control Avg	0.521937	0.734792	non	FALSE	unflagged
1	ENSGALP00000040941	Gallus gallus NADH dehydrogenase (ubiquinone) 1, subcomplex unknown, 2, 14.5kDa (NDUFC2), nuclear gene encoding mitochondrial protein, mRNA. [Source:RefSeq mRNA;Acc:NM_213574] (g:29172, t:45709).	8	763040	572200	540920	549010	523550	583362	434330	518330	496580	469290	545061	551684	538438	-0.196937	1.14626	Control Avg	0.0146923	0.114824	non	FALSE	unflagged
1	ENSGALP00000014539	EH-domain containing 4 [Source:HGNC Symbol;Acc:HGNC:3245] (g:8950, t:14555).	23	716365	564125	524071	541107	487919	640662	404358	553566	473517	541086	544678	521246	568109	-0.0385325	1.02707	Control Avg	0.579457	0.774225	non	FALSE	unflagged
1	ENSGALP00000004476	reticulocalbin 2, EF-hand calcium binding domain [Source:HGNC Symbol;Acc:HGNC:9935] (g:2844, t:4485).	20	733429	578385	539833	513813	490589	597312	441203	586245	458451	504973	544423	532701	556146	-0.0994491	1.07136	Control Avg	0.154169	0.390432	non	FALSE	unflagged
1	ENSGALP00000008869	myosin XVIIIB [Source:HGNC Symbol;Acc:HGNC:18150] (g:5538, t:8883).	19	708585	543300	553931	598162	489292	721480	379002	552201	396405	496872	543923	505443	582403	0.046395	1.03268	Treated Avg	0.598479	0.787318	non	FALSE	unflagged
1	ENSGALP00000006060	nucleoporin 214kDa [Source:HGNC Symbol;Acc:HGNC:8064] (g:3830, t:6070).	21	728168	589347	512012	538509	483242	626041	412485	582441	416250	528476	541697	510431	572963	0.0100142	1.00697	Treated Avg	0.892296	0.953905	non	FALSE	unflagged
1	ENSGALP00000003113	Gallus gallus breast carcinoma amplified sequence 2 (BCAS2), mRNA. [Source:RefSeq mRNA;Acc:NM_001257295] (g:2002, t:3118).	11	667499	584497	564140	544281	463027	637209	425351	577438	419371	528167	541098	507878	574318	0.0146574	1.01021	Treated Avg	0.806586	0.910055	non	FALSE	unflagged
1	ENSGALP00000014367	DnaJ (Hsp40) homolog, subfamily C, member 19 [Source:HGNC Symbol;Acc:HGNC:30528] (g:8852, t:14383).	6	771790	543560	530460	536220	519140	647560	374520	592510	417690	471450	540490	522720	558260	-0.0580087	1.04103	Control Avg	0.545735	0.752397	non	FALSE	unflagged
1	ENSGALP00000016711	Gallus gallus guanine monphosphate synthetase (GMPS), mRNA. [Source:RefSeq mRNA;Acc:NM_001006556] (g:10284, t:16730).	17	571268	575269	579214	537759	433011	717078	436249	572179	422903	543249	538818	488529	589107	0.0914145	1.06541	Treated Avg	0.176014	0.420696	non	FALSE	unflagged
1	ENSGALP00000037579	Gallus gallus diacylglycerol kinase, zeta (DGKZ), mRNA. [Source:RefSeq mRNA;Acc:NM_001031192] (g:8380, t:38374).	14	442593	569832	545134	558502	433192	812811	427336	608498	404331	577116	537934	450517	625352	0.274135	1.20927	Treated Avg	0.0086085	0.0866311	LOW	FALSE	unflagged
1	ENSGALP00000023319	catalase [Source:HGNC Symbol;Acc:HGNC:1516] (g:14471, t:23364).	26	659097	558121	563993	518529	459968	578632	489823	579935	446605	514315	536902	523897	549906	-0.0996101	1.07148	Control Avg	0.152337	0.388672	non	FALSE	unflagged
1	ENSGALP00000020457	Gallus gallus myoglobin (MB), mRNA. [Source:RefSeq mRNA;Acc:NM_001167752] (g:12541, t:20484).	8	465300	501959	591810	594026	384259	745364	453794	593143	389626	648818	536810	456958	616662	0.247583	1.18722	Treated Avg	0.0430694	0.20084	non	FALSE	unflagged
1	ENSGALP00000001882	solute carrier family 25 (mitochondrial carrier; citrate transporter), member 1 [Source:HGNC Symbol;Acc:HGNC:10979] (g:1240, t:1884).	16	822002	551240	527393	515815	496224	583163	426773	534568	467598	426478	535126	547998	522253	-0.223894	1.16788	Control Avg	0.0167029	0.122533	non	FALSE	unflagged
1	ENSGALP00000030179	Gallus gallus enhancer of yellow 2 homolog (Drosophila) (ENY2), transcript variant 2, mRNA. [Source:RefSeq mRNA;Acc:NM_001277433] (g:19438, t:30816).	3	652129	527643	493262	506987	431997	624868	455742	587229	457973	599767	533760	498221	569299	0.0217299	1.01518	Treated Avg	0.789188	0.899758	non	FALSE	unflagged
1	ENSGALP00000001577	Gallus gallus signal recognition particle receptor (docking protein) (SRPR), mRNA. [Source:RefSeq mRNA;Acc:NM_001039277] (g:1053, t:1579).	26	669192	524435	532752	477709	496356	540474	412013	521388	449257	698957	532253	511914	552593	-0.0462564	1.03258	Control Avg	0.693351	0.847735	non	FALSE	unflagged
1	ENSGALP00000007043	secretion associated, Ras related GTPase 1A [Source:HGNC Symbol;Acc:HGNC:10534] (g:4431, t:7055).	5	549640	621590	582670	571150	374160	710300	424510	539530	407720	537000	531827	467740	595914	0.174874	1.12887	Treated Avg	0.0422012	0.198704	non	FALSE	unflagged
1	ENSGALP00000008311	SEC24 family member C [Source:HGNC Symbol;Acc:HGNC:10705] (g:5181, t:8325).	19	609247	554981	567599	525463	479579	647128	431183	555491	429686	501391	530175	503459	556891	-0.0288486	1.0202	Control Avg	0.624501	0.805564	non	FALSE	unflagged
1	ENSGALP00000017671	DEAD (Asp-Glu-Ala-Asp) box helicase 24 [Source:HGNC Symbol;Acc:HGNC:13266] (g:10884, t:17692).	14	617527	542367	558815	515631	457013	611922	466226	535437	461400	534995	530133	512196	548070	-0.0779122	1.05549	Control Avg	0.213933	0.465747	non	FALSE	unflagged
1	ENSGALP00000042621	Gallus gallus PDZ and LIM domain 7 (enigma) (PDLIM7), mRNA. [Source:RefSeq mRNA;Acc:NM_001005345] (g:26159, t:43107).	17	652613	511658	516102	523983	450628	585671	492810	553617	503553	507836	529847	523141	536553	-0.141276	1.10288	Control Avg	0.0735841	0.265008	non	FALSE	unflagged
1	ENSGALP00000006626	Gallus gallus ATX1 antioxidant protein 1 homolog (yeast) (ATOX1), mRNA. [Source:RefSeq mRNA;Acc:NM_001277712] (g:4176, t:6637).	5	456075	585451	508770	567850	364510	859070	385780	602650	343880	605192	527923	411803	644043	0.458072	1.3737	Treated Avg	1.31718e-06	0.00022647	HIGH	TRUE	unflagged
1	ENSGALP00000042140	Gallus gallus bromodomain containing 4 (BRD4), mRNA. [Source:RefSeq mRNA;Acc:NM_001031588] (g:28734, t:44801).	12	437840	597196	577068	572145	407159	784160	414164	536436	376950	575560	527868	442636	613099	0.278883	1.21326	Treated Avg	0.0112011	0.0990085	LOW	FALSE	unflagged
1	ENSGALP00000006673	dipeptidyl-peptidase 9 [Source:HGNC Symbol;Acc:HGNC:18648] (g:4200, t:6684).	8	699189	563134	412637	615238	351378	852649	290884	643581	252173	592843	527371	401252	653489	0.572384	1.48698	Treated Avg	0.000145164	0.00732665	HIGH	TRUE	unflagged
1	ENSGALP00000009853	Gallus gallus zinc finger protein 326 (ZNF326), mRNA. [Source:RefSeq mRNA;Acc:NM_001006533] (g:6113, t:9867).	19	631650	515973	549734	530585	440329	620654	456551	556015	445761	525272	527252	504805	549700	-0.048806	1.03441	Control Avg	0.438508	0.675816	non	FALSE	unflagged
1	ENSGALP00000019818	Gallus gallus T-box 20 (TBX20), mRNA. [Source:RefSeq mRNA;Acc:NM_204144] (g:12151, t:19845).	11	688016	570195	529757	497983	485859	606728	429802	520802	463492	478594	527123	519385	534860	-0.126681	1.09178	Control Avg	0.0488026	0.213737	non	FALSE	unflagged
1	ENSGALP00000018070	polypeptide N-acetylgalactosaminyltransferase 2 [Source:HGNC Symbol;Acc:HGNC:4124] (g:11106, t:18092).	12	459494	385449	404370	421679	412579	670554	527537	743750	524475	719994	526988	465691	588285	0.123367	1.08927	Treated Avg	0.574816	0.77076	non	FALSE	unflagged
1	ENSGALP00000040682	Gallus gallus alanyl (membrane) aminopeptidase (ANPEP), mRNA. [Source:RefSeq mRNA;Acc:NM_204861] (g:27501, t:44858).	24	674779	554819	560157	499872	470937	540049	448272	492049	485361	486292	521259	527901	514616	-0.203789	1.15172	Control Avg	0.00302354	0.0464621	MED	FALSE	unflagged
1	ENSGALP00000041067	Gallus gallus lectin, galactoside-binding, soluble, 1 (LGALS1), mRNA. [Source:RefSeq mRNA;Acc:NM_206905] (g:29043, t:45109).	10	603666	497638	509158	498650	522022	636320	423376	595662	435912	489318	521172	498827	543518	-0.0564399	1.0399	Control Avg	0.47003	0.6967	non	FALSE	unflagged
1	ENSGALP00000022816	cytochrome b5 reductase 3 [Source:HGNC Symbol;Acc:HGNC:2873] (g:14122, t:22856).	15	740295	564210	488143	507861	488140	600051	388348	545820	411345	468152	520236	503254	537219	-0.0612199	1.04335	Control Avg	0.479751	0.703652	non	FALSE	unflagged
1	ENSGALP00000002495	enhancer of mRNA decapping 4 [Source:HGNC Symbol;Acc:HGNC:17157] (g:1636, t:2498).	22	548042	550248	552574	542347	445556	636871	396712	566915	411717	544929	519591	470920	568262	0.097915	1.07023	Treated Avg	0.131277	0.35681	non	FALSE	unflagged
1	ENSGALP00000025597	CD109 molecule [Source:HGNC Symbol;Acc:HGNC:21685] (g:15910, t:25644).	13	710727	568590	551535	534683	418198	565976	451557	484218	438003	468790	519228	514004	524451	-0.129393	1.09383	Control Avg	0.11459	0.33247	non	FALSE	unflagged
1	ENSGALP00000013709	microtubule-associated protein 1A [Source:HGNC Symbol;Acc:HGNC:6835] (g:8425, t:13724).	16	516843	539680	591623	504329	484652	594326	465607	505868	486147	497593	518667	508974	528359	-0.136181	1.09899	Control Avg	0.12472	0.346409	non	FALSE	unflagged
1	ENSGALP00000016450	glyoxalase I [Source:HGNC Symbol;Acc:HGNC:4323] (g:10127, t:16469).	5	479730	615560	501247	542200	414479	758550	346983	573994	369844	558950	516154	422457	609851	0.348155	1.27293	Treated Avg	3.28289e-06	0.000495121	HIGH	TRUE	unflagged
1	ENSGALP00000042870	Uncharacterized protein [Source:UniProtKB/TrEMBL;Acc:R4GL04] (g:27588, t:45535).	19	549404	587990	493596	545832	386653	768235	341070	587820	337291	562053	515994	421603	610386	0.367189	1.28984	Treated Avg	1.96262e-07	6.15337e-05	HIGH	TRUE	unflagged
1	ENSGALP00000000114	Gallus gallus glutamine--fructose-6-phosphate transaminase 1 (GFPT1), mRNA. [Source:RefSeq mRNA;Acc:NM_001030882] (g:85, t:115).	14	379705	559615	608631	519814	457678	541293	524768	488591	493336	585743	515917	492824	539011	-0.0747509	1.05318	Control Avg	0.656972	0.825389	non	FALSE	unflagged
1	ENSGALP00000007586	Gallus gallus aldehyde dehydrogenase 3 family, member A2 (ALDH3A2), mRNA. [Source:RefSeq mRNA;Acc:NM_001006223] (g:4763, t:7598).	12	693910	508413	582016	471685	467100	527663	418798	550559	401668	532088	515390	512698	518082	-0.136596	1.09931	Control Avg	0.0942796	0.300006	non	FALSE	unflagged
1	ENSGALP00000016773	NIMA-related kinase 9 [Source:HGNC Symbol;Acc:HGNC:18591] (g:10314, t:16792).	18	447643	539129	544957	546506	428286	751931	412234	546432	399889	535033	515204	446602	583806	0.191438	1.1419	Treated Avg	0.0522662	0.220259	non	FALSE	unflagged
1	ENSGALP00000004508	endoplasmic reticulum-golgi intermediate compartment (ERGIC) 1 [Source:HGNC Symbol;Acc:HGNC:29205] (g:2863, t:4517).	9	752693	567577	439825	526857	446148	643296	351471	600383	341232	477153	514664	466274	563053	0.128263	1.09298	Treated Avg	0.265935	0.519206	non	FALSE	unflagged
1	ENSGALP00000005132	DnaJ (Hsp40) homolog, subfamily A, member 4 [Source:HGNC Symbol;Acc:HGNC:14885] (g:3251, t:5141).	13	342276	436756	449408	521464	389817	794618	491644	623067	456320	637975	514334	425893	602776	0.273212	1.2085	Treated Avg	0.148703	0.384922	non	FALSE	unflagged
1	ENSGALP00000008393	ubiquitin specific peptidase 54 [Source:HGNC Symbol;Acc:HGNC:23513] (g:5232, t:8407).	7	405291	535860	520275	569180	369120	784589	415816	590695	367662	560287	511878	415633	608122	0.351496	1.27588	Treated Avg	0.00210653	0.0387166	MED	FALSE	unflagged
1	ENSGALP00000003978	Uncharacterized protein [Source:UniProtKB/TrEMBL;Acc:F1NZF7] (g:2531, t:3987).	13	571336	568138	558734	533853	427490	545321	425542	553404	408073	509031	510092	478235	541949	0.0136959	1.00954	Treated Avg	0.856167	0.935659	non	FALSE	unflagged
1	ENSGALP00000027180	Gallus gallus arginine and glutamate rich 1 (ARGLU1), mRNA. [Source:RefSeq mRNA;Acc:NM_001006267] (g:16855, t:27231).	7	669853	539449	489002	468337	464276	511965	427775	592696	431882	488349	508358	496558	520159	-0.0953756	1.06834	Control Avg	0.275851	0.530023	non	FALSE	unflagged
1	ENSGALP00000010450	KIAA0430 [Source:HGNC Symbol;Acc:HGNC:29562] (g:6475, t:10464).	5	596459	530260	526088	489691	419330	645841	416331	565396	447732	446399	508353	481188	535517	-0.0243472	1.01702	Control Avg	0.732118	0.869666	non	FALSE	unflagged
1	ENSGALP00000017014	AHA1, activator of heat shock 90kDa protein ATPase homolog 1 (yeast) [Source:HGNC Symbol;Acc:HGNC:1189] (g:10463, t:17033).	11	449319	547829	551846	605611	387857	760049	398366	527486	323746	513416	506552	422227	590878	0.301667	1.23257	Treated Avg	0.00689167	0.0762087	LOW	FALSE	unflagged
1	ENSGALP00000041195	Uncharacterized protein [Source:UniProtKB/TrEMBL;Acc:R4GGM5] (g:28484, t:43085).	12	636974	486760	381637	467169	453692	670995	385727	601210	449649	530162	506398	461536	551259	0.0776189	1.05527	Treated Avg	0.489625	0.710462	non	FALSE	unflagged
1	ENSGALP00000000199	suppressor of Ty 6 homolog (S. cerevisiae) [Source:HGNC Symbol;Acc:HGNC:11470] (g:146, t:200).	24	587928	533355	538501	507528	460436	592375	432615	507675	426488	477029	506393	489194	523592	-0.0775123	1.0552	Control Avg	0.196789	0.443504	non	FALSE	unflagged
1	ENSGALP00000009387	formin binding protein 1-like [Source:HGNC Symbol;Acc:HGNC:20851] (g:5850, t:9401).	14	565556	515462	508445	482514	434027	640517	433532	528147	437098	511873	505717	475732	535703	-0.0114409	1.00796	Control Avg	0.859943	0.935965	non	FALSE	unflagged
1	ENSGALP00000022917	Gallus gallus sorting and assembly machinery component 50 homolog (S. cerevisiae) (SAMM50), mRNA. [Source:RefSeq mRNA;Acc:NM_001278030] (g:14194, t:22959).	25	625695	523618	520335	476073	502317	521018	452740	489861	485497	449562	504672	517317	492026	-0.249738	1.18899	Control Avg	0.000602069	0.0172528	MED	FALSE	unflagged
1	ENSGALP00000041815	Gallus gallus calponin 2 (CNN2), mRNA. [Source:RefSeq mRNA;Acc:NM_001142256] (g:27777, t:43764).	8	704932	545375	448790	465682	425669	589938	411926	567112	379154	503382	504196	474094	534298	0.0157064	1.01095	Treated Avg	0.859653	0.935965	non	FALSE	unflagged
1	ENSGALP00000004614	thyroid hormone receptor interactor 12 [Source:HGNC Symbol;Acc:HGNC:12306] (g:2929, t:4623).	25	694441	524689	477796	489385	450107	615687	373045	524477	364980	505053	501966	472074	531858	0.0183113	1.01277	Treated Avg	0.821698	0.91735	non	FALSE	unflagged
1	ENSGALP00000002508	SIN3 transcription regulator family member A [Source:HGNC Symbol;Acc:HGNC:19353] (g:1644, t:2511).	17	760607	546650	450686	491931	439505	590351	367556	543073	363244	459364	501297	476320	526274	-0.00115183	1.0008	Control Avg	0.991292	0.997282	non	FALSE	unflagged
1	ENSGALP00000004104	U2 snRNP-associated SURP domain containing [Source:HGNC Symbol;Acc:HGNC:30855] (g:2612, t:4113).	20	617230	525693	521149	535317	468522	609822	379649	535741	358737	458982	501084	469057	533111	0.0225263	1.01574	Treated Avg	0.768196	0.890686	non	FALSE	unflagged
1	ENSGALP00000028073	Gallus gallus ADP-ribosylation-like factor 6 interacting protein 5 (ARL6IP5), mRNA. [Source:RefSeq mRNA;Acc:NM_001012605] (g:17436, t:28126).	8	765649	606649	568709	558270	499178	485841	381609	384897	384815	374652	501027	519992	482062	-0.250134	1.18932	Control Avg	0.0963958	0.303659	non	FALSE	unflagged
1	ENSGALP00000010583	DnaJ (Hsp40) homolog, subfamily B, member 11 [Source:HGNC Symbol;Acc:HGNC:14889] (g:6564, t:10597).	17	586823	537154	594986	485460	461286	433006	466861	467963	488658	485161	500736	519723	481749	-0.278816	1.2132	Control Avg	0.0077572	0.0818731	LOW	FALSE	unflagged
1	ENSGALP00000008547	sorting nexin-2 [Source:RefSeq peptide;Acc:NP_001012625] (g:5337, t:8561).	13	521186	527722	440714	432825	428406	611070	402107	577543	483446	580027	500505	455172	545837	0.0722594	1.05136	Treated Avg	0.50165	0.71994	non	FALSE	unflagged
1	ENSGALP00000007795	Gallus gallus solute carrier family 2 (facilitated glucose transporter), member 1 (SLC2A1), mRNA. [Source:RefSeq mRNA;Acc:NM_205209] (g:4889, t:7808).	6	796010	509580	508780	495520	440540	593160	345324	508370	357777	446965	500203	489686	510719	-0.0759983	1.05409	Control Avg	0.503588	0.720764	non	FALSE	unflagged
1	ENSGALP00000002121	serpin peptidase inhibitor, clade D (heparin cofactor), member 1 [Source:HGNC Symbol;Acc:HGNC:4838] (g:1396, t:2123).	15	660749	517750	466930	499614	440492	562620	389994	488445	494307	462143	498304	490494	506114	-0.124288	1.08997	Control Avg	0.140595	0.370243	non	FALSE	unflagged
1	ENSGALP00000003684	Glypican-1 [Source:UniProtKB/TrEMBL;Acc:F1P150] (g:2342, t:3692).	29	652121	508381	492238	433711	457849	444446	486081	500567	525351	466163	496691	522728	470654	-0.325927	1.25347	Control Avg	0.00175766	0.0348264	MED	FALSE	unflagged
1	ENSGALP00000007779	Uncharacterized protein [Source:UniProtKB/TrEMBL;Acc:F1NF84] (g:4881, t:7792).	19	525735	521239	504575	511340	466052	632836	396513	530168	401915	476540	496691	458958	534425	0.0370248	1.026	Treated Avg	0.588456	0.779635	non	FALSE	unflagged
1	ENSGALP00000043240	Gallus gallus CDK5 regulatory subunit associated protein 3 (CDK5RAP3), mRNA. [Source:RefSeq mRNA;Acc:NM_001031586] (g:25787, t:44899).	16	620162	522166	481307	463708	472291	578341	402874	484046	436393	503837	496513	482605	510420	-0.0916975	1.06562	Control Avg	0.171789	0.415442	non	FALSE	unflagged
1	ENSGALP00000038234	canopy FGF signaling regulator 3 [Source:HGNC Symbol;Acc:HGNC:11968] (g:28471, t:39024).	8	604741	513104	462291	471612	459447	543477	426459	531080	451599	487433	495124	480907	509341	-0.0930834	1.06665	Control Avg	0.21015	0.461711	non	FALSE	unflagged
1	ENSGALP00000014793	Gallus gallus synaptosomal-associated protein, 23kDa (SNAP23), mRNA. [Source:RefSeq mRNA;Acc:NM_001199666] (g:9097, t:14809).	15	699510	466726	471640	435944	403991	642579	389348	527187	391585	520108	494862	471215	518509	-0.0208711	1.01457	Control Avg	0.819427	0.916406	non	FALSE	unflagged
1	ENSGALP00000021795	ligase I, DNA, ATP-dependent [Source:HGNC Symbol;Acc:HGNC:6598] (g:13384, t:21833).	16	583816	502377	498537	486639	408870	606292	408605	519043	406431	522895	494350	461252	527449	0.0221359	1.01546	Treated Avg	0.717022	0.861251	non	FALSE	unflagged
1	ENSGALP00000027766	Gallus gallus MRE11 meiotic recombination 11 homolog A (S. cerevisiae) (MRE11A), mRNA. [Source:RefSeq mRNA;Acc:NM_204778] (g:17211, t:27819).	8	674627	481076	490965	524347	414097	542324	376797	603025	362522	470573	494035	463802	524269	0.0289387	1.02026	Treated Avg	0.761228	0.887227	non	FALSE	unflagged
1	ENSGALP00000001306	SRSF protein kinase 1 [Source:HGNC Symbol;Acc:HGNC:11305] (g:890, t:1308).	13	500823	533241	524061	498839	417039	629943	405812	539729	392096	496981	493856	447966	539747	0.0869133	1.0621	Treated Avg	0.210577	0.461935	non	FALSE	unflagged
1	ENSGALP00000043400	thioredoxin domain containing 17 [Source:HGNC Symbol;Acc:HGNC:28218] (g:27950, t:43725).	10	443711	544280	540119	546230	399792	692832	427981	482331	350355	507388	493502	432392	554612	0.169642	1.12478	Treated Avg	0.110436	0.327013	non	FALSE	unflagged
1	ENSGALP00000003157	Gallus gallus NADH dehydrogenase (ubiquinone) 1 beta subcomplex, 6, 17kDa (NDUFB6), nuclear gene encoding mitochondrial protein, mRNA. [Source:RefSeq mRNA;Acc:NM_001277525] (g:2033, t:3162).	10	762804	549749	441964	515147	422036	585939	335239	554069	318777	446267	493199	456164	530234	0.0826673	1.05897	Treated Avg	0.513692	0.72935	non	FALSE	unflagged
1	ENSGALP00000041816	calcium binding protein 39 [Source:HGNC Symbol;Acc:HGNC:20292] (g:27262, t:43897).	14	544834	536951	458007	483809	428828	643349	403497	474647	437988	515645	492756	454631	530880	0.0382714	1.02688	Treated Avg	0.611367	0.797579	non	FALSE	unflagged
1	ENSGALP00000013544	Gallus gallus coagulation factor II (thrombin) (F2), mRNA. [Source:RefSeq mRNA;Acc:NM_204605] (g:8332, t:13559).	16	527671	541710	431201	496846	397736	649203	410085	502987	436501	530184	492412	440639	544186	0.116939	1.08443	Treated Avg	0.147619	0.38395	non	FALSE	unflagged
1	ENSGALP00000010404	signal recognition particle receptor, B subunit [Source:HGNC Symbol;Acc:HGNC:24085] (g:26302, t:10418).	22	662882	491106	493903	489541	470391	534213	408114	479140	420693	466246	491623	491197	492049	-0.160389	1.11759	Control Avg	0.0172981	0.12409	non	FALSE	unflagged
1	ENSGALP00000025258	KIAA0368 [Source:HGNC Symbol;Acc:HGNC:29020] (g:15689, t:25304).	17	490890	523951	520448	501038	418210	660544	389055	504136	388429	517057	491376	441406	541345	0.111313	1.08021	Treated Avg	0.129391	0.352944	non	FALSE	unflagged
1	ENSGALP00000022759	OCIA domain containing 2 [Source:HGNC Symbol;Acc:HGNC:28685] (g:14081, t:22799).	8	732748	547451	535078	520238	498745	487844	383716	420127	383521	394756	490422	506762	474083	-0.24278	1.18327	Control Avg	0.0355797	0.181473	non	FALSE	unflagged
1	ENSGALP00000022772	Gallus gallus poly-U binding splicing factor 60KDa (PUF60), mRNA. [Source:RefSeq mRNA;Acc:NM_001031380] (g:14089, t:22812).	8	554880	513194	486775	539192	417882	621522	362391	547999	376545	482119	490250	439695	540805	0.129776	1.09412	Treated Avg	0.0375777	0.18597	non	FALSE	unflagged
1	ENSGALP00000015665	potassium channel tetramerization domain containing 12 [Source:HGNC Symbol;Acc:HGNC:14678] (g:9628, t:15681).	9	441071	524530	510514	515629	391276	658723	405598	514693	382329	541652	488602	426158	551045	0.181668	1.13419	Treated Avg	0.0431885	0.201149	non	FALSE	unflagged
1	ENSGALP00000023244	family with sequence similarity 162, member A [Source:HGNC Symbol;Acc:HGNC:17865] (g:7378, t:23289).	7	716896	519548	434511	462024	444121	562110	359585	534884	361108	489900	488469	463244	513693	0.00104931	1.00073	Treated Avg	0.991525	0.997282	non	FALSE	unflagged
1	ENSGALP00000008969	Fas-activated serine/threonine kinase [Source:HGNC Symbol;Acc:HGNC:24676] (g:5600, t:8983).	27	673388	495031	492690	463844	478635	531069	392682	479806	434462	442973	488458	494371	482545	-0.198386	1.14741	Control Avg	0.00437414	0.0582854	LOW	FALSE	unflagged
1	ENSGALP00000038130	Gallus gallus profilin 2 (PFN2), mRNA. [Source:RefSeq mRNA;Acc:NM_001079760] (g:10410, t:38920).	11	248264	405343	625437	430237	389951	593619	580155	481297	604323	510001	486863	489626	484099	-0.258038	1.19585	Control Avg	0.339083	0.591591	non	FALSE	unflagged
1	ENSGALP00000002634	nucleoporin 88kDa [Source:HGNC Symbol;Acc:HGNC:8067] (g:1719, t:2637).	11	784287	501511	422473	469482	400442	613705	320065	549718	324741	474480	486090	450402	521779	0.0796442	1.05676	Treated Avg	0.550345	0.754654	non	FALSE	unflagged
1	ENSGALP00000013700	Gallus gallus SEC13 homolog (S. cerevisiae) (SEC13), mRNA. [Source:RefSeq mRNA;Acc:NM_001277841] (g:8419, t:13715).	13	570654	544188	481111	506604	422179	633801	392582	490992	368202	445213	485553	446946	524160	0.0561578	1.03969	Treated Avg	0.405345	0.649947	non	FALSE	unflagged
1	ENSGALP00000009307	phospholipase C, delta 1 [Source:HGNC Symbol;Acc:HGNC:9060] (g:5805, t:9321).	17	558501	505981	518233	518377	448395	608518	393825	474246	377654	450419	485415	459322	511508	-0.0184016	1.01284	Control Avg	0.789709	0.899953	non	FALSE	unflagged
1	ENSGALP00000023673	Gallus gallus superkiller viralicidic activity 2-like 2 (S. cerevisiae) (SKIV2L2), mRNA. [Source:RefSeq mRNA;Acc:NM_001012944] (g:14709, t:23719).	20	535552	560864	501032	485581	409356	576387	374345	461294	431043	510502	484595	450266	518926	0.0298836	1.02093	Treated Avg	0.693616	0.847735	non	FALSE	unflagged
1	ENSGALP00000043246	lysophospholipase I [Source:HGNC Symbol;Acc:HGNC:6737] (g:26900, t:45922).	7	517541	556517	514274	490058	370651	655816	405612	484968	348641	501573	484565	431344	537786	0.142233	1.10361	Treated Avg	0.0737335	0.265182	non	FALSE	unflagged
1	ENSGALP00000041577	dynactin 1 [Source:HGNC Symbol;Acc:HGNC:2711] (g:26129, t:43552).	26	450794	501639	524212	517501	429882	662415	382352	506232	361931	503437	484039	429834	538245	0.138322	1.10062	Treated Avg	0.119942	0.339688	non	FALSE	unflagged
1	ENSGALP00000013213	coatomer protein complex, subunit gamma 2 [Source:HGNC Symbol;Acc:HGNC:2237] (g:8144, t:13228).	15	390409	513224	515997	498180	395878	692351	384013	516626	382073	539449	482820	413674	551966	0.218663	1.16365	Treated Avg	0.048449	0.212888	non	FALSE	unflagged
1	ENSGALP00000006196	M-phase phosphoprotein 10 (U3 small nucleolar ribonucleoprotein) [Source:HGNC Symbol;Acc:HGNC:7213] (g:3906, t:6206).	14	576852	503228	499080	485096	413854	571694	393016	508302	406360	467873	482535	457832	507239	-0.0227161	1.01587	Control Avg	0.690654	0.845861	non	FALSE	unflagged
1	ENSGALP00000012019	Gallus gallus RAB18, member RAS oncogene family (RAB18), mRNA. [Source:RefSeq mRNA;Acc:NM_001006355] (g:7435, t:12033).	7	609680	511980	486610	475320	423720	573650	395740	503480	391500	444390	481607	461450	501764	-0.0469621	1.03309	Control Avg	0.434709	0.673613	non	FALSE	unflagged
1	ENSGALP00000016102	SWI/SNF related, matrix associated, actin dependent regulator of chromatin, subfamily a, member 5 [Source:HGNC Symbol;Acc:HGNC:11101] (g:9913, t:16121).	16	568227	506327	544128	484877	467040	461050	405474	479829	420936	476303	481419	481161	481677	-0.164076	1.12045	Control Avg	0.0501147	0.216207	non	FALSE	unflagged
1	ENSGALP00000011167	Gallus gallus ribonuclease/angiogenin inhibitor 1 (RNH1), mRNA. [Source:RefSeq mRNA;Acc:NM_001006473] (g:6904, t:11181).	21	461790	516200	454458	482721	370380	722249	352327	533018	330987	587338	481147	393988	568305	0.347736	1.27256	Treated Avg	2.92059e-05	0.00228923	HIGH	TRUE	unflagged
1	ENSGALP00000024147	laminin, alpha 4 [Source:HGNC Symbol;Acc:HGNC:6484] (g:15001, t:24193).	14	650653	460310	482892	440617	497114	496415	395040	483022	449522	446648	480223	495044	465402	-0.256251	1.19437	Control Avg	0.000704766	0.0194632	MED	FALSE	unflagged
1	ENSGALP00000025629	Gallus gallus RNA binding motif protein 12B (RBM12B), mRNA. [Source:RefSeq mRNA;Acc:NM_001030944] (g:15930, t:25676).	20	623385	486226	501624	457654	399632	529976	410675	517818	391357	470173	478852	465335	492369	-0.080334	1.05726	Control Avg	0.233273	0.486251	non	FALSE	unflagged
1	ENSGALP00000039839	Gallus gallus FtsJ homolog 3 (E. coli) (FTSJ3), mRNA. [Source:RefSeq mRNA;Acc:NM_001030925] (g:332, t:40636).	19	490312	495765	593199	443006	446839	534261	447684	457026	466439	406985	478152	488895	467409	-0.255775	1.19398	Control Avg	0.0077763	0.0819124	LOW	FALSE	unflagged
1	ENSGALP00000024858	Gallus gallus RCSD domain containing 1 (RCSD1), mRNA. [Source:RefSeq mRNA;Acc:NM_001030789] (g:15440, t:24904).	9	584522	649951	599756	531227	377456	577129	359465	368824	360689	369317	477834	456378	499290	-0.0279698	1.01958	Control Avg	0.856312	0.935659	non	FALSE	unflagged
1	ENSGALP00000015059	metaxin 2 [Source:HGNC Symbol;Acc:HGNC:7506] (g:9264, t:15075).	9	747133	480511	397439	507195	415500	584193	331616	536760	320020	454330	477470	442342	512598	0.0751743	1.05349	Treated Avg	0.557197	0.759555	non	FALSE	unflagged
1	ENSGALP00000013321	Gallus gallus eukaryotic translation initiation factor 3, subunit J (EIF3J), mRNA. [Source:RefSeq mRNA;Acc:NM_001012771] (g:8187, t:13336).	13	439463	514970	472090	495419	390057	696887	357889	511300	346470	539507	476405	401194	551617	0.272939	1.20827	Treated Avg	0.000906761	0.0228554	MED	FALSE	unflagged
1	ENSGALP00000027352	von Willebrand factor A domain containing 8 [Source:HGNC Symbol;Acc:HGNC:29071] (g:16955, t:27404).	17	609085	474695	498049	492332	455904	553036	368536	482429	409780	411575	475542	468271	482813	-0.123101	1.08907	Control Avg	0.0805881	0.278032	non	FALSE	unflagged
1	ENSGALP00000016108	Gallus gallus sec1 family domain containing 1 (SCFD1), mRNA. [Source:RefSeq mRNA;Acc:NM_001199714] (g:9916, t:16127).	29	598115	486632	503182	483591	425073	535223	378847	471335	395975	476644	475462	460238	490685	-0.0703576	1.04998	Control Avg	0.255527	0.508755	non	FALSE	unflagged
1	ENSGALP00000014151	Gallus gallus TraB domain containing (TRABD), mRNA. [Source:RefSeq mRNA;Acc:NM_001030732] (g:8705, t:14167).	13	664592	485287	473428	433579	434664	536380	381365	484376	404533	445254	474346	471716	476975	-0.144669	1.10548	Control Avg	0.0369888	0.185118	non	FALSE	unflagged
1	ENSGALP00000007819	Gallus gallus peptidase D (PEPD), mRNA. [Source:RefSeq mRNA;Acc:NM_001079717] (g:4899, t:7832).	12	400708	621741	413881	605419	388162	707424	216800	561485	442443	383262	474132	372399	575866	0.437793	1.35453	Treated Avg	0.0149476	0.115969	non	FALSE	unflagged
1	ENSGALP00000018689	septin 11 [Source:HGNC Symbol;Acc:HGNC:25589] (g:11476, t:18712).	23	650266	490579	497149	458579	403867	544276	384367	490743	369847	449941	473961	461099	486824	-0.0775648	1.05524	Control Avg	0.260102	0.512891	non	FALSE	unflagged
1	ENSGALP00000007182	Uncharacterized protein [Source:UniProtKB/TrEMBL;Acc:E1BSH9] (g:4518, t:7194).	13	529468	458767	397752	458450	277114	806544	238807	650129	306288	611375	473469	349886	597053	0.618733	1.53553	Treated Avg	1.8507e-05	0.0016758	HIGH	TRUE	unflagged
1	ENSGALP00000006652	SAFB-like, transcription modulator [Source:HGNC Symbol;Acc:HGNC:20709] (g:4192, t:6663).	12	643957	506017	479086	470386	433259	537415	372104	465643	366263	452878	472701	458934	486468	-0.0723938	1.05146	Control Avg	0.312704	0.566717	non	FALSE	unflagged
1	ENSGALP00000027305	Gallus gallus ubiquitin carboxyl-terminal esterase L3 (ubiquitin thiolesterase) (UCHL3), mRNA. [Source:RefSeq mRNA;Acc:NM_204825] (g:16921, t:27356).	16	348265	506442	513900	494793	320304	752662	360071	530780	332109	545586	470491	374930	566053	0.397487	1.31721	Treated Avg	0.00290381	0.0459268	MED	FALSE	unflagged
1	ENSGALP00000026200	dystrophin [Source:RefSeq peptide;Acc:NP_990630] (g:16281, t:26250).	18	581571	481178	467966	452588	413041	563496	394331	467519	428481	448264	469844	457078	482609	-0.097244	1.06973	Control Avg	0.117291	0.336983	non	FALSE	unflagged
1	ENSGALP00000022871	tubulin--tyrosine ligase-like protein 12 [Source:RefSeq peptide;Acc:NP_001012558] (g:14167, t:22912).	12	396552	473616	524068	506498	372808	677073	382292	487513	336243	530114	468678	402393	534963	0.221145	1.16566	Treated Avg	0.0525098	0.220473	non	FALSE	unflagged
1	ENSGALP00000025278	Gallus gallus prostaglandin reductase 1 (PTGR1), mRNA. [Source:RefSeq mRNA;Acc:NM_001031435] (g:15702, t:25324).	11	720963	475778	414376	409576	368036	531016	381328	482637	409464	492321	468550	458833	478266	-0.091597	1.06555	Control Avg	0.40267	0.648604	non	FALSE	unflagged
1	ENSGALP00000000747	Gallus gallus zinc finger CCCH-type containing 11A (ZC3H11A), mRNA. [Source:RefSeq mRNA;Acc:NM_001031030] (g:541, t:748).	7	599865	474915	473419	465398	416571	522928	384106	492792	399632	455680	468531	454719	482343	-0.0799055	1.05695	Control Avg	0.196962	0.443705	non	FALSE	unflagged
1	ENSGALP00000041828	Gallus gallus hyaluronan and proteoglycan link protein 1 (HAPLN1), mRNA. [Source:RefSeq mRNA;Acc:NM_205482] (g:15627, t:45959).	14	717267	534318	415911	380070	413733	442826	421409	466287	464555	425541	468192	486575	449808	-0.274141	1.20927	Control Avg	0.0255348	0.153094	non	FALSE	unflagged
1	ENSGALP00000024648	leucyl/cystinyl aminopeptidase [Source:HGNC Symbol;Acc:HGNC:6656] (g:15301, t:24694).	12	581902	489900	478207	467245	429101	579356	371768	467927	388207	426470	468008	449837	486180	-0.0590907	1.04181	Control Avg	0.335294	0.588641	non	FALSE	unflagged
1	ENSGALP00000018469	cystathionine gamma-lyase [Source:HGNC Symbol;Acc:HGNC:2501] (g:11331, t:18492).	13	468938	476311	488760	480999	370961	708055	407032	429902	316150	528440	467555	410368	524741	0.169288	1.1245	Treated Avg	0.129501	0.353064	non	FALSE	unflagged
1	ENSGALP00000041913	Gallus gallus myosin, light chain 9, regulatory (MYL9), mRNA. [Source:RefSeq mRNA;Acc:NM_205278] (g:28567, t:43998).	11	541688	501070	431574	496858	362092	617110	355937	503916	378104	481757	467011	413879	520142	0.158044	1.11577	Treated Avg	0.0111472	0.0988592	LOW	FALSE	unflagged
1	ENSGALP00000002960	dynein, light chain, roadblock-type 1 [Source:HGNC Symbol;Acc:HGNC:15468] (g:1913, t:2964).	7	496638	501405	501575	473210	404517	598379	387792	479584	389434	435925	466846	435991	497701	0.00804886	1.00559	Treated Avg	0.906768	0.960715	non	FALSE	unflagged
1	ENSGALP00000001231	lysine (K)-specific demethylase 1A [Source:HGNC Symbol;Acc:HGNC:29079] (g:840, t:1233).	15	540836	481051	461888	456837	387999	596598	380965	509959	375096	474023	466525	429357	503694	0.055785	1.03942	Treated Avg	0.348722	0.59919	non	FALSE	unflagged
1	ENSGALP00000000933	Gallus gallus outer mitochondrial membrane cytochrome b5 (CYB5B), nuclear gene encoding mitochondrial protein, mRNA. [Source:RefSeq mRNA;Acc:NM_001030581] (g:660, t:935).	9	684558	499152	459338	496060	401336	548245	320049	476600	381188	398106	466463	449294	483633	-0.0414311	1.02913	Control Avg	0.679813	0.838945	non	FALSE	unflagged
1	ENSGALP00000009858	zinc finger CCCH-type containing 18 [Source:HGNC Symbol;Acc:HGNC:25091] (g:6118, t:9872).	18	546770	510247	489072	507278	413941	553886	359853	453658	360422	460523	465565	434012	497118	0.0304542	1.02133	Treated Avg	0.653655	0.821693	non	FALSE	unflagged
1	ENSGALP00000041423	Gallus gallus glutathione peroxidase 1 (GPX1), mRNA. [Source:RefSeq mRNA;Acc:NM_001277853] (g:28204, t:44493).	19	513144	526876	449640	467135	397672	567157	386820	494243	382726	460614	464603	426000	503205	0.0612555	1.04337	Treated Avg	0.331784	0.584984	non	FALSE	unflagged
1	ENSGALP00000027468	mitochondrial ribosomal protein S31 [Source:HGNC Symbol;Acc:HGNC:16632] (g:17033, t:27520).	11	572565	438523	428456	440239	417741	542495	396567	523031	427371	457608	464460	448540	480379	-0.0785906	1.05599	Control Avg	0.324324	0.577949	non	FALSE	unflagged
1	ENSGALP00000016509	SWI/SNF related, matrix associated, actin dependent regulator of chromatin, subfamily a, member 2 [Source:HGNC Symbol;Acc:HGNC:11098] (g:10164, t:16528).	33	582411	471792	452276	441585	419664	507054	388706	505542	428080	441621	463873	454227	473519	-0.111953	1.08069	Control Avg	0.11374	0.331458	non	FALSE	unflagged
1	ENSGALP00000023059	Gallus gallus PDS5, regulator of cohesion maintenance, homolog A (S. cerevisiae) (PDS5A), mRNA. [Source:RefSeq mRNA;Acc:NM_001012580] (g:14286, t:23102).	21	640079	475580	472701	466670	409630	527509	376663	490992	345453	418384	462366	448905	475827	-0.0709669	1.05042	Control Avg	0.35804	0.607226	non	FALSE	unflagged
1	ENSGALP00000019629	Gallus gallus proteasome (prosome, macropain) subunit, alpha type, 3 (PSMA3), mRNA. [Source:RefSeq mRNA;Acc:NM_001006491] (g:12039, t:19655).	19	400993	503447	506188	518459	389538	638291	377774	463580	345074	478331	462167	403913	520422	0.175338	1.12923	Treated Avg	0.0894551	0.292666	non	FALSE	unflagged
1	ENSGALP00000036453	Gallus gallus blood vessel epicardial substance (BVES), mRNA. [Source:RefSeq mRNA;Acc:NM_001001299] (g:15410, t:37249).	7	638460	441470	440381	448583	411587	570747	335122	535092	382187	405846	460948	441547	480348	-0.0387785	1.02724	Control Avg	0.667929	0.83179	non	FALSE	unflagged
1	ENSGALP00000043192	coronin, actin binding protein, 1B [Source:HGNC Symbol;Acc:HGNC:2253] (g:26394, t:43830).	6	613656	480712	475932	454623	420753	487435	375702	486865	390006	421747	460743	455210	466276	-0.125704	1.09104	Control Avg	0.0697091	0.258407	non	FALSE	unflagged
1	ENSGALP00000004355	Sodium/potassium-transporting ATPase subunit beta-3 [Source:UniProtKB/Swiss-Prot;Acc:P33879] (g:2764, t:4364).	14	646424	465536	477089	432609	427164	499914	353442	460579	404003	435219	460198	461624	458771	-0.165849	1.12183	Control Avg	0.0209485	0.135669	non	FALSE	unflagged
1	ENSGALP00000034255	Gallus gallus NADH dehydrogenase (ubiquinone) 1 alpha subcomplex, 8, 19kDa (NDUFA8), nuclear gene encoding mitochondrial protein, transcript variant 1, mRNA. [Source:RefSeq mRNA;Acc:NM_001277655] (g:1355, t:34898).	12	604571	494246	457423	432541	410074	531826	359067	497165	356201	454374	459749	437467	482030	-0.019613	1.01369	Control Avg	0.774493	0.892472	non	FALSE	unflagged
1	ENSGALP00000006933	Gallus gallus tubulin folding cofactor A (TBCA), mRNA. [Source:RefSeq mRNA;Acc:NM_001167729] (g:4353, t:6944).	13	354177	582163	388129	445708	338121	647538	347379	493936	376450	620371	459397	360851	557943	0.42768	1.34507	Treated Avg	0.000744907	0.0202569	MED	FALSE	unflagged
1	ENSGALP00000019303	SAC1 suppressor of actin mutations 1-like (yeast) [Source:HGNC Symbol;Acc:HGNC:17059] (g:11846, t:19329).	16	604540	473768	463910	425332	432393	484420	389174	477783	410553	424722	458660	460114	457205	-0.176308	1.12999	Control Avg	0.00922548	0.0897204	LOW	FALSE	unflagged
1	ENSGALP00000042606	FUN14 domain containing 2 [Source:HGNC Symbol;Acc:HGNC:24925] (g:27376, t:45111).	10	621436	480095	444958	453380	435802	527160	344408	499570	354057	409898	457076	440132	474021	-0.0511945	1.03612	Control Avg	0.527743	0.738463	non	FALSE	unflagged
1	ENSGALP00000016120	Gallus gallus RAP1B, member of RAS oncogene family (RAP1B), mRNA. [Source:RefSeq mRNA;Acc:NM_001007852] (g:9927, t:16139).	6	342603	589467	536502	497872	507403	271997	504014	384634	453945	476078	456452	468893	444010	-0.271588	1.20714	Control Avg	0.280302	0.534464	non	FALSE	unflagged
1	ENSGALP00000011441	Gallus gallus acyl-CoA dehydrogenase, C-2 to C-3 short chain (ACADS), nuclear gene encoding mitochondrial protein, mRNA. [Source:RefSeq mRNA;Acc:NM_001006193] (g:7072, t:11455).	19	612108	430588	455930	439840	419950	500787	392340	504571	397741	401963	455582	455614	455550	-0.166976	1.1227	Control Avg	0.0247397	0.1507	non	FALSE	unflagged
1	ENSGALP00000041224	translocase of inner mitochondrial membrane 13 homolog (yeast) [Source:HGNC Symbol;Acc:HGNC:11816] (g:28937, t:43405).	12	558719	473396	498390	448126	419760	521156	381922	435372	384176	423606	454462	448593	460331	-0.132799	1.09642	Control Avg	0.0259858	0.154236	non	FALSE	unflagged
1	ENSGALP00000011629	Gallus gallus ATPase, H+ transporting, lysosomal 13kDa, V1 subunit G1 (ATP6V1G1), mRNA. [Source:RefSeq mRNA;Acc:NM_001277677] (g:7190, t:11643).	5	499580	464170	500430	459220	376220	598080	368150	457120	351020	467860	454185	419080	489290	0.0488558	1.03444	Treated Avg	0.482932	0.705865	non	FALSE	unflagged
1	ENSGALP00000020792	Gallus gallus nucleoporin 37kDa (NUP37), mRNA. [Source:RefSeq mRNA;Acc:NM_001277392] (g:12759, t:20821).	12	721099	518247	370659	488006	383019	609259	261061	506979	302363	370470	453116	407640	498592	0.156751	1.11477	Treated Avg	0.324528	0.57812	non	FALSE	unflagged
1	ENSGALP00000018594	Gallus gallus small nuclear ribonucleoprotein polypeptide F (SNRPF), mRNA. [Source:RefSeq mRNA;Acc:NM_001277362] (g:11409, t:18617).	6	493770	512970	444090	463310	392070	554280	368460	502200	367140	413440	451173	413106	489240	0.0645882	1.04579	Treated Avg	0.341963	0.593513	non	FALSE	unflagged
1	ENSGALP00000039960	non-SMC condensin I complex, subunit H [Source:HGNC Symbol;Acc:HGNC:1112] (g:24128, t:40755).	16	472074	421218	477973	399971	376393	528564	397383	497756	433839	496518	450169	431532	468805	-0.0671912	1.04767	Control Avg	0.496917	0.716604	non	FALSE	unflagged
1	ENSGALP00000021769	Uncharacterized protein [Source:UniProtKB/TrEMBL;Acc:H9L022] (g:13365, t:21807).	10	608637	534113	536173	504683	384260	486493	357256	443122	291394	353553	449968	435544	464393	-0.0518926	1.03662	Control Avg	0.686443	0.84264	non	FALSE	unflagged
1	ENSGALP00000037584	Gallus gallus developmentally regulated GTP binding protein 1 (DRG1), mRNA. [Source:RefSeq mRNA;Acc:NM_001032362] (g:6921, t:38379).	24	493403	449706	466545	452017	392211	570314	367763	478929	366086	460748	449772	417202	482343	0.031174	1.02184	Treated Avg	0.62046	0.803807	non	FALSE	unflagged
1	ENSGALP00000016152	HECT domain containing E3 ubiquitin protein ligase 1 [Source:HGNC Symbol;Acc:HGNC:20157] (g:9946, t:16171).	20	366315	499251	488222	482497	366167	668037	334915	473030	317751	496457	449264	374674	523854	0.292727	1.22495	Treated Avg	0.00736822	0.0793313	LOW	FALSE	unflagged
1	ENSGALP00000019613	Gallus gallus adenylosuccinate lyase (ADSL), mRNA. [Source:RefSeq mRNA;Acc:NM_205529] (g:12034, t:19639).	19	395206	495546	470407	498945	356888	700377	351456	470944	292753	454316	448684	373342	524026	0.299607	1.23081	Treated Avg	0.00480973	0.0609088	LOW	FALSE	unflagged
1	ENSGALP00000007235	Gallus gallus sphingosine-1-phosphate lyase 1 (SGPL1), mRNA. [Source:RefSeq mRNA;Acc:NM_001007946] (g:4553, t:7247).	15	611911	490912	448189	410822	383137	495523	382779	459338	374022	422589	447922	440008	455837	-0.110717	1.07977	Control Avg	0.127063	0.349141	non	FALSE	unflagged
1	ENSGALP00000004217	bromodomain containing 3 [Source:HGNC Symbol;Acc:HGNC:1104] (g:2682, t:4226).	7	576724	461331	489038	425935	387695	454007	384123	481175	376722	441372	447812	442860	452764	-0.128028	1.0928	Control Avg	0.0821408	0.281008	non	FALSE	unflagged
1	ENSGALP00000003974	methylcrotonoyl-CoA carboxylase 2 (beta) [Source:HGNC Symbol;Acc:HGNC:6937] (g:2529, t:3983).	11	566936	463057	447790	412701	408217	564145	360561	468911	363762	414684	447076	429453	464700	-0.0579613	1.04099	Control Avg	0.362073	0.611033	non	FALSE	unflagged
1	ENSGALP00000041937	Gallus gallus tropomyosin 2 (beta) (TPM2), mRNA. [Source:RefSeq mRNA;Acc:NM_205446] (g:25842, t:45378).	6	397201	549970	423028	438000	360585	534166	387591	465903	402119	500970	445953	394105	497802	0.141055	1.10271	Treated Avg	0.200806	0.449271	non	FALSE	unflagged
1	ENSGALP00000020349	pre-mRNA processing factor 39 [Source:HGNC Symbol;Acc:HGNC:20314] (g:12468, t:20376).	14	403481	450300	450422	471238	389687	616093	348684	520826	328434	476008	445517	384142	506893	0.211394	1.15781	Treated Avg	0.0182972	0.127661	non	FALSE	unflagged
1	ENSGALP00000035995	Gallus gallus microtubule-associated protein, RP/EB family, member 2 (MAPRE2), mRNA. [Source:RefSeq mRNA;Acc:NM_001031017] (g:15215, t:36784).	12	484618	490198	415397	459735	364216	628602	325424	481691	343141	449643	444266	386559	501974	0.199103	1.14798	Treated Avg	0.00146119	0.0308994	MED	FALSE	unflagged
1	ENSGALP00000000876	Gallus gallus fatty acid binding protein 3, muscle and heart (mammary-derived growth inhibitor) (FABP3), mRNA. [Source:RefSeq mRNA;Acc:NM_001030889] (g:620, t:878).	15	238716	449562	394047	558369	345251	746518	371933	502643	306327	528710	444208	331255	557160	0.524369	1.4383	Treated Avg	0.0053249	0.0646508	LOW	FALSE	unflagged
1	ENSGALP00000035339	Gallus gallus ATP synthase, H+ transporting, mitochondrial F1 complex, beta polypeptide (ATP5B), nuclear gene encoding mitochondrial protein, mRNA. [Source:RefSeq mRNA;Acc:NM_001031391] (g:22539, t:36114).	15	642166	472885	465211	377798	416485	453937	353777	468677	412155	370875	443397	457959	428834	-0.254291	1.19275	Control Avg	0.00403155	0.0554788	LOW	FALSE	unflagged
1	ENSGALP00000002576	Gallus gallus protein phosphatase 2A activator, regulatory subunit 4 (PPP2R4), mRNA. [Source:RefSeq mRNA;Acc:NM_001031371] (g:13978, t:2579).	13	393469	497886	485192	460939	342159	643503	345130	460245	323318	479368	443121	377854	508388	0.241139	1.18193	Treated Avg	0.0128498	0.107519	non	FALSE	unflagged
1	ENSGALP00000005199	proline-rich coiled-coil 2C [Source:HGNC Symbol;Acc:HGNC:24903] (g:3290, t:5208).	11	439141	466247	468422	445390	397244	532858	378776	454467	363446	484804	443079	409406	476753	0.0358968	1.02519	Treated Avg	0.658727	0.826278	non	FALSE	unflagged
1	ENSGALP00000010475	coiled-coil-helix-coiled-coil-helix domain containing 3 [Source:HGNC Symbol;Acc:HGNC:21906] (g:6489, t:10489).	11	583603	443940	414568	420573	402644	500048	360582	456331	396717	450829	442984	431623	454344	-0.0930634	1.06663	Control Avg	0.200941	0.449271	non	FALSE	unflagged
1	ENSGALP00000006326	Gallus gallus twinfilin, actin-binding protein, homolog 2 (Drosophila) (TWF2), mRNA. [Source:RefSeq mRNA;Acc:NM_001030589] (g:3977, t:6336).	15	378448	476101	499933	457906	404500	606698	354735	460650	323322	464961	442725	392188	493263	0.139743	1.10171	Treated Avg	0.198998	0.446782	non	FALSE	unflagged
1	ENSGALP00000002670	neuroplastin [Source:HGNC Symbol;Acc:HGNC:17867] (g:1741, t:2673).	5	595025	421253	431570	415716	380334	521590	331193	481991	367103	458119	440389	421045	459734	-0.0313862	1.02199	Control Avg	0.683853	0.841981	non	FALSE	unflagged
1	ENSGALP00000012098	Gallus gallus YME1-like 1 (S. cerevisiae) (YME1L1), nuclear gene encoding mitochondrial protein, mRNA. [Source:RefSeq mRNA;Acc:NM_001031512] (g:7492, t:12112).	15	594298	455680	435917	419607	417847	509021	353506	440881	369686	395484	439193	434251	444135	-0.132741	1.09637	Control Avg	0.0495071	0.215512	non	FALSE	unflagged
1	ENSGALP00000019563	X-prolyl aminopeptidase (aminopeptidase P) 3, putative [Source:HGNC Symbol;Acc:HGNC:28052] (g:12003, t:19589).	5	394397	487271	455301	507240	375392	678522	334144	467572	296069	392970	438888	371061	506715	0.258662	1.19637	Treated Avg	0.0200105	0.132998	non	FALSE	unflagged
1	ENSGALP00000025327	MDN1, midasin homolog (yeast) [Source:HGNC Symbol;Acc:HGNC:18302] (g:15733, t:25373).	24	481838	430184	412369	407941	373899	523179	411305	499365	403166	437464	438071	416515	459627	-0.0476754	1.0336	Control Avg	0.594531	0.783593	non	FALSE	unflagged
1	ENSGALP00000001365	huntingtin interacting protein 1 [Source:HGNC Symbol;Acc:HGNC:4913] (g:930, t:1367).	14	467688	425839	424095	485524	351363	627014	329691	497346	312195	457360	437812	377006	498617	0.22842	1.17155	Treated Avg	0.00253087	0.0427918	MED	FALSE	unflagged
1	ENSGALP00000041134	Gallus gallus microfibrillar-associated protein 1 (MFAP1), mRNA. [Source:RefSeq mRNA;Acc:NM_001256948] (g:28295, t:42736).	8	573374	503679	475866	465310	385449	462736	357691	412830	336431	404423	437779	425762	449796	-0.0755231	1.05374	Control Avg	0.378503	0.62539	non	FALSE	unflagged
1	ENSGALP00000016414	Gallus gallus ADP-ribosylation factor interacting protein 1 (ARFIP1), mRNA. [Source:RefSeq mRNA;Acc:NM_001252398] (g:10105, t:16433).	9	511146	441542	448707	450764	393056	520676	358891	453529	376061	421633	437601	417572	457629	-0.0424183	1.02984	Control Avg	0.480901	0.704369	non	FALSE	unflagged
1	ENSGALP00000022744	inositol 1,4,5-trisphosphate receptor, type 2 [Source:HGNC Symbol;Acc:HGNC:6181] (g:14071, t:22784).	16	648791	482120	369417	435090	393599	536990	306564	465990	320541	401635	436074	407782	464365	0.0384585	1.02702	Treated Avg	0.725111	0.864811	non	FALSE	unflagged
1	ENSGALP00000042163	Gallus gallus seryl-tRNA synthetase (SARS), mRNA. [Source:RefSeq mRNA;Acc:NM_001031392] (g:26809, t:45077).	11	357430	468139	468121	457281	357495	668540	347013	449862	305394	469293	434857	367091	502623	0.257158	1.19512	Treated Avg	0.0255673	0.153116	non	FALSE	unflagged
1	ENSGALP00000038322	Gallus gallus vacuolar protein sorting 29 homolog (S. cerevisiae) (VPS29), mRNA. [Source:RefSeq mRNA;Acc:NM_001007837] (g:4529, t:39111).	8	545284	472067	427876	420702	377308	530100	343016	464665	365427	402075	434852	411782	457922	-0.0163952	1.01143	Control Avg	0.793939	0.902473	non	FALSE	unflagged
1	ENSGALP00000000583	Gallus gallus histidine triad nucleotide binding protein 1 (HINT1), mRNA. [Source:RefSeq mRNA;Acc:NM_204689] (g:428, t:584).	13	367078	614486	350632	462239	287513	572970	295866	496159	301615	588550	433711	320541	546881	0.591931	1.50726	Treated Avg	1.106e-09	1.96499e-06	HIGH	TRUE	unflagged
1	ENSGALP00000000810	Gallus gallus DEAD (Asp-Glu-Ala-Asp) box polypeptide 42 (DDX42), mRNA. [Source:RefSeq mRNA;Acc:NM_001030926] (g:581, t:811).	20	511963	464604	432843	447795	356499	544031	355634	447154	330065	426726	431731	397401	466062	0.0601064	1.04254	Treated Avg	0.321337	0.575319	non	FALSE	unflagged
1	ENSGALP00000016606	Gallus gallus KRR1, small subunit (SSU) processome component, homolog (yeast) (KRR1), mRNA. [Source:RefSeq mRNA;Acc:NM_001030744] (g:10227, t:16625).	6	504274	436289	443962	415399	391796	498191	360389	436073	375375	455484	431723	415159	448287	-0.0633542	1.04489	Control Avg	0.324707	0.578246	non	FALSE	unflagged
1	ENSGALP00000000337	HEAT repeat containing 1 [Source:HGNC Symbol;Acc:HGNC:25517] (g:258, t:338).	13	536546	442757	432391	402637	386310	509090	371492	454405	361373	410371	430737	417622	443852	-0.0851575	1.0608	Control Avg	0.158316	0.396054	non	FALSE	unflagged
1	ENSGALP00000040891	spermatogenesis associated, serine-rich 2 [Source:HGNC Symbol;Acc:HGNC:18650] (g:27732, t:44094).	13	538967	446991	424860	455855	380709	516961	312362	458767	323784	445965	430522	396136	464908	0.0729816	1.05189	Treated Avg	0.28788	0.54219	non	FALSE	unflagged
1	ENSGALP00000013190	adaptor-related protein complex 1, beta 1 subunit [Source:HGNC Symbol;Acc:HGNC:554] (g:8138, t:13205).	19	389289	450716	479209	452285	359843	569502	366722	452760	347735	433208	430127	388560	471694	0.0884911	1.06326	Treated Avg	0.353663	0.603015	non	FALSE	unflagged
1	ENSGALP00000039818	Gallus gallus PRP3 pre-mRNA processing factor 3 homolog (S. cerevisiae) (PRPF3), mRNA. [Source:RefSeq mRNA;Acc:NM_001031390] (g:28205, t:40616).	18	509521	449743	469908	432020	367867	511037	348135	460443	350323	399862	429886	409151	450621	-0.029807	1.02088	Control Avg	0.627117	0.806401	non	FALSE	unflagged
1	ENSGALP00000014935	fragile X mental retardation 1 [Source:HGNC Symbol;Acc:HGNC:3775] (g:9177, t:14951).	21	540635	454047	433104	419329	374475	525092	341300	447847	342037	420339	429820	406310	453331	-0.00814313	1.00566	Control Avg	0.889839	0.952952	non	FALSE	unflagged
1	ENSGALP00000008465	Gallus gallus ribosomal RNA processing 1 homolog B (S. cerevisiae) (RRP1B), mRNA. [Source:RefSeq mRNA;Acc:NM_001031334] (g:22808, t:8479).	17	459065	450261	453607	428703	388679	503821	346719	443827	351906	469530	429612	399995	459228	0.0238442	1.01666	Treated Avg	0.735733	0.872479	non	FALSE	unflagged
1	ENSGALP00000005482	bystin-like [Source:HGNC Symbol;Acc:HGNC:1157] (g:3467, t:5492).	18	408276	471681	480319	483345	392109	474256	355764	429176	347434	453015	429537	396780	462295	0.0420389	1.02957	Treated Avg	0.670191	0.833011	non	FALSE	unflagged
1	ENSGALP00000012993	Gallus gallus growth factor receptor-bound protein 2 (GRB2), mRNA. [Source:RefSeq mRNA;Acc:NM_204411] (g:8016, t:13008).	13	395181	466294	475512	439537	346972	539370	384082	445245	347071	449354	428862	389764	467960	0.0746181	1.05308	Treated Avg	0.43752	0.675154	non	FALSE	unflagged
1	ENSGALP00000012448	Gallus gallus mitogen-activated protein kinase kinase 1 (MAP2K1), mRNA. [Source:RefSeq mRNA;Acc:NM_001005830] (g:7687, t:12462).	5	449054	440483	403776	419046	346029	655209	328219	472650	291070	478260	428379	363630	493130	0.259009	1.19666	Treated Avg	0.00212241	0.0387412	MED	FALSE	unflagged
1	ENSGALP00000015846	Gallus gallus asparagine synthetase (glutamine-hydrolyzing) (ASNS), mRNA. [Source:RefSeq mRNA;Acc:NM_001030977] (g:9748, t:15862).	16	414537	476849	442541	459400	365694	574163	328466	425152	348462	441170	427643	379940	475347	0.138001	1.10038	Treated Avg	0.0807515	0.278032	non	FALSE	unflagged
1	ENSGALP00000015979	peptidylprolyl isomerase G (cyclophilin G) [Source:HGNC Symbol;Acc:HGNC:14650] (g:9839, t:15996).	12	569630	442533	449036	412205	352661	490183	315180	475293	327193	434505	426842	402740	450944	0.0120656	1.0084	Treated Avg	0.874277	0.944064	non	FALSE	unflagged
1	ENSGALP00000037232	Gallus gallus Ewing sarcoma breakpoint region 1 (EWSR1), mRNA. [Source:RefSeq mRNA;Acc:NM_001039267] (g:8149, t:38026).	6	474265	442913	433724	436894	388530	481292	373761	440238	357596	434303	426352	405575	447128	-0.036652	1.02573	Control Avg	0.594481	0.783593	non	FALSE	unflagged
1	ENSGALP00000028958	Uncharacterized protein [Source:UniProtKB/TrEMBL;Acc:H9L135] (g:18747, t:29609).	22	589292	415982	454019	409183	401533	465854	352002	414722	371179	385724	425949	433605	418293	-0.213343	1.15937	Control Avg	0.000793441	0.0211643	MED	FALSE	unflagged
1	ENSGALP00000015519	solute carrier family 25 (aspartate/glutamate carrier), member 12 [Source:HGNC Symbol;Acc:HGNC:10982] (g:9545, t:15535).	14	553314	453936	432593	423195	393155	489323	333696	451153	363496	364478	425834	415251	436417	-0.0944444	1.06765	Control Avg	0.184866	0.430577	non	FALSE	unflagged
1	ENSGALP00000013659	THUMP domain containing 3 [Source:HGNC Symbol;Acc:HGNC:24493] (g:8394, t:13674).	14	340543	452486	446586	458505	353020	632460	340579	450135	308964	469500	425278	357938	492617	0.263339	1.20025	Treated Avg	0.0201385	0.132998	non	FALSE	unflagged
1	ENSGALP00000003592	Gallus gallus ligase III, DNA, ATP-dependent (LIG3), nuclear gene encoding mitochondrial protein, mRNA. [Source:RefSeq mRNA;Acc:NM_001006215] (g:2288, t:3599).	15	579614	429048	433951	401198	407623	451455	353873	438206	362516	391055	424854	427515	422192	-0.180137	1.13299	Control Avg	0.00835203	0.0854478	LOW	FALSE	unflagged
1	ENSGALP00000022924	parvin, beta [Source:HGNC Symbol;Acc:HGNC:14653] (g:14201, t:22966).	11	512256	411829	392201	406932	357295	515961	360261	438986	374296	473580	424360	399262	449458	-0.00429475	1.00298	Control Avg	0.956866	0.984258	non	FALSE	unflagged
1	ENSGALP00000025681	Gallus gallus catenin (cadherin-associated protein), alpha 2 (CTNNA2), mRNA. [Source:RefSeq mRNA;Acc:NM_205136] (g:27853, t:25728).	12	488587	463094	424166	414374	331860	492823	343897	444740	382030	450177	423575	394108	453042	0.0283373	1.01984	Treated Avg	0.698542	0.850441	non	FALSE	unflagged
1	ENSGALP00000006350	Gallus gallus mRNA turnover 4 homolog (S. cerevisiae) (MRTO4), mRNA. [Source:RefSeq mRNA;Acc:NM_001277916] (g:3991, t:6360).	9	484627	428235	455821	406339	367664	541421	357382	446477	337982	404345	423029	400695	445363	-0.024778	1.01732	Control Avg	0.696046	0.849093	non	FALSE	unflagged
1	ENSGALP00000016527	KIAA0020 [Source:HGNC Symbol;Acc:HGNC:29676] (g:10178, t:16546).	9	475501	438238	437405	391110	372032	502373	354875	444316	367124	445356	422833	401387	444279	-0.0316408	1.02217	Control Avg	0.634057	0.809374	non	FALSE	unflagged
1	ENSGALP00000002407	mitochondrial ribosomal protein L40 [Source:HGNC Symbol;Acc:HGNC:14491] (g:1587, t:2410).	9	570152	442985	441642	418079	384234	468513	330174	426167	355314	386757	422402	416303	428500	-0.117309	1.08471	Control Avg	0.0820601	0.280912	non	FALSE	unflagged
1	ENSGALP00000014311	carnitine O-octanoyltransferase [Source:HGNC Symbol;Acc:HGNC:2366] (g:8813, t:14327).	14	570132	411687	430410	367453	341564	457710	386593	541654	337807	375645	422066	413301	430830	-0.103102	1.07408	Control Avg	0.341966	0.593513	non	FALSE	unflagged
1	ENSGALP00000012954	activity-dependent neuroprotector homeobox [Source:HGNC Symbol;Acc:HGNC:15766] (g:7989, t:12969).	11	566779	465240	398610	401620	383096	470842	340169	439432	345177	403258	421422	406766	436078	-0.0614224	1.04349	Control Avg	0.405472	0.649947	non	FALSE	unflagged
1	ENSGALP00000038276	Gallus gallus myosin VA (heavy chain 12, myosin) (MYO5A), mRNA. [Source:RefSeq mRNA;Acc:NM_205300] (g:4624, t:39066).	12	415877	458784	446181	417550	354929	544721	357481	422792	341648	453037	421300	383223	459377	0.0755398	1.05376	Treated Avg	0.346094	0.596405	non	FALSE	unflagged
1	ENSGALP00000002760	Gallus gallus mitochondrial ribosomal protein S34 (MRPS34), nuclear gene encoding mitochondrial protein, mRNA. [Source:RefSeq mRNA;Acc:NM_001277597] (g:1792, t:2763).	10	548202	411721	458152	387139	377316	464588	347555	444953	390191	381980	421180	424283	418076	-0.189134	1.14008	Control Avg	0.00350727	0.0510758	LOW	FALSE	unflagged
1	ENSGALP00000043372	farnesyl diphosphate synthase [Source:HGNC Symbol;Acc:HGNC:3631] (g:28880, t:44496).	7	415898	499699	421510	436198	306689	609016	320531	442401	304543	450431	420692	353834	487549	0.282615	1.2164	Treated Avg	0.000228754	0.00938068	HIGH	TRUE	unflagged
1	ENSGALP00000031725	Gallus gallus SH3 domain binding glutamic acid-rich protein like (SH3BGRL), mRNA. [Source:RefSeq mRNA;Acc:NM_001012574] (g:7128, t:32361).	24	346772	471898	470795	454963	351359	574479	333604	417669	322219	446444	419020	364950	473091	0.182612	1.13494	Treated Avg	0.100598	0.310596	non	FALSE	unflagged
1	ENSGALP00000035959	Gallus gallus carbonyl reductase 1 (CBR1), mRNA. [Source:RefSeq mRNA;Acc:NM_001030795] (g:16027, t:36747).	15	425819	427839	456813	440126	349642	576748	331567	409270	336887	423182	417789	380146	455433	0.0777052	1.05534	Treated Avg	0.336092	0.58946	non	FALSE	unflagged
1	ENSGALP00000002828	Gallus gallus eukaryotic translation elongation factor 2 (EEF2), mRNA. [Source:RefSeq mRNA;Acc:NM_205368] (g:1830, t:2831).	4	472320	467487	446177	432641	350850	528622	293761	469256	295436	411595	416815	371709	461920	0.151019	1.11035	Treated Avg	0.0342476	0.179312	non	FALSE	unflagged
1	ENSGALP00000004578	Myosin light chain 1, skeletal muscle isoform [Source:UniProtKB/Swiss-Prot;Acc:P02604] (g:2907, t:4587).	9	521012	376255	406351	365717	523013	460693	345139	469494	248703	443966	416034	408844	423225	-0.115704	1.0835	Control Avg	0.457137	0.689066	non	FALSE	unflagged
1	ENSGALP00000005495	small nuclear ribonucleoprotein 200kDa (U5) [Source:HGNC Symbol;Acc:HGNC:30859] (g:3477, t:5505).	9	473174	428778	454650	404100	344003	517413	329944	409556	371824	424898	415834	394719	436949	-0.0287063	1.0201	Control Avg	0.67543	0.836441	non	FALSE	unflagged
1	ENSGALP00000034600	Gallus gallus vesicle-associated membrane protein 3 (cellubrevin) (VAMP3), mRNA. [Source:RefSeq mRNA;Acc:NM_001039489] (g:579, t:35246).	6	447175	451753	391058	452318	342155	537637	301615	440712	341145	448364	415393	364630	466157	0.179843	1.13276	Treated Avg	0.00474295	0.060769	LOW	FALSE	unflagged
1	ENSGALP00000024295	Gallus gallus perilipin 2 (PLIN2), mRNA. [Source:RefSeq mRNA;Acc:NM_001031420] (g:15090, t:24341).	10	547292	379367	426663	376625	362414	489885	357513	445538	381135	379468	414590	415003	414177	-0.175156	1.12909	Control Avg	0.0141122	0.112773	non	FALSE	unflagged
1	ENSGALP00000015260	Gallus gallus SEC62 homolog (S. cerevisiae) (SEC62), mRNA. [Source:RefSeq mRNA;Acc:NM_001012602] (g:9379, t:15276).	3	516800	419190	400810	378780	420210	478830	361900	422860	365220	372320	413692	412988	414396	-0.174764	1.12878	Control Avg	0.0143057	0.113207	non	FALSE	unflagged
1	ENSGALP00000015978	aquarius intron-binding spliceosomal factor [Source:HGNC Symbol;Acc:HGNC:29513] (g:9838, t:15995).	19	469759	424447	466029	412331	362798	482519	335406	427195	319227	436964	413667	390644	436691	-0.00629917	1.00438	Control Avg	0.927408	0.972091	non	FALSE	unflagged
1	ENSGALP00000027423	Gallus gallus karyopherin alpha 3 (importin alpha 4) (KPNA3), mRNA. [Source:RefSeq mRNA;Acc:NM_001193575] (g:17009, t:27475).	6	364465	439161	444838	464280	362065	546007	345339	424850	304560	422411	411798	364253	459342	0.145383	1.10602	Treated Avg	0.147213	0.383316	non	FALSE	unflagged
1	ENSGALP00000018577	Gallus gallus signal recognition particle 72kDa (SRP72), mRNA. [Source:RefSeq mRNA;Acc:NM_001006449] (g:11403, t:18600).	23	404299	422896	459252	419614	355771	520376	335286	435418	340323	409481	410271	378986	441557	0.0363591	1.02552	Treated Avg	0.648309	0.818308	non	FALSE	unflagged
1	ENSGALP00000027304	LIM domain 7 [Source:HGNC Symbol;Acc:HGNC:6646] (g:16920, t:27355).	18	487309	431328	414223	430911	375101	477760	323453	431534	341702	385862	409918	388358	431479	-0.0183732	1.01282	Control Avg	0.770514	0.891435	non	FALSE	unflagged
1	ENSGALP00000035462	Gallus gallus laminin, beta 2 (laminin S) (LAMB2), mRNA. [Source:RefSeq mRNA;Acc:NM_204166] (g:6802, t:36239).	16	577762	437762	411736	406485	361996	466684	303195	433048	327389	371928	409798	396416	423181	-0.0580276	1.04104	Control Avg	0.470843	0.696856	non	FALSE	unflagged
1	ENSGALP00000017819	Gallus gallus insulin-like growth factor 2 mRNA binding protein 3 (IGF2BP3), mRNA. [Source:RefSeq mRNA;Acc:NM_001006359] (g:10961, t:17840).	7	449567	399007	419742	418037	366862	509447	355698	403376	345930	416136	408380	387560	429201	-0.0350666	1.0246	Control Avg	0.617107	0.801262	non	FALSE	unflagged
1	ENSGALP00000002278	mitogen-activated protein kinase 1 [Source:RefSeq peptide;Acc:NP_989481] (g:1501, t:2280).	9	426317	434169	428771	415767	346377	549361	324378	431853	311663	411379	408004	367501	448506	0.107465	1.07733	Treated Avg	0.111573	0.329282	non	FALSE	unflagged
1	ENSGALP00000015781	NADH dehydrogenase (ubiquinone) Fe-S protein 7, 20kDa (NADH-coenzyme Q reductase) [Source:HGNC Symbol;Acc:HGNC:7714] (g:9703, t:15797).	13	553521	413193	422638	392396	386350	460689	330016	417833	341927	354844	407341	406890	407791	-0.160102	1.11737	Control Avg	0.0177191	0.12584	non	FALSE	unflagged
1	ENSGALP00000043172	Gallus gallus cystatin C (CST3), mRNA. [Source:RefSeq mRNA;Acc:NM_205500] (g:28520, t:45265).	11	580508	499900	368567	412115	300684	490341	283822	446959	295282	392598	407078	365773	448383	0.150726	1.11013	Treated Avg	0.149578	0.386451	non	FALSE	unflagged
1	ENSGALP00000005620	NAD kinase 2, mitochondrial [Source:HGNC Symbol;Acc:HGNC:26404] (g:3558, t:5630).	16	581280	452111	363874	408006	307711	482546	261820	461313	324460	412986	405611	367829	443392	0.126616	1.09173	Treated Avg	0.227198	0.480733	non	FALSE	unflagged
1	ENSGALP00000006827	carboxypeptidase D [Source:HGNC Symbol;Acc:HGNC:2301] (g:4295, t:6838).	14	450092	413320	431578	412505	356784	489931	339886	423006	328780	395311	404119	381424	426815	-0.0140967	1.00982	Control Avg	0.821465	0.917328	non	FALSE	unflagged
1	ENSGALP00000041868	Gallus gallus copine I (CPNE1), mRNA. [Source:RefSeq mRNA;Acc:NM_001171738] (g:1627, t:44066).	11	528804	388382	422968	389753	336267	459394	366226	439727	351569	351396	403449	401167	405730	-0.153243	1.11207	Control Avg	0.0404779	0.194192	non	FALSE	unflagged
1	ENSGALP00000016822	DEAH (Asp-Glu-Ala-His) box polypeptide 36 [Source:HGNC Symbol;Acc:HGNC:14410] (g:10344, t:16841).	15	460235	410626	409071	405877	354618	503884	325724	412520	341513	405771	402984	378232	427736	0.00068453	1.00047	Treated Avg	0.990916	0.997282	non	FALSE	unflagged
1	ENSGALP00000004833	Gallus gallus mitochondrial ribosomal protein L44 (MRPL44), nuclear gene encoding mitochondrial protein, mRNA. [Source:RefSeq mRNA;Acc:NM_001277414] (g:3067, t:4842).	11	555513	422977	397240	383258	364421	443778	322165	413882	364842	360868	402894	400836	404953	-0.148341	1.10829	Control Avg	0.0443176	0.202839	non	FALSE	unflagged
1	ENSGALP00000027070	Gallus gallus NCK adaptor protein 2 (NCK2), mRNA. [Source:RefSeq mRNA;Acc:NM_001030814] (g:16799, t:27121).	13	427132	432044	393717	416567	389386	511401	320597	411256	290179	436484	402876	364202	441550	0.100299	1.072	Treated Avg	0.207831	0.459244	non	FALSE	unflagged
1	ENSGALP00000007666	Gallus gallus peptidylprolyl isomerase F (PPIF), nuclear gene encoding mitochondrial protein, mRNA. [Source:RefSeq mRNA;Acc:NM_001031226] (g:4809, t:7678).	14	539494	386350	418655	402796	352441	470677	328428	414188	330660	375100	401879	393936	409822	-0.104468	1.0751	Control Avg	0.110237	0.326999	non	FALSE	unflagged
1	ENSGALP00000004265	Gallus gallus myosin IC (MYO1C), mRNA. [Source:RefSeq mRNA;Acc:NM_001006220] (g:2709, t:4274).	20	481936	418352	427602	394309	385787	464663	327077	397421	358770	361852	401777	396234	407319	-0.135502	1.09847	Control Avg	0.0328515	0.175274	non	FALSE	unflagged
1	ENSGALP00000006523	cell division cycle and apoptosis regulator 1 [Source:HGNC Symbol;Acc:HGNC:24236] (g:4108, t:6533).	18	453832	407587	430473	397705	358459	465690	332734	436134	346198	381027	400984	384339	417629	-0.0561128	1.03966	Control Avg	0.379588	0.62584	non	FALSE	unflagged
1	ENSGALP00000011124	Gallus gallus cathepsin A (CTSA), mRNA. [Source:RefSeq mRNA;Acc:NM_001031491] (g:6876, t:11138).	11	505934	400502	420230	389579	366606	447733	340779	411383	353633	370530	400691	397436	403945	-0.146754	1.10708	Control Avg	0.0138717	0.111518	non	FALSE	unflagged
1	ENSGALP00000010929	cell surface glycoprotein MUC18 precursor [Source:RefSeq peptide;Acc:NP_001004768] (g:6764, t:10943).	5	483356	337045	329028	351151	350639	505589	350050	446146	408045	444080	400513	384224	416802	-0.0717385	1.05098	Control Avg	0.57113	0.768925	non	FALSE	unflagged
1	ENSGALP00000030471	Gallus gallus proteasome (prosome, macropain) subunit, alpha type, 2 (PSMA2), mRNA. [Source:RefSeq mRNA;Acc:NM_001012860] (g:19598, t:31107).	28	331529	435009	469517	429008	343129	519495	334783	392621	320022	429935	400505	359796	441214	0.102539	1.07366	Treated Avg	0.384989	0.630993	non	FALSE	unflagged
1	ENSGALP00000014715	Gallus gallus actin binding LIM protein 1 (ABLIM1), mRNA. [Source:RefSeq mRNA;Acc:NM_001159363] (g:9048, t:14731).	5	471110	417570	419980	397070	329370	489610	317370	421234	308048	429930	400129	369176	431083	0.0581086	1.0411	Treated Avg	0.354654	0.603932	non	FALSE	unflagged
1	ENSGALP00000000449	protein phosphatase 1, regulatory subunit 12B [Source:HGNC Symbol;Acc:HGNC:7619] (g:336, t:450).	18	422370	402380	449877	415607	354015	478167	327826	385958	334085	409734	398002	377635	418369	-0.0291806	1.02043	Control Avg	0.700148	0.851423	non	FALSE	unflagged
1	ENSGALP00000022875	nucleolar protein 6 (RNA-associated) [Source:HGNC Symbol;Acc:HGNC:19910] (g:14168, t:22916).	16	499303	433743	388292	387520	337417	465650	309503	411733	334801	398098	396606	373863	419349	0.00023828	1.00017	Treated Avg	0.996974	0.998235	non	FALSE	unflagged
1	ENSGALP00000021749	splicing factor 3b, subunit 4, 49kDa [Source:HGNC Symbol;Acc:HGNC:10771] (g:13352, t:21786).	9	468482	413423	419463	397304	368116	462015	337680	390449	329669	373277	395988	384682	407294	-0.0917654	1.06567	Control Avg	0.131977	0.357771	non	FALSE	unflagged
1	ENSGALP00000001179	increased sodium tolerance 1 homolog (yeast) [Source:HGNC Symbol;Acc:HGNC:28977] (g:811, t:1181).	6	465008	414882	419650	390500	353005	489918	311777	394186	336957	377989	395387	377279	413495	-0.0416885	1.02932	Control Avg	0.4852	0.706782	non	FALSE	unflagged
1	ENSGALP00000017268	Gallus gallus mediator of cell motility 1 (MEMO1), mRNA. [Source:RefSeq mRNA;Acc:NM_001195423] (g:10624, t:17288).	11	668133	473846	254481	430242	272722	552386	208670	481482	186016	423964	395194	318004	472384	0.467541	1.38275	Treated Avg	0.0290956	0.164346	non	FALSE	unflagged
1	ENSGALP00000022309	thioredoxin-related transmembrane protein 3 [Source:HGNC Symbol;Acc:HGNC:24718] (g:13757, t:22349).	13	545554	412006	411039	345225	377414	420863	340146	384420	355744	357695	395011	405979	384042	-0.246131	1.18602	Control Avg	0.000281057	0.0104758	MED	FALSE	unflagged
1	ENSGALP00000008589	Uncharacterized protein [Source:UniProtKB/TrEMBL;Acc:E1C009] (g:5359, t:8603).	9	546383	445894	402339	400105	366761	488128	283213	360556	302753	345871	394200	380290	408111	-0.0544877	1.03849	Control Avg	0.559876	0.760483	non	FALSE	unflagged
1	ENSGALP00000020169	Gallus gallus phosphorylase, glycogen, liver (PYGL), mRNA. [Source:RefSeq mRNA;Acc:NM_204392] (g:12365, t:20196).	9	389691	440577	408468	423506	319858	578175	294475	415994	279650	390563	394096	338428	449763	0.229104	1.17211	Treated Avg	0.00417486	0.0566209	LOW	FALSE	unflagged
1	ENSGALP00000035502	Gallus gallus WD repeat domain 82 (WDR82), mRNA. [Source:RefSeq mRNA;Acc:NM_001006135] (g:25904, t:36280).	6	521619	384147	382488	388260	347139	480690	352110	417571	275451	391089	394056	375761	412351	-0.0294246	1.02061	Control Avg	0.728016	0.866724	non	FALSE	unflagged
1	ENSGALP00000023281	NOP2 nucleolar protein [Source:HGNC Symbol;Acc:HGNC:7867] (g:14445, t:23326).	14	477803	386892	416101	386458	341672	489416	336701	390197	305621	397858	392872	375580	410164	-0.0432985	1.03047	Control Avg	0.502976	0.720662	non	FALSE	unflagged
1	ENSGALP00000007454	Gallus gallus isovaleryl-CoA dehydrogenase (IVD), nuclear gene encoding mitochondrial protein, mRNA. [Source:RefSeq mRNA;Acc:NM_001199561] (g:4686, t:7466).	8	462701	376147	438985	357037	353045	388488	383182	381447	392077	391486	392459	405998	378921	-0.2784	1.21285	Control Avg	0.00139384	0.0300777	MED	FALSE	unflagged
1	ENSGALP00000017288	Gallus gallus caspase 3, apoptosis-related cysteine peptidase (CASP3), mRNA. [Source:RefSeq mRNA;Acc:NM_204725] (g:10638, t:17308).	14	359547	419631	426791	413413	287555	554424	344302	412349	283295	418720	392003	340298	443707	0.194811	1.14457	Treated Avg	0.0600686	0.239123	non	FALSE	unflagged
1	ENSGALP00000003538	eukaryotic translation termination factor 1 [Source:HGNC Symbol;Acc:HGNC:3477] (g:2262, t:3545).	20	410674	410753	418935	391979	340957	523255	306848	394442	312908	398651	390940	358064	423816	0.0624629	1.04425	Treated Avg	0.373377	0.620936	non	FALSE	unflagged
1	ENSGALP00000027964	integrin-linked protein kinase [Source:RefSeq peptide;Acc:NP_989525] (g:17335, t:28017).	10	488879	423941	399504	400102	326685	454275	319354	406273	327311	360345	390667	372347	408987	-0.031041	1.02175	Control Avg	0.62774	0.806619	non	FALSE	unflagged
1	ENSGALP00000017080	SNW domain containing 1 [Source:HGNC Symbol;Acc:HGNC:16696] (g:10501, t:17099).	19	455741	408458	390006	407250	347139	446046	338755	384176	325256	403786	390661	371379	409943	-0.0305552	1.02141	Control Avg	0.652089	0.820499	non	FALSE	unflagged
1	ENSGALP00000021793	peptidylprolyl isomerase E (cyclophilin E) [Source:HGNC Symbol;Acc:HGNC:9258] (g:13383, t:21831).	13	399985	413891	425965	387428	316743	510136	327528	401381	320909	399698	390366	358226	422507	0.0549059	1.03879	Treated Avg	0.467522	0.695117	non	FALSE	unflagged
1	ENSGALP00000002078	MYB binding protein (P160) 1a [Source:HGNC Symbol;Acc:HGNC:7546] (g:1363, t:2080).	14	467151	387445	420608	383052	341833	477941	319993	398042	320525	378784	389537	374022	405053	-0.0563372	1.03982	Control Avg	0.336928	0.589705	non	FALSE	unflagged
1	ENSGALP00000038260	Gallus gallus progesterone receptor membrane component 1 (PGRMC1), mRNA. [Source:RefSeq mRNA;Acc:NM_001271939] (g:20260, t:39050).	14	533339	400465	388985	375682	357785	442715	319656	385748	352822	334927	389212	390517	387907	-0.176517	1.13015	Control Avg	0.0126153	0.106391	non	FALSE	unflagged
1	ENSGALP00000004453	Gallus gallus G protein pathway suppressor 1 (GPS1), mRNA. [Source:RefSeq mRNA;Acc:NM_001006206] (g:2827, t:4462).	11	357285	416836	403496	399999	332089	508281	336688	393195	319558	415454	388288	349823	426753	0.0938475	1.06721	Treated Avg	0.30453	0.558975	non	FALSE	unflagged
1	ENSGALP00000041073	28S ribosomal protein S35, mitochondrial isoform 2 [Source:RefSeq peptide;Acc:NP_001265021] (g:28453, t:45644).	11	537958	379282	383887	364914	359954	443057	292996	410321	323702	378606	387468	379699	395236	-0.0998096	1.07163	Control Avg	0.185787	0.432044	non	FALSE	unflagged
1	ENSGALP00000016543	Uncharacterized protein [Source:UniProtKB/TrEMBL;Acc:E1C1N7] (g:10189, t:16562).	17	515783	400266	387949	370368	350082	442035	321679	397747	326916	355785	386861	380482	393240	-0.117791	1.08507	Control Avg	0.0641791	0.2477	non	FALSE	unflagged
1	ENSGALP00000004832	Gallus gallus ferrochelatase (FECH), nuclear gene encoding mitochondrial protein, mRNA. [Source:RefSeq mRNA;Acc:NM_204196] (g:3066, t:4841).	15	453444	429920	345304	373075	340233	498084	291322	412833	319117	404155	386749	349884	423613	0.100864	1.07242	Treated Avg	0.139418	0.368967	non	FALSE	unflagged
1	ENSGALP00000008091	Gallus gallus dyskeratosis congenita 1, dyskerin (DKC1), mRNA. [Source:RefSeq mRNA;Acc:NM_001031115] (g:5054, t:8105).	12	620819	430887	309236	424245	290138	537902	224789	457663	189648	379403	386473	326926	446020	0.331731	1.25852	Treated Avg	0.0642307	0.24772	non	FALSE	unflagged
1	ENSGALP00000019744	exocyst complex component 5 [Source:RefSeq peptide;Acc:NP_001012607] (g:12105, t:19771).	13	485443	397873	375415	364734	323977	458231	314317	402886	343886	395596	386236	368608	403864	-0.0382714	1.02688	Control Avg	0.56606	0.764598	non	FALSE	unflagged
1	ENSGALP00000019945	Gallus gallus ribosomal protein S29 (RPS29), mRNA. [Source:RefSeq mRNA;Acc:NM_001277880] (g:12229, t:19972).	11	411472	400580	385028	387943	334591	496799	328798	397544	321819	393905	385848	356342	415354	0.0364379	1.02558	Treated Avg	0.58997	0.780909	non	FALSE	unflagged
1	ENSGALP00000020548	golgi membrane protein 1 [Source:HGNC Symbol;Acc:HGNC:15451] (g:12601, t:20577).	6	476201	429655	375980	358385	360207	393409	326364	402053	359519	374595	385637	379654	391619	-0.127244	1.09221	Control Avg	0.120445	0.340569	non	FALSE	unflagged
1	ENSGALP00000012723	alpha thalassemia/mental retardation syndrome X-linked [Source:HGNC Symbol;Acc:HGNC:886] (g:7843, t:12737).	19	383226	416890	406312	393615	355261	497827	319319	394573	293925	390693	385164	351609	418720	0.0672132	1.04769	Treated Avg	0.393509	0.640182	non	FALSE	unflagged
1	ENSGALP00000015369	Uncharacterized protein [Source:UniProtKB/TrEMBL;Acc:F1NXH1] (g:9453, t:15385).	10	562350	356367	412844	360515	372349	419232	300925	361253	313074	382444	384135	392308	375962	-0.212637	1.1588	Control Avg	0.00917478	0.0897204	LOW	FALSE	unflagged
1	ENSGALP00000004879	ER lipid raft associated 2 [Source:HGNC Symbol;Acc:HGNC:1356] (g:3092, t:4888).	10	560045	390658	360601	361625	354651	413516	322518	407430	326689	341537	383927	384901	382953	-0.16608	1.12201	Control Avg	0.0505719	0.216853	non	FALSE	unflagged
1	ENSGALP00000008419	bicaudal D homolog 2 (Drosophila) [Source:HGNC Symbol;Acc:HGNC:17208] (g:5249, t:8433).	12	368822	395735	414880	385328	330913	520407	305744	421766	306599	382681	383287	345392	421183	0.098608	1.07074	Treated Avg	0.230925	0.483816	non	FALSE	unflagged
1	ENSGALP00000013843	THO complex 2 [Source:HGNC Symbol;Acc:HGNC:19073] (g:8507, t:13858).	13	490283	402315	417227	370412	326732	438659	304233	395994	321877	363448	383118	372070	394166	-0.0791772	1.05642	Control Avg	0.202006	0.450015	non	FALSE	unflagged
1	ENSGALP00000011677	hepatocyte growth factor-regulated tyrosine kinase substrate [Source:HGNC Symbol;Acc:HGNC:4897] (g:7224, t:11691).	9	383183	409732	395986	405206	317080	508097	314113	395529	306223	395403	383055	343317	422793	0.116288	1.08394	Treated Avg	0.111221	0.328607	non	FALSE	unflagged
1	ENSGALP00000001243	Gallus gallus adaptor-related protein complex 1, gamma 1 subunit (AP1G1), mRNA. [Source:RefSeq mRNA;Acc:NM_001006132] (g:848, t:1245).	13	383276	420025	398462	377340	330682	481183	339691	377522	311160	406286	382563	352654	412471	0.0388554	1.0273	Treated Avg	0.635675	0.809527	non	FALSE	unflagged
1	ENSGALP00000001048	Gallus gallus replication protein A2, 32kDa (RPA2), mRNA. [Source:RefSeq mRNA;Acc:NM_001030892] (g:734, t:1050).	4	431706	420936	343645	397898	305558	560773	237366	452028	237689	430683	381828	311193	452464	0.380443	1.30174	Treated Avg	6.46101e-06	0.000782664	HIGH	TRUE	unflagged
1	ENSGALP00000004195	Gallus gallus zinc finger CCCH-type containing 15 (ZC3H15), mRNA. [Source:RefSeq mRNA;Acc:NM_001006510] (g:2670, t:4204).	11	434954	373462	395859	376523	336533	490699	287527	418385	305225	395360	381453	352020	410886	0.0509131	1.03592	Treated Avg	0.439187	0.676026	non	FALSE	unflagged
1	ENSGALP00000013516	Gallus gallus N-ethylmaleimide-sensitive factor attachment protein, beta (NAPB), mRNA. [Source:RefSeq mRNA;Acc:NM_001199430] (g:8313, t:13531).	4	470619	413284	374534	380860	352460	456580	294288	400213	314654	350651	380814	361311	400318	-0.0216556	1.01512	Control Avg	0.738672	0.873558	non	FALSE	unflagged
1	ENSGALP00000029360	Gallus gallus phosphomannomutase 2 (PMM2), mRNA. [Source:RefSeq mRNA;Acc:NM_001031468] (g:7326, t:29998).	9	341023	401864	401146	390332	297139	555303	308766	398901	296793	416623	380789	328973	432605	0.202747	1.15089	Treated Avg	0.0352794	0.180514	non	FALSE	unflagged
1	ENSGALP00000002228	junctional adhesion molecule 3 [Source:HGNC Symbol;Acc:HGNC:15532] (g:1472, t:2230).	6	492098	375608	391508	373262	336413	404193	335902	401496	314165	380868	380551	374017	387085	-0.113716	1.08201	Control Avg	0.105693	0.318993	non	FALSE	unflagged
1	ENSGALP00000042526	isocitrate dehydrogenase 3 (NAD+) beta [Source:HGNC Symbol;Acc:HGNC:5385] (g:28700, t:45085).	6	519362	401477	401974	370471	355424	431199	322432	353178	340204	307672	380339	387879	372799	-0.225215	1.16895	Control Avg	0.00252519	0.0427918	MED	FALSE	unflagged
1	ENSGALP00000042891	chromatin target of PRMT1 [Source:HGNC Symbol;Acc:HGNC:24511] (g:26102, t:45184).	11	500949	380141	393823	371619	305536	424340	302817	405297	326375	387450	379835	365900	393769	-0.0523395	1.03695	Control Avg	0.468143	0.695623	non	FALSE	unflagged
1	ENSGALP00000005505	RAB8B, member RAS oncogene family [Source:HGNC Symbol;Acc:HGNC:30273] (g:3487, t:5515).	5	822714	364495	127333	395991	209433	702255	8773	642054	84428	437098	379458	250536	508379	1.0233	2.03257	Treated Avg	0.142555	0.374102	non	FALSE	unflagged
1	ENSGALP00000000666	phosphoglucomutase-2 [Source:RefSeq peptide;Acc:NP_001026554] (g:486, t:667).	13	375793	424301	388565	404164	312908	482220	319981	387860	306657	390471	379292	340781	417803	0.109413	1.07879	Treated Avg	0.151169	0.388407	non	FALSE	unflagged
1	ENSGALP00000010593	transmembrane 9 superfamily protein member 4 [Source:HGNC Symbol;Acc:HGNC:30797] (g:6568, t:10607).	8	439534	415534	487500	345800	375902	332766	352896	360815	356758	324633	379214	402518	355910	-0.349099	1.27376	Control Avg	0.000804849	0.0213425	MED	FALSE	unflagged
1	ENSGALP00000010097	MAP7 domain containing 3 [Source:HGNC Symbol;Acc:HGNC:25742] (g:6256, t:10111).	13	441621	400441	397041	390656	357252	411839	315470	380021	321917	367056	378332	366660	390003	-0.0824234	1.0588	Control Avg	0.223209	0.476263	non	FALSE	unflagged
1	ENSGALP00000000643	Gallus gallus ribosomal protein L36 (RPL36), mRNA. [Source:RefSeq mRNA;Acc:NM_204140] (g:474, t:644).	9	423672	426540	343569	394537	340144	480084	292098	402609	296571	382179	378200	339211	417190	0.122213	1.0884	Treated Avg	0.0595334	0.238044	non	FALSE	unflagged
1	ENSGALP00000007667	glyoxalase domain containing 4 [Source:HGNC Symbol;Acc:HGNC:14111] (g:27245, t:7679).	15	349938	421373	409012	371493	294344	539771	320192	371509	295473	404947	377805	333792	421819	0.146034	1.10652	Treated Avg	0.140882	0.370817	non	FALSE	unflagged
1	ENSGALP00000020977	Gallus gallus vacuolar protein sorting 4 homolog B (S. cerevisiae) (VPS4B), mRNA. [Source:RefSeq mRNA;Acc:NM_001006378] (g:12879, t:21007).	9	352336	387687	453566	417462	344077	416419	314286	391681	316538	383809	377786	356161	399412	-0.0142721	1.00994	Control Avg	0.892386	0.953905	non	FALSE	unflagged
1	ENSGALP00000004011	collagen alpha-1(V) chain precursor [Source:RefSeq peptide;Acc:NP_990121] (g:2546, t:4020).	8	500266	422345	364334	353623	326483	382233	323031	384563	367756	351754	377639	376374	378904	-0.158041	1.11577	Control Avg	0.0765461	0.269657	non	FALSE	unflagged
1	ENSGALP00000039140	Gallus gallus phosphorylase, glycogen; brain (PYGB), mRNA. [Source:RefSeq mRNA;Acc:NM_001031034] (g:8508, t:39933).	17	369588	388378	375465	392873	299887	577440	304359	395294	274859	397516	377566	324832	430300	0.216988	1.1623	Treated Avg	0.0135334	0.110057	non	FALSE	unflagged
1	ENSGALP00000040387	phosphofructokinase, liver [Source:HGNC Symbol;Acc:HGNC:8876] (g:6543, t:41182).	16	377642	411398	414862	393660	337383	477677	282641	387126	317278	370210	376988	345961	408014	0.0568918	1.04022	Treated Avg	0.471048	0.696856	non	FALSE	unflagged
1	ENSGALP00000007481	BUD31 homolog (S. cerevisiae) [Source:HGNC Symbol;Acc:HGNC:29629] (g:4705, t:7493).	11	459820	398926	398361	375589	329821	417911	331238	357849	343684	354789	376799	372585	381013	-0.141138	1.10277	Control Avg	0.0358766	0.18229	non	FALSE	unflagged
1	ENSGALP00000012623	Gallus gallus prefoldin subunit 4 (PFDN4), mRNA. [Source:RefSeq mRNA;Acc:NM_001278015] (g:7792, t:12637).	6	345785	408740	456495	417552	280085	521852	275557	364670	276352	420482	376757	326855	426659	0.209934	1.15664	Treated Avg	0.0645976	0.248504	non	FALSE	unflagged
1	ENSGALP00000000102	scribbled planar cell polarity protein [Source:HGNC Symbol;Acc:HGNC:30377] (g:75, t:103).	18	536520	457190	376325	333853	329968	445889	246539	342164	274835	422952	376623	352837	400410	0.0399316	1.02807	Treated Avg	0.738663	0.873558	non	FALSE	unflagged
1	ENSGALP00000013080	ubiquinol-cytochrome c reductase, complex III subunit X [Source:HGNC Symbol;Acc:HGNC:30863] (g:8066, t:13095).	6	524619	406591	355074	370292	344288	410106	307385	391328	310187	333029	375290	368311	382269	-0.105946	1.0762	Control Avg	0.19348	0.439951	non	FALSE	unflagged
1	ENSGALP00000023454	Gallus gallus N-acetyltransferase 10 (GCN5-related) (NAT10), mRNA. [Source:RefSeq mRNA;Acc:NM_001012940] (g:14573, t:23500).	16	474219	397847	341338	381213	325227	478187	285797	405356	271149	381508	374184	339546	408822	0.10505	1.07553	Treated Avg	0.137611	0.366184	non	FALSE	unflagged
1	ENSGALP00000007493	Uncharacterized protein [Source:UniProtKB/TrEMBL;Acc:F1NIF9] (g:4711, t:7505).	13	548732	389394	370009	342671	381829	414713	289620	356280	355647	289561	373846	389167	358524	-0.283745	1.21735	Control Avg	0.0029564	0.0464621	MED	FALSE	unflagged
1	ENSGALP00000002695	ATP synthase subunit alpha [Source:UniProtKB/TrEMBL;Acc:F1NI22] (g:14644, t:2698).	10	590091	427681	324573	334945	291001	404873	247644	423542	305350	379369	372907	351732	394082	0.0286371	1.02005	Treated Avg	0.827649	0.919114	non	FALSE	unflagged
1	ENSGALP00000006311	Gallus gallus ER membrane protein complex subunit 1 (EMC1), mRNA. [Source:RefSeq mRNA;Acc:NM_001012838] (g:3969, t:6321).	32	509645	385421	376781	352465	344752	415224	289832	398571	318355	336771	372782	367873	377690	-0.122556	1.08866	Control Avg	0.0897302	0.292694	non	FALSE	unflagged
1	ENSGALP00000018737	nucleoporin 54kDa [Source:HGNC Symbol;Acc:HGNC:17359] (g:11506, t:18760).	16	481459	386575	390497	355190	325451	412059	307270	394562	321622	350441	372513	365260	379765	-0.108451	1.07807	Control Avg	0.0855889	0.286012	non	FALSE	unflagged
1	ENSGALP00000021459	Gallus gallus charged multivesicular body protein 5 (CHMP5), mRNA. [Source:RefSeq mRNA;Acc:NM_001277399] (g:13160, t:21491).	4	321740	424470	411180	382430	309540	532270	300940	370420	263650	400410	371705	321410	422000	0.202581	1.15076	Treated Avg	0.0592754	0.237369	non	FALSE	unflagged
1	ENSGALP00000042925	Uncharacterized protein [Source:UniProtKB/TrEMBL;Acc:R4GL55] (g:27906, t:44391).	9	289161	362247	388039	418017	253346	519859	394375	346549	280875	447786	370025	321159	418892	0.177525	1.13094	Treated Avg	0.301009	0.554957	non	FALSE	unflagged
1	ENSGALP00000024617	Gallus gallus mitochondrial ribosomal protein L15 (MRPL15), nuclear gene encoding mitochondrial protein, mRNA. [Source:RefSeq mRNA;Acc:NM_001006388] (g:15280, t:24663).	13	527671	380519	383970	348235	342866	411096	287260	392824	300762	321676	369688	368506	370870	-0.146044	1.10653	Control Avg	0.0649329	0.248808	non	FALSE	unflagged
1	ENSGALP00000009354	Gallus gallus platelet-activating factor acetylhydrolase 1b, regulatory subunit 1 (45kDa) (PAFAH1B1), mRNA. [Source:RefSeq mRNA;Acc:NM_204324] (g:5834, t:9368).	13	415770	389719	404301	372794	312765	463554	293425	377629	283252	381148	369436	341903	396969	0.0453532	1.03194	Treated Avg	0.48249	0.705727	non	FALSE	unflagged
1	ENSGALP00000001446	leucine rich repeat containing 47 [Source:HGNC Symbol;Acc:HGNC:29207] (g:980, t:1448).	7	327959	375286	420060	375539	291504	519939	299811	394080	282610	400950	368774	324389	413159	0.160363	1.11757	Treated Avg	0.122803	0.343411	non	FALSE	unflagged
1	ENSGALP00000006935	mitochondrial calcium uniporter [Source:HGNC Symbol;Acc:HGNC:23526] (g:4355, t:6946).	7	449363	374325	374622	354450	354248	442422	314061	372634	314170	334178	368447	361293	375602	-0.121281	1.0877	Control Avg	0.0514763	0.21931	non	FALSE	unflagged
1	ENSGALP00000019087	protein disulfide isomerase family A, member 5 [Source:HGNC Symbol;Acc:HGNC:24811] (g:11689, t:19110).	19	595033	375401	321885	338258	316016	433148	265010	404366	273366	350349	367283	354262	380304	-0.0374528	1.0263	Control Avg	0.756059	0.883533	non	FALSE	unflagged
1	ENSGALP00000039865	Gallus gallus flightless I homolog (Drosophila) (FLII), mRNA. [Source:RefSeq mRNA;Acc:NM_001030635] (g:4997, t:40662).	20	357957	388709	403592	386489	324364	473945	298589	367840	283969	386839	367229	333694	400764	0.0818272	1.05836	Treated Avg	0.325075	0.578647	non	FALSE	unflagged
1	ENSGALP00000016538	Gallus gallus calpain 1, (mu/I) large subunit (CAPN1), mRNA. [Source:RefSeq mRNA;Acc:NM_205303] (g:10186, t:16557).	12	354737	401625	371793	386742	294232	562311	257548	393350	260091	387592	367002	307680	426324	0.288772	1.2216	Treated Avg	0.000456564	0.0147725	MED	FALSE	unflagged
1	ENSGALP00000013912	28S ribosomal protein S5, mitochondrial [Source:RefSeq peptide;Acc:NP_001186319] (g:8550, t:13928).	10	508375	374056	368289	359579	311795	458431	260912	413284	262735	349073	366653	342421	390885	0.0407814	1.02867	Treated Avg	0.641644	0.812456	non	FALSE	unflagged
1	ENSGALP00000029700	Gallus gallus chromosome 1 open reading frame, human C21orf33 (C1H21ORF33), nuclear gene encoding mitochondrial protein, mRNA. [Source:RefSeq mRNA;Acc:NM_001030798] (g:19171, t:30337).	14	456573	339914	351918	366863	306035	441613	294546	436891	307007	362045	366341	343216	389465	0.0144156	1.01004	Treated Avg	0.855336	0.935298	non	FALSE	unflagged
1	ENSGALP00000020504	Gallus gallus WD repeat, sterile alpha motif and U-box domain containing 1 (WDSUB1), mRNA. [Source:RefSeq mRNA;Acc:NM_001031263] (g:12574, t:20533).	2	511326	441650	564869	439580	245149	429174	227683	298212	184104	317558	365931	346626	385235	0.0403519	1.02836	Treated Avg	0.8591	0.935965	non	FALSE	unflagged
1	ENSGALP00000023211	superoxide dismutase 3, extracellular [Source:HGNC Symbol;Acc:HGNC:11181] (g:18557, t:23256).	4	517200	387410	336230	392930	321890	448530	249910	384930	259820	358430	365728	337010	394446	0.0808004	1.0576	Treated Avg	0.402002	0.648115	non	FALSE	unflagged
1	ENSGALP00000003205	Gallus gallus signal recognition particle 68kDa (SRP68), mRNA. [Source:RefSeq mRNA;Acc:NM_001006204] (g:2062, t:3210).	18	358401	388307	393621	370986	332946	476652	292407	370273	303852	368870	365631	336245	395018	0.0452486	1.03186	Treated Avg	0.572954	0.769504	non	FALSE	unflagged
1	ENSGALP00000042960	Cellular retinoic acid-binding protein 2 [Source:UniProtKB/Swiss-Prot;Acc:P30370] (g:29140, t:45442).	6	386718	444786	370080	351149	270868	446010	296570	390761	313534	385038	365551	327554	403549	0.12296	1.08897	Treated Avg	0.137551	0.366184	non	FALSE	unflagged
1	ENSGALP00000008090	mitogen-activated protein kinase kinase kinase kinase 4 [Source:HGNC Symbol;Acc:HGNC:6866] (g:16781, t:8104).	13	457012	360912	403512	389785	302808	454068	297209	366404	257042	365999	365475	343517	387434	0.0149236	1.0104	Treated Avg	0.8516	0.932805	non	FALSE	unflagged
1	ENSGALP00000042363	family with sequence similarity 107, member B [Source:HGNC Symbol;Acc:HGNC:23726] (g:28708, t:45343).	8	356463	391887	407992	386253	307647	448424	267295	413007	266718	405023	365071	321223	408919	0.177644	1.13104	Treated Avg	0.0354136	0.1808	non	FALSE	unflagged
1	ENSGALP00000005662	Gallus gallus karyopherin alpha 2 (RAG cohort 1, importin alpha 1) (KPNA2), mRNA. [Source:RefSeq mRNA;Acc:NM_001006209] (g:3584, t:5672).	22	360023	397717	397461	393880	319058	495066	282311	359046	263771	381929	365026	324525	405528	0.142309	1.10367	Treated Avg	0.0951544	0.301451	non	FALSE	unflagged
1	ENSGALP00000024484	autophagy-related protein 3 [Source:RefSeq peptide;Acc:NP_001264999] (g:15204, t:24530).	9	294920	427277	395566	407809	277391	547313	267159	386973	241225	402773	364841	295252	434429	0.370718	1.293	Treated Avg	0.000794157	0.0211643	MED	FALSE	unflagged
1	ENSGALP00000004532	Uncharacterized protein [Source:UniProtKB/TrEMBL;Acc:F1NC49] (g:2880, t:4541).	9	372030	401543	377517	383108	299306	492083	283537	368851	264938	383021	362593	319466	405721	0.167438	1.12306	Treated Avg	0.0196363	0.131881	non	FALSE	unflagged
1	ENSGALP00000017831	dedicator of cytokinesis 7 [Source:HGNC Symbol;Acc:HGNC:19190] (g:10967, t:17852).	20	444415	366243	371094	360252	311341	450487	293537	379518	308291	340353	362553	345736	379371	-0.0381603	1.0268	Control Avg	0.524269	0.736024	non	FALSE	unflagged
1	ENSGALP00000041062	Gallus gallus tropomyosin 2 (beta) (TPM2), mRNA. [Source:RefSeq mRNA;Acc:NM_205446] (g:25842, t:43390).	6	445079	386180	317900	359660	300991	474360	267440	379691	304128	387590	362302	327108	397496	0.111044	1.08001	Treated Avg	0.129838	0.35344	non	FALSE	unflagged
1	ENSGALP00000010305	v-crk avian sarcoma virus CT10 oncogene homolog-like [Source:HGNC Symbol;Acc:HGNC:2363] (g:6390, t:10319).	12	329270	405980	391301	376530	286235	496638	306347	365221	285572	374645	361774	319745	403803	0.145732	1.10629	Treated Avg	0.125431	0.346685	non	FALSE	unflagged
1	ENSGALP00000019178	ubiquitin-like modifier activating enzyme 6 [Source:HGNC Symbol;Acc:HGNC:25581] (g:11762, t:19202).	12	267580	365711	464290	351603	347479	444389	359202	315432	358946	339661	361429	359499	363359	-0.198207	1.14727	Control Avg	0.231164	0.483861	non	FALSE	unflagged
1	ENSGALP00000012459	bifunctional protein NCOAT [Source:RefSeq peptide;Acc:NP_001034394] (g:7697, t:12473).	16	274919	385416	434895	401337	295691	493690	301973	356298	281690	381835	360774	317834	403715	0.149105	1.10888	Treated Avg	0.27728	0.531429	non	FALSE	unflagged
1	ENSGALP00000039532	Gallus gallus RNA binding protein with multiple splicing 2 (RBPMS2), mRNA. [Source:RefSeq mRNA;Acc:NM_204869] (g:2355, t:40332).	10	468028	379521	362210	376669	280150	479072	261397	376876	281514	336372	360181	330660	389702	0.0772287	1.05499	Treated Avg	0.31552	0.569302	non	FALSE	unflagged
1	ENSGALP00000029993	Gallus gallus Rho GDP dissociation inhibitor (GDI) beta (ARHGDIB), mRNA. [Source:RefSeq mRNA;Acc:NM_001277364] (g:11738, t:30630).	16	334374	415435	365534	384700	268498	492873	287269	389562	282522	380973	360174	307639	412709	0.237577	1.17901	Treated Avg	0.00367153	0.052247	LOW	FALSE	unflagged
1	ENSGALP00000013337	Gallus gallus CTD (carboxy-terminal domain, RNA polymerase II, polypeptide A) small phosphatase like 2 (CTDSPL2), mRNA. [Source:RefSeq mRNA;Acc:NM_001012772] (g:8199, t:13352).	6	510460	382901	362229	342876	340858	376143	287892	364121	297200	330452	359513	359728	359299	-0.156841	1.11484	Control Avg	0.0477251	0.21145	non	FALSE	unflagged
1	ENSGALP00000027063	Gallus gallus mitochondrial ribosomal protein S9 (MRPS9), nuclear gene encoding mitochondrial protein, transcript variant 1, mRNA. [Source:RefSeq mRNA;Acc:NM_001277757] (g:16794, t:27114).	15	467527	369932	365021	346827	333506	408201	293762	363215	306019	340108	359412	353167	365657	-0.116179	1.08386	Control Avg	0.0581731	0.23561	non	FALSE	unflagged
1	ENSGALP00000039995	Gallus gallus actin related protein 2/3 complex, subunit 1A, 41kDa (ARPC1A), mRNA. [Source:RefSeq mRNA;Acc:NM_001079495] (g:4693, t:40792).	16	510959	381529	335863	339251	309450	420418	278754	375519	290522	348909	359117	345110	373125	-0.0431466	1.03036	Control Avg	0.592111	0.781688	non	FALSE	unflagged
1	ENSGALP00000015528	Gallus gallus karyopherin alpha 4 (importin alpha 3) (KPNA4), mRNA. [Source:RefSeq mRNA;Acc:NM_001007963] (g:9549, t:15544).	7	288875	372091	413570	370420	312250	497123	281268	403658	262490	387745	358949	311691	406207	0.190308	1.14101	Treated Avg	0.110048	0.32681	non	FALSE	unflagged
1	ENSGALP00000013622	Gallus gallus 5'-3' exoribonuclease 2 (XRN2), mRNA. [Source:RefSeq mRNA;Acc:NM_001031033] (g:8372, t:13637).	16	409751	379065	374499	352697	307182	447020	291154	371416	293703	358939	358543	335258	381827	0.0130557	1.00909	Treated Avg	0.823806	0.918558	non	FALSE	unflagged
1	ENSGALP00000012940	Gallus gallus ubiquitin-conjugating enzyme E2H (UBE2H), mRNA. [Source:RefSeq mRNA;Acc:NM_001030647] (g:7978, t:12955).	6	290836	396727	372281	377684	303316	512390	293096	369185	270519	392751	357878	306010	409747	0.222925	1.1671	Treated Avg	0.0425753	0.199935	non	FALSE	unflagged
1	ENSGALP00000025287	Gallus gallus transforming, acidic coiled-coil containing protein 3 (TACC3), mRNA. [Source:RefSeq mRNA;Acc:NM_001004429] (g:15709, t:25333).	15	355442	369858	389845	371049	316552	474918	272625	380275	269885	368436	356889	320870	392907	0.112518	1.08111	Treated Avg	0.151855	0.388672	non	FALSE	unflagged
1	ENSGALP00000043402	prefoldin subunit 2 [Source:HGNC Symbol;Acc:HGNC:8867] (g:26374, t:44403).	12	444135	383684	367648	350284	265999	474767	250785	393595	245763	391097	356776	314866	398685	0.187282	1.13862	Treated Avg	0.0223601	0.141208	non	FALSE	unflagged
1	ENSGALP00000007768	Gallus gallus peptidylprolyl isomerase H (cyclophilin H) (PPIH), mRNA. [Source:RefSeq mRNA;Acc:NM_001277912] (g:4874, t:7781).	15	405232	377689	352876	358247	297016	450224	305375	378591	282645	359558	356745	328629	384862	0.0509745	1.03596	Treated Avg	0.414154	0.657716	non	FALSE	unflagged
1	ENSGALP00000003130	Gallus gallus smu-1 suppressor of mec-8 and unc-52 homolog (C. elegans) (SMU1), mRNA. [Source:RefSeq mRNA;Acc:NM_001007979] (g:2014, t:3135).	19	409710	334978	339982	316105	306865	429560	320324	404037	339291	365229	356608	343234	369982	-0.0782448	1.05573	Control Avg	0.387104	0.633098	non	FALSE	unflagged
1	ENSGALP00000041583	plasmalemma vesicle associated protein [Source:HGNC Symbol;Acc:HGNC:13635] (g:26147, t:44601).	5	462608	358472	370558	340032	318121	426991	288850	354073	299062	338043	355681	347840	363522	-0.103147	1.07411	Control Avg	0.0827969	0.282313	non	FALSE	unflagged
1	ENSGALP00000027603	mitochondrial intermediate peptidase [Source:HGNC Symbol;Acc:HGNC:7104] (g:17118, t:27655).	12	458238	349868	366384	369966	319218	425298	275642	368086	286146	332955	355180	341126	369235	-0.0483608	1.03409	Control Avg	0.464743	0.693277	non	FALSE	unflagged
1	ENSGALP00000008930	A kinase (PRKA) anchor protein 1 [Source:HGNC Symbol;Acc:HGNC:367] (g:5575, t:8944).	15	483479	363933	331867	337699	311672	442542	255060	387894	276177	355358	354568	331651	377485	0.0296093	1.02074	Treated Avg	0.712675	0.858819	non	FALSE	unflagged
1	ENSGALP00000001997	eukaryotic translation initiation factor 4H [Source:HGNC Symbol;Acc:HGNC:12741] (g:1313, t:1999).	9	384540	400035	338540	359550	299101	461327	276042	369841	289557	344660	352319	317556	387083	0.105218	1.07566	Treated Avg	0.0972487	0.305083	non	FALSE	unflagged
1	ENSGALP00000009169	Uncharacterized protein [Source:UniProtKB/TrEMBL;Acc:E1C7L3] (g:5723, t:9183).	6	580118	359594	327929	302923	397705	462745	248761	325158	286313	230165	352141	368165	336117	-0.293442	1.22556	Control Avg	0.0640937	0.247622	non	FALSE	unflagged
1	ENSGALP00000041366	small nuclear ribonucleoprotein polypeptide B [Source:HGNC Symbol;Acc:HGNC:11155] (g:26999, t:44185).	7	414760	370327	353017	360728	303203	401555	301221	366009	312474	335857	351915	336935	366895	-0.0521423	1.0368	Control Avg	0.428059	0.668095	non	FALSE	unflagged
1	ENSGALP00000040836	chromosome 6 open reading frame 211 [Source:HGNC Symbol;Acc:HGNC:17872] (g:26322, t:43331).	4	297280	371970	360310	362650	266370	538530	294180	366440	251661	406880	351627	293960	409294	0.281586	1.21553	Treated Avg	0.0123942	0.104863	non	FALSE	unflagged
1	ENSGALP00000003334	phosphoglycerate mutase family member 5 [Source:HGNC Symbol;Acc:HGNC:28763] (g:2137, t:3339).	7	456622	359700	359872	341378	323563	393789	284890	366922	305098	318341	351018	346009	356026	-0.125266	1.09071	Control Avg	0.0497352	0.215806	non	FALSE	unflagged
1	ENSGALP00000021646	protein arginine methyltransferase 8 [Source:HGNC Symbol;Acc:HGNC:5188] (g:13272, t:21680).	9	324331	400931	360573	367353	303531	482116	298703	366571	274228	327744	350608	312273	388943	0.121856	1.08813	Treated Avg	0.189026	0.435456	non	FALSE	unflagged
1	ENSGALP00000015897	golgin B1 [Source:HGNC Symbol;Acc:HGNC:4429] (g:9783, t:15914).	23	446167	380607	367331	343688	315674	405736	273181	355440	293346	324850	350602	339140	362064	-0.070387	1.05	Control Avg	0.265144	0.518042	non	FALSE	unflagged
1	ENSGALP00000011164	septin 8 [Source:RefSeq peptide;Acc:NP_001264735] (g:6903, t:11178).	13	404687	351263	294861	320387	356995	404768	276933	432342	275503	388142	350588	321796	379380	0.0617055	1.0437	Treated Avg	0.567625	0.766248	non	FALSE	unflagged
1	ENSGALP00000027672	cullin 5 [Source:HGNC Symbol;Acc:HGNC:2556] (g:17165, t:27725).	11	368441	359762	359090	359082	292883	465375	280543	364761	292890	361831	350466	318769	382162	0.0792664	1.05648	Treated Avg	0.246382	0.499701	non	FALSE	unflagged
1	ENSGALP00000025184	Gallus gallus transcription elongation factor B (SIII), polypeptide 1 (15kDa, elongin C) (TCEB1), mRNA. [Source:RefSeq mRNA;Acc:NM_001007888] (g:15646, t:25230).	9	419626	383817	309776	367348	252551	551789	210490	408451	200398	397063	350131	278568	421694	0.447047	1.36325	Treated Avg	2.17221e-05	0.00189801	HIGH	TRUE	unflagged
1	ENSGALP00000000073	Gallus gallus tubulin, beta 3 class III (TUBB3), mRNA. [Source:RefSeq mRNA;Acc:NM_001031598] (g:59, t:74).	5	170340	414853	484550	439969	346140	317806	344402	263629	285858	431474	349902	326258	373546	-0.00416346	1.00289	Control Avg	0.988227	0.99683	non	FALSE	unflagged
1	ENSGALP00000041373	Gallus gallus N-acylsphingosine amidohydrolase (acid ceramidase) 1 (ASAH1), mRNA. [Source:RefSeq mRNA;Acc:NM_001006453] (g:26364, t:44806).	8	448304	366704	363951	307607	285644	390555	282168	402828	297460	352080	349730	335505	363955	-0.0451795	1.03181	Control Avg	0.565591	0.764565	non	FALSE	unflagged
1	ENSGALP00000005367	aminoacyl tRNA synthetase complex-interacting multifunctional protein 2 [Source:HGNC Symbol;Acc:HGNC:20609] (g:3400, t:5377).	7	306353	383392	365601	375283	265047	498442	268420	381894	260174	392500	349711	293119	406302	0.284424	1.21792	Treated Avg	0.0017668	0.034878	MED	FALSE	unflagged
1	ENSGALP00000004369	U1 small nuclear ribonucleoprotein C [Source:UniProtKB/Swiss-Prot;Acc:E1C6F0] (g:2773, t:4378).	8	401735	341004	335721	328185	304357	392469	313568	384486	313485	378089	349310	333773	364847	-0.0506172	1.03571	Control Avg	0.54207	0.749672	non	FALSE	unflagged
1	ENSGALP00000010955	Gallus gallus ADP-ribosylation factor-like 6 interacting protein 1 (ARL6IP1), mRNA. [Source:RefSeq mRNA;Acc:NM_001006171] (g:6780, t:10969).	3	506920	388573	295712	375944	288392	451360	237376	367795	192457	360430	346496	304171	388820	0.218647	1.16364	Treated Avg	0.096229	0.303659	non	FALSE	unflagged
1	ENSGALP00000004889	proline synthetase co-transcribed homolog (bacterial) [Source:HGNC Symbol;Acc:HGNC:9457] (g:3101, t:4898).	11	379753	375956	361775	376835	285133	490225	264939	351923	233336	337979	345785	304987	386584	0.170377	1.12535	Treated Avg	0.0351107	0.180192	non	FALSE	unflagged
1	ENSGALP00000000054	guanine nucleotide binding protein (G protein), alpha inhibiting activity polypeptide 3 [Source:HGNC Symbol;Acc:HGNC:4387] (g:41, t:55).	6	534579	345676	325638	326444	295724	405207	232333	417035	250501	322522	345566	327755	363377	0.0108266	1.00753	Treated Avg	0.928307	0.97246	non	FALSE	unflagged
[truncated: 2,535 more rows]
