# Supplementary material for: Increased Hemodynamic Load in Early Embryonic Stages Alters Myofibril and Mitochondrial Organization in the Myocardium
Source: Front Physiol. 2017 Aug 30;8:631. doi: 10.3389/fphys.2017.00631 (PMC5582297; doi:10.3389/fphys.2017.00631)
Supplement: Supplementary file 3 [file DataSheet2.XLS]

## Sheet: Sheet0
Supplementary data to paper:
Increased Hemodynamic Load in Early Embryonic Stages Alters Myofibril and Mitochondrial Organization in the Myocardium
by Madeline Midgett, Claudia S. López, Larry David, Alina Maloyan, Sandra Rugonyi
Mapped genes (IDs) in IPA, used for further analysis (such as pathway analysis)
© 2000-2017 QIAGEN. All rights reserved.
Expr Log Ratio	Expr p-value	Expr False Discovery Rate (q-value)	ID	Symbol	Entrez Gene Name	Location	Type(s)
0.316	0.0038	0.0533	ENSGALP00000004568	AACS	acetoacetyl-CoA synthetase	Cytoplasm	enzyme
0.231	0.0965	0.304	ENSGALP00000018640	AAMP	angio associated migratory cell protein	Plasma Membrane	other
0.303	0.00133	0.0295	ENSGALP00000003043	AARS	alanyl-tRNA synthetase	Cytoplasm	enzyme
-0.315	0.0088	0.0876	ENSGALP00000014543	AASS	aminoadipate-semialdehyde synthase	Cytoplasm	enzyme
-0.027	0.825	0.919	ENSGALP00000008693	AATF	apoptosis antagonizing transcription factor	Nucleus	transcription regulator
-0.058	0.374	0.622	ENSGALP00000011853	ABAT	4-aminobutyrate aminotransferase	Cytoplasm	enzyme
-0.429	0.000395	0.0134	ENSGALP00000006896	ABCA5	ATP binding cassette subfamily A member 5	Plasma Membrane	transporter
-0.042	0.785	0.898	ENSGALP00000018057	ABCB10	ATP binding cassette subfamily B member 10	Cytoplasm	transporter
-0.144	0.126	0.347	ENSGALP00000012615	ABCB7	ATP binding cassette subfamily B member 7	Cytoplasm	transporter
-0.25	0.0291	0.164	ENSGALP00000010735	ABCC1	ATP binding cassette subfamily C member 1	Plasma Membrane	transporter
-0.323	0.000453	0.0148	ENSGALP00000012150	ABCC3	ATP binding cassette subfamily C member 3	Plasma Membrane	transporter
-0.119	0.0823	0.282	ENSGALP00000009045	ABCD3	ATP binding cassette subfamily D member 3	Cytoplasm	transporter
0.016	0.81	0.911	ENSGALP00000016175	ABCE1	ATP binding cassette subfamily E member 1	Cytoplasm	transporter
0.029	0.721	0.862	ENSGALP00000013803	ABCF3	ATP binding cassette subfamily F member 3	Other	transporter
-0.15	0.0931	0.299	ENSGALP00000013877	ABHD12	abhydrolase domain containing 12	Plasma Membrane	enzyme
-0.062	0.486	0.708	ENSGALP00000031809	ABHD12B	abhydrolase domain containing 12B	Other	peptidase
-0.222	0.0614	0.243	ENSGALP00000009124	ABHD6	abhydrolase domain containing 6	Cytoplasm	enzyme
-0.248	0.0374	0.186	ENSGALP00000014164	ABI1	abl interactor 1	Cytoplasm	other
0.058	0.355	0.604	ENSGALP00000014715	ABLIM1	actin binding LIM protein 1	Cytoplasm	other
0.129	0.216	0.468	ENSGALP00000004401	ABLIM3	actin binding LIM protein family member 3	Cytoplasm	other
-0.084	0.179	0.424	ENSGALP00000009408	ACAA1	acetyl-CoA acyltransferase 1	Cytoplasm	enzyme
0.154	0.0589	0.236	ENSGALP00000034072	ACACA	acetyl-CoA carboxylase alpha	Cytoplasm	enzyme
-0.089	0.214	0.466	ENSGALP00000002364	ACAD8	acyl-CoA dehydrogenase family member 8	Cytoplasm	enzyme
-0.148	0.0534	0.223	ENSGALP00000008056	ACAD9	acyl-CoA dehydrogenase family member 9	Cytoplasm	enzyme
0.086	0.441	0.676	ENSGALP00000004548	ACADL	acyl-CoA dehydrogenase, long chain	Cytoplasm	enzyme
-0.167	0.0247	0.151	ENSGALP00000011441	ACADS	acyl-CoA dehydrogenase, C-2 to C-3 short chain	Cytoplasm	enzyme
-0.222	0.00235	0.0411	ENSGALP00000027665	ACAT1	acetyl-CoA acetyltransferase 1	Cytoplasm	enzyme
-0.032	0.768	0.891	ENSGALP00000019037	ACAT2	acetyl-CoA acetyltransferase 2	Cytoplasm	enzyme
0.159	0.231	0.484	ENSGALP00000015027	ACBD3	acyl-CoA binding domain containing 3	Cytoplasm	other
0.234	0.0479	0.212	ENSGALP00000006245	ACBD6	acyl-CoA binding domain containing 6	Cytoplasm	other
0.222	0.0967	0.304	ENSGALP00000030591	ACBD7	acyl-CoA binding domain containing 7	Other	other
0.242	0.0178	0.126	ENSGALP00000039731	ACE	angiotensin I converting enzyme	Plasma Membrane	peptidase
-0.015	0.812	0.913	ENSGALP00000039157	ACLY	ATP citrate lyase	Cytoplasm	enzyme
-0.086	0.219	0.472	ENSGALP00000003381	ACO1	aconitase 1	Cytoplasm	enzyme
0.062	0.538	0.748	ENSGALP00000019468	ACO2	aconitase 2	Cytoplasm	enzyme
0.206	0.0719	0.263	ENSGALP00000000924	ACOT7	acyl-CoA thioesterase 7	Cytoplasm	enzyme
-0.113	0.251	0.504	ENSGALP00000011060	ACOT8	acyl-CoA thioesterase 8	Cytoplasm	enzyme
-0.302	0.00327	0.0484	ENSGALP00000026327	ACOT9	acyl-CoA thioesterase 9	Cytoplasm	enzyme
-0.169	0.0288	0.164	ENSGALP00000003376	ACOX1	acyl-CoA oxidase 1	Cytoplasm	enzyme
0.147	0.0473	0.21	ENSGALP00000026345	ACP1	acid phosphatase 1, soluble	Cytoplasm	phosphatase
-0.019	0.832	0.922	ENSGALP00000037469	ACSF2	acyl-CoA synthetase family member 2	Cytoplasm	enzyme
-0.194	0.00272	0.044	ENSGALP00000017274	ACSL1	acyl-CoA synthetase long-chain family member 1	Cytoplasm	enzyme
-0.185	0.0246	0.151	ENSGALP00000008346	ACSL3	acyl-CoA synthetase long-chain family member 3	Cytoplasm	enzyme
0.102	0.453	0.685	ENSGALP00000014052	ACSS1	acyl-CoA synthetase short-chain family member 1	Cytoplasm	enzyme
-0.124	0.237	0.489	ENSGALP00000005308	ACSS2	acyl-CoA synthetase short-chain family member 2	Cytoplasm	enzyme
-0.707	0.0134	0.11	ENSGALP00000037606	ACSS3	acyl-CoA synthetase short-chain family member 3	Cytoplasm	enzyme
-0.1	0.136	0.363	ENSGALP00000038778	ACTL6A	actin like 6A	Nucleus	other
0.055	0.527	0.738	ENSGALP00000023309	ACTN2	actinin alpha 2	Nucleus	transcription regulator
0.17	0.115	0.333	ENSGALP00000019631	ACTR10	actin-related protein 10 homolog	Cytoplasm	other
0.189	0.0289	0.164	ENSGALP00000013109	ACTR1A	ARP1 actin-related protein 1 homolog A, centractin alpha	Cytoplasm	other
-0.133	0.0186	0.129	ENSGALP00000014260	ACTR2	ARP2 actin related protein 2 homolog	Plasma Membrane	other
-0.172	0.00321	0.0479	ENSGALP00000019832	ACTR3	ARP3 actin related protein 3 homolog	Plasma Membrane	other
-0.176	0.0489	0.214	ENSGALP00000010150	ACTR3B	ARP3 actin related protein 3 homolog B	Cytoplasm	other
0.008	0.941	0.978	ENSGALP00000036932	ACYP1	acylphosphatase 1	Cytoplasm	enzyme
0.251	0.109	0.326	ENSGALP00000041720	ACYP2	acylphosphatase 2	Cytoplasm	enzyme
0.046	0.763	0.888	ENSGALP00000030970	ADAM17	ADAM metallopeptidase domain 17	Plasma Membrane	peptidase
-0.188	0.0965	0.304	ENSGALP00000005363	ADAM9	ADAM metallopeptidase domain 9	Plasma Membrane	peptidase
0.076	0.643	0.814	ENSGALP00000015577	ADAMTS20	ADAM metallopeptidase with thrombospondin type 1 motif 20	Extracellular Space	peptidase
-0.199	0.0516	0.219	ENSGALP00000025213	ADD1	adducin 1	Cytoplasm	other
-0.329	0.00439	0.0584	ENSGALP00000018445	ADGRL3	adhesion G protein-coupled receptor L3	Plasma Membrane	G-protein coupled receptor
0.149	0.112	0.329	ENSGALP00000019967	ADH5	alcohol dehydrogenase 5 (class III), chi polypeptide	Cytoplasm	enzyme
0.143	0.326	0.579	ENSGALP00000043343	ADI1	acireductone dioxygenase 1	Nucleus	enzyme
0.096	0.456	0.688	ENSGALP00000008095	ADK	adenosine kinase	Nucleus	kinase
-0.061	0.405	0.65	ENSGALP00000012954	ADNP	activity dependent neuroprotector homeobox	Nucleus	transcription regulator
-0.16	0.0402	0.194	ENSGALP00000002754	ADPGK	ADP dependent glucokinase	Plasma Membrane	kinase
0.046	0.715	0.86	ENSGALP00000003617	ADPRHL2	ADP-ribosylhydrolase like 2	Cytoplasm	enzyme
0.3	0.00481	0.0609	ENSGALP00000019613	ADSL	adenylosuccinate lyase	Cytoplasm	enzyme
0.212	0.0246	0.151	ENSGALP00000017386	ADSS	adenylosuccinate synthase	Cytoplasm	enzyme
0.181	0.0575	0.234	ENSGALP00000018960	ADSSL1	adenylosuccinate synthase like 1	Cytoplasm	enzyme
-0.002	0.971	0.988	ENSGALP00000018461	AFDN	afadin, adherens junction formation factor	Nucleus	other
-0.141	0.0342	0.179	ENSGALP00000022434	AFG3L2	AFG3 like matrix AAA peptidase subunit 2	Cytoplasm	peptidase
0.118	0.448	0.682	ENSGALP00000017419	AGA	aspartylglucosaminidase	Cytoplasm	enzyme
0.413	0.000174	0.00826	ENSGALP00000017090	AGBL4	ATP/GTP binding protein like 4	Cytoplasm	peptidase
0.052	0.508	0.725	ENSGALP00000004815	AGFG1	ArfGAP with FG repeats 1	Nucleus	other
0.073	0.429	0.668	ENSGALP00000020966	AGK	acylglycerol kinase	Cytoplasm	kinase
-0.151	0.0148	0.115	ENSGALP00000015016	AGPS	alkylglycerone phosphate synthase	Cytoplasm	enzyme
0.353	2.34e-05	0.00195	ENSGALP00000018089	AGT	angiotensinogen	Extracellular Space	growth factor
-0.1	0.123	0.343	ENSGALP00000017279	AHCTF1	AT-hook containing transcription factor 1	Nucleus	transcription regulator
0.302	0.00689	0.0762	ENSGALP00000017014	AHSA1	activator of HSP90 ATPase activity 1	Cytoplasm	other
-0.054	0.446	0.681	ENSGALP00000006366	AIFM1	apoptosis inducing factor mitochondria associated 1	Cytoplasm	enzyme
0.097	0.201	0.449	ENSGALP00000017152	AIMP1	aminoacyl tRNA synthetase complex interacting multifunctional protein 1	Extracellular Space	cytokine
0.284	0.00177	0.0349	ENSGALP00000005367	AIMP2	aminoacyl tRNA synthetase complex interacting multifunctional protein 2	Plasma Membrane	other
0.025	0.649	0.818	ENSGALP00000042094	AK1	adenylate kinase 1	Cytoplasm	kinase
-0.144	0.0154	0.118	ENSGALP00000005680	AK2	adenylate kinase 2	Cytoplasm	kinase
0.03	0.713	0.859	ENSGALP00000008930	AKAP1	A-kinase anchoring protein 1	Cytoplasm	other
-0.081	0.186	0.433	ENSGALP00000025196	AKAP2	A-kinase anchoring protein 2	Plasma Membrane	other
0.163	0.114	0.332	ENSGALP00000016630	AKR1A1	aldo-keto reductase family 1 member A1	Cytoplasm	enzyme
0.51	2.34e-09	2.49e-06	ENSGALP00000021301	Akr1b7	aldo-keto reductase family 1, member B7	Cytoplasm	enzyme
0.175	0.04	0.194	ENSGALP00000020904	AKR1D1	aldo-keto reductase family 1 member D1	Cytoplasm	enzyme
0.224	0.00362	0.0518	ENSGALP00000006372	AKR7A2	aldo-keto reductase family 7 member A2	Cytoplasm	enzyme
0.198	0.0735	0.265	ENSGALP00000036651	AKT1	AKT serine/threonine kinase 1	Cytoplasm	kinase
-0.1	0.137	0.365	ENSGALP00000024723	ALCAM	activated leukocyte cell adhesion molecule	Plasma Membrane	other
-0.119	0.0859	0.286	ENSGALP00000020685	ALDH1L2	aldehyde dehydrogenase 1 family member L2	Cytoplasm	enzyme
-0.041	0.506	0.724	ENSGALP00000007511	ALDH2	aldehyde dehydrogenase 2 family (mitochondrial)	Cytoplasm	enzyme
-0.137	0.0943	0.3	ENSGALP00000007586	ALDH3A2	aldehyde dehydrogenase 3 family member A2	Cytoplasm	enzyme
-0.104	0.0851	0.286	ENSGALP00000016585	ALDH6A1	aldehyde dehydrogenase 6 family member A1	Cytoplasm	enzyme
0.008	0.942	0.978	ENSGALP00000013377	ALDH7A1	aldehyde dehydrogenase 7 family member A1	Cytoplasm	enzyme
0.025	0.761	0.887	ENSGALP00000005520	ALDH9A1	aldehyde dehydrogenase 9 family member A1	Cytoplasm	enzyme
0.147	0.0418	0.198	ENSGALP00000043256	ALDOC	aldolase, fructose-bisphosphate C	Cytoplasm	enzyme
-0.245	0.00223	0.0394	ENSGALP00000038287	ALG14	ALG14, UDP-N-acetylglucosaminyltransferase subunit	Cytoplasm	enzyme
0.051	0.736	0.872	ENSGALP00000027494	ALG5	ALG5, dolichyl-phosphate beta-glucosyltransferase	Cytoplasm	enzyme
-0.303	0.0302	0.169	ENSGALP00000038334	ALPL	alkaline phosphatase, liver/bone/kidney	Plasma Membrane	phosphatase
0.323	0.101	0.312	ENSGALP00000011696	Alyref	Aly/REF export factor	Nucleus	other
-0.018	0.857	0.936	ENSGALP00000038409	AMACR	alpha-methylacyl-CoA racemase	Cytoplasm	enzyme
-0.207	0.0253	0.152	ENSGALP00000042238	AMT	aminomethyltransferase	Cytoplasm	enzyme
0.056	0.54	0.748	ENSGALP00000038461	ANAPC5	anaphase promoting complex subunit 5	Nucleus	other
-0.273	0.00201	0.0377	ENSGALP00000001360	ANGPTL2	angiopoietin like 2	Extracellular Space	other
-0.112	0.387	0.633	ENSGALP00000005673	ANK1	ankyrin 1	Plasma Membrane	other
0.011	0.871	0.943	ENSGALP00000040238	ANK3	ankyrin 3	Plasma Membrane	other
0.158	0.0904	0.294	ENSGALP00000002221	ANKFY1	ankyrin repeat and FYVE domain containing 1	Cytoplasm	transcription regulator
0.122	0.0759	0.268	ENSGALP00000019000	ANKRD17	ankyrin repeat domain 17	Nucleus	other
0.064	0.508	0.725	ENSGALP00000004286	ANKS1A	ankyrin repeat and sterile alpha motif domain containing 1A	Cytoplasm	other
-0.149	0.0698	0.258	ENSGALP00000005939	ANO5	anoctamin 5	Plasma Membrane	ion channel
0.288	0.00712	0.0779	ENSGALP00000013053	ANP32A	acidic nuclear phosphoprotein 32 family member A	Other	other
-0.204	0.00302	0.0465	ENSGALP00000040682	ANPEP	alanyl aminopeptidase, membrane	Plasma Membrane	peptidase
-0.272	0.098	0.306	ENSGALP00000032184	ANXA1	annexin A1	Plasma Membrane	enzyme
-0.1	0.14	0.37	ENSGALP00000005971	ANXA2	annexin A2	Plasma Membrane	other
0.025	0.767	0.89	ENSGALP00000019365	ANXA5	annexin A5	Plasma Membrane	transporter
-0.125	0.219	0.472	ENSGALP00000006939	ANXA6	annexin A6	Plasma Membrane	ion channel
0.113	0.463	0.692	ENSGALP00000008485	ANXA7	annexin A7	Plasma Membrane	ion channel
0.039	0.636	0.81	ENSGALP00000001243	AP1G1	adaptor related protein complex 1 gamma 1 subunit	Cytoplasm	transporter
0.18	0.0189	0.13	ENSGALP00000006300	AP1M1	adaptor related protein complex 1 mu 1 subunit	Cytoplasm	transporter
0.025	0.676	0.837	ENSGALP00000010984	AP2A2	adaptor related protein complex 2 alpha 2 subunit	Cytoplasm	transporter
0.184	0.00302	0.0465	ENSGALP00000013724	AP2M1	adaptor related protein complex 2 mu 1 subunit	Cytoplasm	transporter
0.023	0.829	0.92	ENSGALP00000006987	AP3B1	adaptor related protein complex 3 beta 1 subunit	Plasma Membrane	transporter
0.149	0.165	0.406	ENSGALP00000001470	AP3D1	adaptor related protein complex 3 delta 1 subunit	Cytoplasm	transporter
0.103	0.118	0.337	ENSGALP00000008112	AP3M1	adaptor related protein complex 3 mu 1 subunit	Cytoplasm	transporter
0.02	0.827	0.919	ENSGALP00000003683	AP3S1	adaptor related protein complex 3 sigma 1 subunit	Cytoplasm	transporter
-0.27	0.135	0.362	ENSGALP00000037437	APAF1	apoptotic peptidase activating factor 1	Cytoplasm	other
0.467	0.00258	0.0428	ENSGALP00000006252	APBA2	amyloid beta precursor protein binding family A member 2	Cytoplasm	transporter
0.239	0.0546	0.226	ENSGALP00000004388	APEH	acylaminoacyl-peptide hydrolase	Cytoplasm	peptidase
-0.223	0.0227	0.142	ENSGALP00000014075	APMAP	adipocyte plasma membrane associated protein	Plasma Membrane	enzyme
0.22	0.0473	0.21	ENSGALP00000011510	APOA1	apolipoprotein A1	Extracellular Space	transporter
0.437	0.000398	0.0134	ENSGALP00000011502	APOA4	apolipoprotein A4	Extracellular Space	transporter
0.264	0.00284	0.0452	ENSGALP00000023167	APOA5	apolipoprotein A5	Extracellular Space	transporter
-0.027	0.753	0.882	ENSGALP00000026550	APOB	apolipoprotein B	Extracellular Space	transporter
-0.073	0.328	0.58	ENSGALP00000005099	APOBEC2	apolipoprotein B mRNA editing enzyme catalytic subunit 2	Other	enzyme
-0.257	0.00414	0.0565	ENSGALP00000011291	APOOL	apolipoprotein O like	Extracellular Space	other
0.053	0.551	0.755	ENSGALP00000036014	APP	amyloid beta precursor protein	Plasma Membrane	other
-0.29	0.00597	0.0688	ENSGALP00000003019	APTX	aprataxin	Nucleus	phosphatase
-0.006	0.927	0.972	ENSGALP00000015978	AQR	aquarius intron-binding spliceosomal factor	Nucleus	other
-0.062	0.5	0.719	ENSGALP00000004038	ARAP3	ArfGAP with RhoGAP domain, ankyrin repeat and PH domain 3	Cytoplasm	other
0.169	0.0311	0.171	ENSGALP00000012007	ARCN1	archain 1	Cytoplasm	other
0.051	0.662	0.828	ENSGALP00000038376	ARF1	ADP ribosylation factor 1	Cytoplasm	enzyme
0.2	0.0465	0.208	ENSGALP00000009007	ARF4	ADP ribosylation factor 4	Cytoplasm	enzyme
-0.108	0.157	0.394	ENSGALP00000041604	ARF6	ADP ribosylation factor 6	Plasma Membrane	transporter
0.067	0.299	0.553	ENSGALP00000009272	ARFGAP1	ADP ribosylation factor GTPase activating protein 1	Cytoplasm	transporter
0.019	0.767	0.89	ENSGALP00000013410	ARFGAP2	ADP ribosylation factor GTPase activating protein 2	Nucleus	other
-0.155	0.0358	0.182	ENSGALP00000022839	ARFGAP3	ADP ribosylation factor GTPase activating protein 3	Cytoplasm	transporter
0.046	0.653	0.821	ENSGALP00000007416	ARFGEF2	ADP ribosylation factor guanine nucleotide exchange factor 2	Cytoplasm	other
-0.035	0.731	0.869	ENSGALP00000015485	ARG2	arginase 2	Cytoplasm	enzyme
-0.095	0.276	0.53	ENSGALP00000027180	ARGLU1	arginine and glutamate rich 1	Other	other
0.021	0.814	0.914	ENSGALP00000027741	ARHGAP42	Rho GTPase activating protein 42	Other	other
0.03	0.653	0.821	ENSGALP00000016217	ARHGAP5	Rho GTPase activating protein 5	Cytoplasm	enzyme
0.288	0.00131	0.0294	ENSGALP00000013738	ARHGDIA	Rho GDP dissociation inhibitor alpha	Cytoplasm	other
0.238	0.00367	0.0522	ENSGALP00000029993	ARHGDIB	Rho GDP dissociation inhibitor beta	Cytoplasm	enzyme
0.238	0.0448	0.203	ENSGALP00000010766	ARHGEF12	Rho guanine nucleotide exchange factor 12	Cytoplasm	other
-0.167	0.0811	0.278	ENSGALP00000027946	ARHGEF17	Rho guanine nucleotide exchange factor 17	Cytoplasm	other
-0.026	0.785	0.898	ENSGALP00000005645	ARHGEF18	Rho/Rac guanine nucleotide exchange factor 18	Cytoplasm	other
0.168	0.35	0.6	ENSGALP00000010376	ARHGEF6	Rac/Cdc42 guanine nucleotide exchange factor 6	Cytoplasm	other
0.103	0.293	0.547	ENSGALP00000041111	ARID3A	AT-rich interaction domain 3A	Nucleus	transcription regulator
0.233	0.0366	0.184	ENSGALP00000002785	ARIH1	ariadne RBR E3 ubiquitin protein ligase 1	Cytoplasm	enzyme
0.276	0.0416	0.197	ENSGALP00000041807	ARIH2	ariadne RBR E3 ubiquitin protein ligase 2	Nucleus	enzyme
0.305	0.0188	0.129	ENSGALP00000019017	ARL1	ADP ribosylation factor like GTPase 1	Cytoplasm	enzyme
-0.16	0.085	0.286	ENSGALP00000024002	ARL15	ADP ribosylation factor like GTPase 15	Cytoplasm	other
0.29	0.00804	0.0837	ENSGALP00000013046	ARL3	ADP ribosylation factor like GTPase 3	Cytoplasm	enzyme
0.219	0.0962	0.304	ENSGALP00000010955	ARL6IP1	ADP ribosylation factor like GTPase 6 interacting protein 1	Cytoplasm	other
0.289	0.0459	0.206	ENSGALP00000013517	ARL8B	ADP ribosylation factor like GTPase 8B	Plasma Membrane	enzyme
0.203	0.0346	0.18	ENSGALP00000004770	ARMC6	armadillo repeat containing 6	Cytoplasm	other
-0.043	0.592	0.782	ENSGALP00000039995	ARPC1A	actin related protein 2/3 complex subunit 1A	Extracellular Space	other
-0.103	0.101	0.311	ENSGALP00000018652	ARPC2	actin related protein 2/3 complex subunit 2	Cytoplasm	other
-0.276	3.83e-05	0.00278	ENSGALP00000006046	ARPC3	actin related protein 2/3 complex subunit 3	Cytoplasm	other
-0.162	0.0106	0.096	ENSGALP00000010800	ARPC4	actin related protein 2/3 complex subunit 4	Cytoplasm	other
-0.496	0.000842	0.0222	ENSGALP00000038587	ARPC5	actin related protein 2/3 complex subunit 5	Cytoplasm	other
0.096	0.0896	0.293	ENSGALP00000038292	ARPP19	cAMP regulated phosphoprotein 19	Cytoplasm	transporter
0.152	0.361	0.61	ENSGALP00000006752	ARR3	arrestin 3	Cytoplasm	other
-0.128	0.335	0.588	ENSGALP00000037820	ARSB	arylsulfatase B	Cytoplasm	enzyme
-0.045	0.566	0.765	ENSGALP00000041373	ASAH1	N-acylsphingosine amidohydrolase 1	Cytoplasm	enzyme
-0.044	0.717	0.861	ENSGALP00000026436	ASAP2	ArfGAP with SH3 domain, ankyrin repeat and PH domain 2	Nucleus	other
0.094	0.375	0.622	ENSGALP00000013068	ASCC2	activating signal cointegrator 1 complex subunit 2	Nucleus	other
0.174	0.0768	0.27	ENSGALP00000024889	ASCC3	activating signal cointegrator 1 complex subunit 3	Cytoplasm	enzyme
0.002	0.992	0.997	ENSGALP00000036573	ASF1A	anti-silencing function 1A histone chaperone	Nucleus	other
-0.147	0.0378	0.187	ENSGALP00000005109	ASH2L	ASH2 like histone lysine methyltransferase complex subunit	Nucleus	transcription regulator
0.176	0.213	0.465	ENSGALP00000026877	ASMTL	acetylserotonin O-methyltransferase like	Cytoplasm	enzyme
0.138	0.0808	0.278	ENSGALP00000015846	ASNS	asparagine synthetase (glutamine-hydrolyzing)	Cytoplasm	enzyme
-0.185	0.00825	0.0849	ENSGALP00000005777	ATAD1	ATPase family, AAA domain containing 1	Other	enzyme
0.266	0.0322	0.174	ENSGALP00000002472	ATG16L1	autophagy related 16 like 1	Cytoplasm	enzyme
0.371	0.000794	0.0212	ENSGALP00000024484	ATG3	autophagy related 3	Cytoplasm	enzyme
0.197	0.216	0.468	ENSGALP00000010165	ATG4B	autophagy related 4B cysteine peptidase	Cytoplasm	peptidase
0.018	0.804	0.909	ENSGALP00000005643	ATIC	5-aminoimidazole-4-carboxamide ribonucleotide formyltransferase/IMP cyclohydrolase	Cytoplasm	enzyme
-0.155	0.0913	0.296	ENSGALP00000020135	ATL1	atlastin GTPase 1	Cytoplasm	enzyme
0.458	1.32e-06	0.000226	ENSGALP00000006626	ATOX1	antioxidant 1 copper chaperone	Cytoplasm	transporter
-0.217	0.0404	0.194	ENSGALP00000038847	ATP11B	ATPase phospholipid transporting 11B (putative)	Plasma Membrane	transporter
-0.125	0.274	0.527	ENSGALP00000011446	ATP13A3	ATPase 13A3	Extracellular Space	transporter
-0.166	0.0209	0.136	ENSGALP00000004355	ATP1B3	ATPase Na+/K+ transporting subunit beta 3	Plasma Membrane	transporter
-0.11	0.227	0.481	ENSGALP00000015845	ATP23	ATP23 metallopeptidase and ATP synthase assembly factor homolog	Plasma Membrane	kinase
0.022	0.847	0.93	ENSGALP00000002373	ATP2A3	ATPase sarcoplasmic/endoplasmic reticulum Ca2+ transporting 3	Cytoplasm	transporter
-0.178	0.0056	0.0667	ENSGALP00000005686	ATP2B4	ATPase plasma membrane Ca2+ transporting 4	Plasma Membrane	transporter
-0.117	0.16	0.399	ENSGALP00000010899	ATP5C1	ATP synthase, H+ transporting, mitochondrial F1 complex, gamma polypeptide 1	Cytoplasm	transporter
-0.19	0.00887	0.0879	ENSGALP00000002205	ATP5F1	ATP synthase, H+ transporting, mitochondrial Fo complex subunit B1	Cytoplasm	transporter
-0.137	0.0647	0.249	ENSGALP00000012854	ATP5H	ATP synthase, H+ transporting, mitochondrial Fo complex subunit D	Cytoplasm	enzyme
-0.103	0.358	0.607	ENSGALP00000025356	ATP5J	ATP synthase, H+ transporting, mitochondrial Fo complex subunit F6	Cytoplasm	transporter
-0.016	0.911	0.963	ENSGALP00000011160	ATP5L	ATP synthase, H+ transporting, mitochondrial Fo complex subunit G	Cytoplasm	enzyme
-0.117	0.122	0.342	ENSGALP00000005145	ATP6V0A1	ATPase H+ transporting V0 subunit a1	Cytoplasm	transporter
0.125	0.238	0.49	ENSGALP00000015572	ATP6V1D	ATPase H+ transporting V1 subunit D	Cytoplasm	transporter
-0.092	0.234	0.487	ENSGALP00000021250	ATP6V1E1	ATPase H+ transporting V1 subunit E1	Cytoplasm	transporter
0.049	0.483	0.706	ENSGALP00000011629	ATP6V1G1	ATPase H+ transporting V1 subunit G1	Cytoplasm	transporter
0.101	0.314	0.569	ENSGALP00000022123	ATP6V1H	ATPase H+ transporting V1 subunit H	Cytoplasm	transporter
-0.134	0.177	0.421	ENSGALP00000007866	ATPAF2	ATP synthase mitochondrial F1 complex assembly factor 2	Cytoplasm	other
0.249	0.251	0.503	ENSGALP00000004185	ATR	ATR serine/threonine kinase	Nucleus	kinase
0.067	0.394	0.64	ENSGALP00000012723	ATRX	ATRX, chromatin remodeler	Nucleus	transcription regulator
-0.08	0.209	0.46	ENSGALP00000007355	ATXN2	ataxin 2	Nucleus	other
0.07	0.543	0.75	ENSGALP00000034660	AUH	AU RNA binding methylglutaconyl-CoA hydratase	Cytoplasm	enzyme
0.063	0.472	0.697	ENSGALP00000015688	AVEN	apoptosis and caspase activation inhibitor	Nucleus	other
-0.021	0.893	0.954	ENSGALP00000039454	B2M	beta-2-microglobulin	Plasma Membrane	transmembrane receptor
-0.14	0.289	0.544	ENSGALP00000002874	B3GALT6	beta-1,3-galactosyltransferase 6	Cytoplasm	enzyme
-0.106	0.211	0.462	ENSGALP00000027532	B3GLCT	beta 3-glucosyltransferase	Cytoplasm	enzyme
0.243	0.0288	0.164	ENSGALP00000016287	BABAM2	BRISC and BRCA1 A complex member 2	Cytoplasm	other
0.052	0.649	0.818	ENSGALP00000021456	BAG1	BCL2 associated athanogene 1	Cytoplasm	other
0.399	0.00469	0.0603	ENSGALP00000042898	BAG2	BCL2 associated athanogene 2	Cytoplasm	other
0.256	0.01	0.0939	ENSGALP00000015342	BAG3	BCL2 associated athanogene 3	Cytoplasm	other
0.194	0.0456	0.206	ENSGALP00000011574	BC048507	cDNA sequence BC048507	Other	other
-0.178	0.0106	0.096	ENSGALP00000012985	BCAP29	B-cell receptor associated protein 29	Cytoplasm	transporter
0.015	0.807	0.91	ENSGALP00000003113	BCAS2	BCAS2, pre-mRNA processing factor	Nucleus	other
-0.132	0.14	0.369	ENSGALP00000008478	BCAS3	BCAS3, microtubule associated cell migration factor	Nucleus	other
0.527	0.0098	0.0923	ENSGALP00000021488	BCAT1	branched chain amino acid transaminase 1	Cytoplasm	enzyme
0.165	0.204	0.453	ENSGALP00000010667	BCCIP	BRCA2 and CDKN1A interacting protein	Nucleus	other
0.175	0.0666	0.253	ENSGALP00000041735	BCL10	B-cell CLL/lymphoma 10	Cytoplasm	transcription regulator
-0.097	0.308	0.562	ENSGALP00000010012	BCL2L1	BCL2 like 1	Cytoplasm	other
-0.083	0.307	0.562	ENSGALP00000021251	BCL2L13	BCL2 like 13	Cytoplasm	other
0.024	0.814	0.914	ENSGALP00000006973	BCL7A	BCL tumor suppressor 7A	Nucleus	other
0.013	0.849	0.932	ENSGALP00000022545	BCLAF1	BCL2 associated transcription factor 1	Nucleus	transcription regulator
-0.039	0.816	0.915	ENSGALP00000010805	BCR	BCR, RhoGEF and GTPase activating protein	Cytoplasm	kinase
-0.249	0.0268	0.157	ENSGALP00000018548	BCS1L	BCS1 homolog, ubiquinol-cytochrome c reductase complex chaperone	Cytoplasm	other
0.118	0.189	0.435	ENSGALP00000011241	BDH1	3-hydroxybutyrate dehydrogenase 1	Cytoplasm	enzyme
0.028	0.773	0.892	ENSGALP00000020134	BDH2	3-hydroxybutyrate dehydrogenase 2	Cytoplasm	enzyme
0.619	1.85e-05	0.00168	ENSGALP00000007182	BHMT	betaine--homocysteine S-methyltransferase	Cytoplasm	enzyme
-0.199	0.0414	0.196	ENSGALP00000021066	BICD1	BICD cargo adaptor 1	Cytoplasm	other
0.099	0.231	0.484	ENSGALP00000008419	BICD2	BICD cargo adaptor 2	Cytoplasm	other
0.243	0.0197	0.132	ENSGALP00000021253	BID	BH3 interacting domain death agonist	Cytoplasm	other
0.378	3.34e-06	0.000495	ENSGALP00000017138	BIRC6	baculoviral IAP repeat containing 6	Cytoplasm	enzyme
0.173	0.251	0.503	ENSGALP00000006762	BLMH	bleomycin hydrolase	Cytoplasm	peptidase
-0.007	0.914	0.964	ENSGALP00000004124	BMS1	BMS1, ribosome biogenesis factor	Nucleus	other
-0.107	0.289	0.543	ENSGALP00000042774	BOD1L1	biorientation of chromosomes in cell division 1 like 1	Nucleus	other
0.047	0.673	0.835	ENSGALP00000021309	BPGM	bisphosphoglycerate mutase	Extracellular Space	phosphatase
0.225	0.163	0.403	ENSGALP00000037772	BPNT1	3'(2'), 5'-bisphosphate nucleotidase 1	Nucleus	phosphatase
-0.128	0.0821	0.281	ENSGALP00000004217	BRD3	bromodomain containing 3	Nucleus	kinase
-0.121	0.168	0.411	ENSGALP00000005996	BRD7	bromodomain containing 7	Nucleus	transcription regulator
0.022	0.771	0.892	ENSGALP00000005322	BRIX1	BRX1, biogenesis of ribosomes	Nucleus	other
-0.123	0.148	0.384	ENSGALP00000016398	BRMS1L	breast cancer metastasis-suppressor 1 like	Other	other
0.052	0.693	0.847	ENSGALP00000002020	BSG	basigin (Ok blood group)	Plasma Membrane	transporter
-0.102	0.072	0.263	ENSGALP00000015741	BUB3	BUB3, mitotic checkpoint protein	Nucleus	other
-0.141	0.0359	0.182	ENSGALP00000007481	BUD31	BUD31 homolog	Nucleus	transcription regulator
-0.039	0.668	0.832	ENSGALP00000036453	BVES	blood vessel epicardial substance	Plasma Membrane	other
0.042	0.67	0.833	ENSGALP00000005482	BYSL	bystin like	Nucleus	other
0.041	0.462	0.691	ENSGALP00000032837	BZW1	basic leucine zipper and W2 domains 1	Cytoplasm	translation regulator
0.063	0.341	0.594	ENSGALP00000017553	BZW2	basic leucine zipper and W2 domains 2	Cytoplasm	translation regulator
0.355	0.000204	0.00891	ENSGALP00000027779	C11orf54	chromosome 11 open reading frame 54	Nucleus	enzyme
0.165	0.116	0.334	ENSGALP00000023432	C12orf57	chromosome 12 open reading frame 57	Other	other
0.018	0.867	0.94	ENSGALP00000017390	C14orf159	chromosome 14 open reading frame 159	Cytoplasm	other
0.094	0.296	0.551	ENSGALP00000020185	C14orf166	chromosome 14 open reading frame 166	Nucleus	other
-0.237	0.0307	0.17	ENSGALP00000002442	C17orf62	chromosome 17 open reading frame 62	Other	other
-0.037	0.694	0.848	ENSGALP00000043076	C19orf70	chromosome 19 open reading frame 70	Cytoplasm	other
0.119	0.332	0.585	ENSGALP00000015853	C1GALT1	core 1 synthase, glycoprotein-N-acetylgalactosamine 3-beta-galactosyltransferase 1	Plasma Membrane	enzyme
0.313	0.0109	0.0975	ENSGALP00000042691	C1orf123	chromosome 1 open reading frame 123	Cytoplasm	other
-0.265	0.00496	0.0619	ENSGALP00000008132	C1orf27	chromosome 1 open reading frame 27	Other	other
0.281	0.0185	0.128	ENSGALP00000014100	C1orf52	chromosome 1 open reading frame 52	Nucleus	other
-0.009	0.932	0.974	ENSGALP00000027066	C2orf49	chromosome 2 open reading frame 49	Nucleus	other
-0.246	0.00353	0.0513	ENSGALP00000024677	C6orf203	chromosome 6 open reading frame 203	Cytoplasm	other
0.219	0.0652	0.249	ENSGALP00000020530	C9orf64	chromosome 9 open reading frame 64	Other	other
0.017	0.847	0.93	ENSGALP00000006590	C9orf78	chromosome 9 open reading frame 78	Other	other
0.504	1.39e-05	0.00134	ENSGALP00000033774	CA9	carbonic anhydrase 9	Nucleus	enzyme
0.038	0.611	0.798	ENSGALP00000041816	CAB39	calcium binding protein 39	Cytoplasm	enzyme
0.15	0.0981	0.306	ENSGALP00000027417	CAB39L	calcium binding protein 39 like	Cytoplasm	kinase
-0.007	0.958	0.984	ENSGALP00000013972	CACNB2	calcium voltage-gated channel auxiliary subunit beta 2	Plasma Membrane	ion channel
0.028	0.756	0.883	ENSGALP00000040471	CACTIN	cactin, spliceosome C complex subunit	Nucleus	other
0.083	0.286	0.54	ENSGALP00000007236	CACYBP	calcyclin binding protein	Nucleus	other
0.253	0.0208	0.135	ENSGALP00000023468	CADM1	cell adhesion molecule 1	Plasma Membrane	other
0.045	0.666	0.831	ENSGALP00000002315	CALCOCO2	calcium binding and coiled-coil domain 2	Nucleus	other
0.239	0.0648	0.249	ENSGALP00000002465	CAMKK1	calcium/calmodulin dependent protein kinase kinase 1	Cytoplasm	kinase
0.108	0.574	0.771	ENSGALP00000010335	CAMLG	calcium modulating ligand	Cytoplasm	other
0.064	0.51	0.726	ENSGALP00000002590	CAMSAP1	calmodulin regulated spectrin associated protein 1	Cytoplasm	other
0.388	0.00398	0.0549	ENSGALP00000020731	CAP2	CAP, adenylate cyclase-associated protein, 2 (yeast)	Plasma Membrane	other
0.068	0.468	0.695	ENSGALP00000021996	CAPRIN1	cell cycle associated protein 1	Plasma Membrane	other
0.117	0.263	0.515	ENSGALP00000002349	CAPZA1	capping actin protein of muscle Z-line alpha subunit 1	Cytoplasm	other
-0.03	0.745	0.877	ENSGALP00000006414	CAPZB	capping actin protein of muscle Z-line beta subunit	Cytoplasm	other
0.136	0.28	0.534	ENSGALP00000006415	CAPZB	capping actin protein of muscle Z-line beta subunit	Cytoplasm	other
-0.004	0.967	0.987	ENSGALP00000022096	CARMIL1	capping protein regulator and myosin 1 linker 1	Cytoplasm	enzyme
-0.12	0.261	0.514	ENSGALP00000027164	CARS2	cysteinyl-tRNA synthetase 2, mitochondrial (putative)	Cytoplasm	enzyme
-0.062	0.448	0.682	ENSGALP00000013350	CASC4	cancer susceptibility 4	Cytoplasm	other
0.052	0.635	0.809	ENSGALP00000013016	CASKIN2	CASK interacting protein 2	Cytoplasm	other
0.195	0.0601	0.239	ENSGALP00000017288	CASP3	caspase 3	Cytoplasm	peptidase
-0.341	0.0919	0.297	ENSGALP00000013591	CASP8	caspase 8	Nucleus	peptidase
-0.098	0.2	0.447	ENSGALP00000036165	CASQ2	calsequestrin 2	Cytoplasm	other
0.058	0.417	0.66	ENSGALP00000023613	CAST	calpastatin	Cytoplasm	peptidase
0.212	0.212	0.463	ENSGALP00000004545	CASZ1	castor zinc finger 1	Nucleus	enzyme
0.284	0.00837	0.0854	ENSGALP00000005154	CAVIN1	caveolae associated protein 1	Nucleus	transcription regulator
0.593	0.031	0.171	ENSGALP00000040762	CAVIN2	caveolae associated protein 2	Plasma Membrane	other
0.078	0.336	0.589	ENSGALP00000035959	CBR1	carbonyl reductase 1	Cytoplasm	enzyme
-0.132	0.204	0.453	ENSGALP00000015797	CBR4	carbonyl reductase 4	Cytoplasm	enzyme
0.029	0.631	0.809	ENSGALP00000017958	CBX3	chromobox 3	Nucleus	transcription regulator
0.09	0.224	0.478	ENSGALP00000008798	CCDC12	coiled-coil domain containing 12	Other	other
-0.228	0.00678	0.0751	ENSGALP00000019418	CCDC134	coiled-coil domain containing 134	Other	other
-0.231	0.152	0.389	ENSGALP00000014550	CCDC186	coiled-coil domain containing 186	Other	other
-0.026	0.695	0.849	ENSGALP00000026722	CCDC25	coiled-coil domain containing 25	Cytoplasm	other
-0.109	0.256	0.51	ENSGALP00000001507	CCDC43	coiled-coil domain containing 43	Other	other
-0.252	0.00058	0.017	ENSGALP00000000782	CCDC47	coiled-coil domain containing 47	Extracellular Space	other
0.02	0.734	0.871	ENSGALP00000032727	CCDC50	coiled-coil domain containing 50	Cytoplasm	other
-0.08	0.474	0.699	ENSGALP00000010426	CCDC51	coiled-coil domain containing 51	Cytoplasm	other
0.174	0.125	0.347	ENSGALP00000023242	CCDC58	coiled-coil domain containing 58	Cytoplasm	other
-0.181	0.0495	0.216	ENSGALP00000024466	CCDC80	coiled-coil domain containing 80	Nucleus	other
0.009	0.925	0.97	ENSGALP00000019790	CCDC93	coiled-coil domain containing 93	Extracellular Space	other
0.03	0.72	0.862	ENSGALP00000006605	CCNB2	cyclin B2	Cytoplasm	kinase
-0.044	0.694	0.848	ENSGALP00000018144	CCNK	cyclin K	Nucleus	kinase
-0.074	0.435	0.674	ENSGALP00000013813	CCNYL1	cyclin Y like 1	Plasma Membrane	other
0.14	0.0321	0.174	ENSGALP00000016196	CCT2	chaperonin containing TCP1 subunit 2	Cytoplasm	kinase
0.181	0.00415	0.0565	ENSGALP00000014308	CCT4	chaperonin containing TCP1 subunit 4	Cytoplasm	other
0.127	0.0877	0.29	ENSGALP00000021255	CCT5	chaperonin containing TCP1 subunit 5	Cytoplasm	other
0.167	0.00989	0.093	ENSGALP00000003850	CCT6A	chaperonin containing TCP1 subunit 6A	Cytoplasm	other
0.14	0.125	0.347	ENSGALP00000036304	CCT7	chaperonin containing TCP1 subunit 7	Cytoplasm	other
0.209	0.0109	0.0975	ENSGALP00000025461	CCT8	chaperonin containing TCP1 subunit 8	Cytoplasm	enzyme
-0.129	0.115	0.332	ENSGALP00000025597	CD109	CD109 molecule	Plasma Membrane	other
0.169	0.457	0.689	ENSGALP00000038261	CD151	CD151 molecule (Raph blood group)	Plasma Membrane	other
-0.241	0.0109	0.0975	ENSGALP00000002650	CD276	CD276 molecule	Plasma Membrane	other
-0.449	5.33e-06	0.000711	ENSGALP00000038958	CD36	CD36 molecule	Plasma Membrane	transmembrane receptor
-0.19	0.089	0.292	ENSGALP00000010560	CD81	CD81 molecule	Plasma Membrane	other
0.171	0.189	0.435	ENSGALP00000027097	CDC16	cell division cycle 16	Nucleus	other
0.087	0.53	0.74	ENSGALP00000012291	CDC23	cell division cycle 23	Nucleus	enzyme
-0.031	0.736	0.872	ENSGALP00000024253	CDC40	cell division cycle 40	Nucleus	other
0.134	0.132	0.358	ENSGALP00000034254	CDC42	cell division cycle 42	Cytoplasm	enzyme
-0.047	0.564	0.763	ENSGALP00000018621	CDC42BPB	CDC42 binding protein kinase beta	Cytoplasm	kinase
0.055	0.549	0.754	ENSGALP00000037704	CDC42EP4	CDC42 effector protein 4	Cytoplasm	other
-0.069	0.245	0.498	ENSGALP00000035905	CDC5L	cell division cycle 5 like	Nucleus	other
0.038	0.564	0.763	ENSGALP00000003888	CDC73	cell division cycle 73	Nucleus	other
0.161	0.0866	0.288	ENSGALP00000024371	CDH2	cadherin 2	Plasma Membrane	other
0.151	0.0269	0.157	ENSGALP00000004867	CDK1	cyclin dependent kinase 1	Nucleus	kinase
0.123	0.315	0.569	ENSGALP00000002102	CDK11A	cyclin dependent kinase 11A	Nucleus	kinase
0.054	0.569	0.768	ENSGALP00000002654	CDK12	cyclin dependent kinase 12	Nucleus	kinase
0.854	7.98e-08	3.04e-05	ENSGALP00000015412	CDK6	cyclin dependent kinase 6	Nucleus	kinase
-0.118	0.209	0.46	ENSGALP00000020659	CDKAL1	CDK5 regulatory subunit associated protein 1 like 1	Cytoplasm	enzyme
0	0.997	0.998	ENSGALP00000013128	Celf1	CUGBP, Elav-like family member 1	Nucleus	other
-0.167	0.142	0.374	ENSGALP00000010338	CEMIP	cell migration inducing hyaluronan binding protein	Cytoplasm	enzyme
0.172	0.249	0.503	ENSGALP00000015880	CENPF	centromere protein F	Nucleus	other
-0.37	0.0146	0.114	ENSGALP00000035912	CENPQ	centromere protein Q	Nucleus	other
0.085	0.413	0.657	ENSGALP00000011154	CEP131	centrosomal protein 131	Cytoplasm	other
0.037	0.635	0.809	ENSGALP00000017440	CEP170	centrosomal protein 170	Nucleus	other
0.155	0.148	0.384	ENSGALP00000018199	CEP290	centrosomal protein 290	Cytoplasm	transcription regulator
-0.037	0.669	0.832	ENSGALP00000007976	CERCAM	cerebral endothelial cell adhesion molecule	Other	other
-0.035	0.757	0.884	ENSGALP00000004991	CERS1	ceramide synthase 1	Cytoplasm	enzyme
0.009	0.933	0.974	ENSGALP00000039597	CFAP74	cilia and flagella associated protein 74	Cytoplasm	other
0.204	0.115	0.332	ENSGALP00000004488	CFDP1	craniofacial development protein 1	Extracellular Space	other
0.218	0.166	0.408	ENSGALP00000016266	CFL2	cofilin 2	Extracellular Space	other
0.105	0.375	0.622	ENSGALP00000006826	CGNL1	cingulin like 1	Plasma Membrane	other
0.244	0.187	0.433	ENSGALP00000001693	CHAF1A	chromatin assembly factor 1 subunit A	Nucleus	other
0.117	0.197	0.444	ENSGALP00000025797	CHAF1B	chromatin assembly factor 1 subunit B	Nucleus	other
-0.18	0.0535	0.223	ENSGALP00000027093	CHAMP1	chromosome alignment maintaining phosphoprotein 1	Nucleus	other
-0.158	0.101	0.311	ENSGALP00000041397	CHCHD1	coiled-coil-helix-coiled-coil-helix domain containing 1	Nucleus	other
-0.083	0.405	0.65	ENSGALP00000042645	CHCHD10	coiled-coil-helix-coiled-coil-helix domain containing 10	Cytoplasm	other
-0.321	0.00467	0.0603	ENSGALP00000003920	CHCHD2	coiled-coil-helix-coiled-coil-helix domain containing 2	Cytoplasm	other
-0.093	0.201	0.449	ENSGALP00000010475	CHCHD3	coiled-coil-helix-coiled-coil-helix domain containing 3	Cytoplasm	transcription regulator
-0.16	0.0371	0.185	ENSGALP00000010217	CHCHD4	coiled-coil-helix-coiled-coil-helix domain containing 4	Cytoplasm	enzyme
0.046	0.54	0.748	ENSGALP00000023294	CHD4	chromodomain helicase DNA binding protein 4	Nucleus	enzyme
-0.205	0.0132	0.11	ENSGALP00000008595	CHDH	choline dehydrogenase	Cytoplasm	enzyme
-0.039	0.584	0.777	ENSGALP00000006050	CHERP	calcium homeostasis endoplasmic reticulum protein	Cytoplasm	other
-0.036	0.635	0.809	ENSGALP00000024944	CHMP2B	charged multivesicular body protein 2B	Cytoplasm	other
0.08	0.439	0.676	ENSGALP00000025438	CHMP3	charged multivesicular body protein 3	Cytoplasm	other
0.013	0.941	0.978	ENSGALP00000003263	CHMP4B	charged multivesicular body protein 4B	Cytoplasm	other
0.203	0.0593	0.237	ENSGALP00000021459	CHMP5	charged multivesicular body protein 5	Cytoplasm	other
0.075	0.295	0.551	ENSGALP00000041343	CHMP6	charged multivesicular body protein 6	Cytoplasm	other
0.244	0.19	0.435	ENSGALP00000000556	CHMP7	charged multivesicular body protein 7	Cytoplasm	transporter
0.026	0.814	0.914	ENSGALP00000025303	CHODL	chondrolectin	Plasma Membrane	other
-0.034	0.686	0.843	ENSGALP00000032005	CHP1	calcineurin like EF-hand protein 1	Cytoplasm	transporter
-0.006	0.958	0.984	ENSGALP00000005196	CHUK	conserved helix-loop-helix ubiquitous kinase	Cytoplasm	kinase
-0.004	0.967	0.987	ENSGALP00000013501	CIB1	calcium and integrin binding 1	Nucleus	other
-0.064	0.419	0.661	ENSGALP00000004256	CISD1	CDGSH iron sulfur domain 1	Cytoplasm	other
-0.082	0.312	0.566	ENSGALP00000043162	CISD2	CDGSH iron sulfur domain 2	Cytoplasm	other
0.008	0.942	0.978	ENSGALP00000011881	CIT	citron rho-interacting serine/threonine kinase	Cytoplasm	kinase
-0.25	0.0716	0.263	ENSGALP00000027457	CKAP2	cytoskeleton associated protein 2	Cytoplasm	other
-0.039	0.555	0.758	ENSGALP00000013536	CKAP5	cytoskeleton associated protein 5	Nucleus	transcription regulator
0.432	0.002	0.0377	ENSGALP00000018742	CKB	creatine kinase B	Cytoplasm	kinase
0.887	0.0284	0.162	ENSGALP00000043450	CKS1B	CDC28 protein kinase regulatory subunit 1B	Other	kinase
0.078	0.214	0.466	ENSGALP00000019007	CLASP1	cytoplasmic linker associated protein 1	Cytoplasm	other
-0.204	0.00921	0.0897	ENSGALP00000003281	CLCC1	chloride channel CLIC like 1	Cytoplasm	ion channel
-0.101	0.324	0.578	ENSGALP00000015961	CLGN	calmegin	Cytoplasm	peptidase
0.346	3.18e-07	8.07e-05	ENSGALP00000001914	CLIC4	chloride intracellular channel 4	Plasma Membrane	ion channel
0.257	0.0043	0.0577	ENSGALP00000005857	CLINT1	clathrin interactor 1	Cytoplasm	other
0.361	3.25e-05	0.00251	ENSGALP00000007101	CLIP1	CAP-Gly domain containing linker protein 1	Cytoplasm	other
0.064	0.43	0.669	ENSGALP00000027298	CLN5	ceroid-lipofuscinosis, neuronal 5	Cytoplasm	other
0.184	0.214	0.466	ENSGALP00000013949	CLNS1A	chloride nucleotide-sensitive channel 1A	Plasma Membrane	ion channel
-0.16	0.297	0.553	ENSGALP00000011907	CLP1	cleavage and polyadenylation factor I subunit 1	Nucleus	kinase
-0.19	0.121	0.341	ENSGALP00000021513	CLPTM1L	CLPTM1 like	Other	other
0.073	0.51	0.726	ENSGALP00000024691	CLTA	clathrin light chain A	Plasma Membrane	other
0.186	0.0269	0.157	ENSGALP00000005281	CLTB	clathrin light chain B	Plasma Membrane	other
0.175	0.0172	0.124	ENSGALP00000008236	CLTC	clathrin heavy chain	Plasma Membrane	other
0.487	2.8e-09	2.49e-06	ENSGALP00000009393	CLUH	clustered mitochondria homolog	Cytoplasm	translation regulator
0.642	2.18e-09	2.49e-06	ENSGALP00000035496	CNBP	CCHC-type zinc finger nucleic acid binding protein	Nucleus	transcription regulator
0.092	0.304	0.559	ENSGALP00000022230	CNDP1	carnosine dipeptidase 1	Cytoplasm	peptidase
0.302	0.00283	0.0451	ENSGALP00000022235	CNDP2	carnosine dipeptidase 2	Cytoplasm	peptidase
-0.103	0.437	0.675	ENSGALP00000027337	CNMD	chondromodulin	Extracellular Space	other
0.016	0.86	0.936	ENSGALP00000041815	CNN2	calponin 2	Cytoplasm	other
-0.055	0.336	0.589	ENSGALP00000003612	CNOT1	CCR4-NOT transcription complex subunit 1	Cytoplasm	other
0.048	0.623	0.805	ENSGALP00000018708	CNOT10	CCR4-NOT transcription complex subunit 10	Cytoplasm	other
0.16	0.0601	0.239	ENSGALP00000016295	CNOT2	CCR4-NOT transcription complex subunit 2	Nucleus	transcription regulator
0.112	0.24	0.492	ENSGALP00000037377	CNOT4	CCR4-NOT transcription complex subunit 4	Cytoplasm	enzyme
0.023	0.796	0.904	ENSGALP00000022159	CNOT7	CCR4-NOT transcription complex subunit 7	Nucleus	transcription regulator
-0.081	0.388	0.634	ENSGALP00000018575	CNOT9	CCR4-NOT transcription complex subunit 9	Cytoplasm	other
-0.029	0.761	0.887	ENSGALP00000005468	CNP	2',3'-cyclic nucleotide 3' phosphodiesterase	Cytoplasm	enzyme
0.157	0.0762	0.269	ENSGALP00000018082	COG2	component of oligomeric golgi complex 2	Cytoplasm	transporter
-0.078	0.393	0.639	ENSGALP00000004091	COG4	component of oligomeric golgi complex 4	Cytoplasm	transporter
0.099	0.303	0.558	ENSGALP00000027471	COG6	component of oligomeric golgi complex 6	Cytoplasm	transporter
-0.115	0.219	0.472	ENSGALP00000009926	COG7	component of oligomeric golgi complex 7	Cytoplasm	transporter
-0.193	0.0412	0.196	ENSGALP00000025593	COL12A1	collagen type XII alpha 1 chain	Extracellular Space	other
-0.271	0.00746	0.0798	ENSGALP00000015687	COL1A2	collagen type I alpha 2 chain	Extracellular Space	other
-0.26	0.0653	0.249	ENSGALP00000027157	COL4A2	collagen type IV alpha 2 chain	Extracellular Space	other
-0.009	0.953	0.983	ENSGALP00000013432	COL4A6	collagen type IV alpha 6 chain	Extracellular Space	other
-0.158	0.0765	0.27	ENSGALP00000004011	COL5A1	collagen type V alpha 1 chain	Extracellular Space	other
-0.085	0.379	0.625	ENSGALP00000006240	COL6A3	collagen type VI alpha 3 chain	Extracellular Space	other
-0.5	0.00274	0.0442	ENSGALP00000009015	COL9A3	collagen type IX alpha 3 chain	Extracellular Space	other
-0.325	0.00496	0.0619	ENSGALP00000030293	COLEC12	collectin subfamily member 12	Plasma Membrane	transmembrane receptor
-0.197	0.0347	0.18	ENSGALP00000041205	COMMD2	COMM domain containing 2	Other	other
-0.006	0.938	0.976	ENSGALP00000002388	COMMD4	COMM domain containing 4	Cytoplasm	other
-0.019	0.87	0.942	ENSGALP00000027307	Commd6	COMM domain containing 6	Other	other
0.156	0.129	0.351	ENSGALP00000010695	COMMD7	COMM domain containing 7	Cytoplasm	other
0.19	0.119	0.339	ENSGALP00000042051	COMMD8	COMM domain containing 8	Other	other
-0.1	0.234	0.487	ENSGALP00000003143	COMT	catechol-O-methyltransferase	Cytoplasm	enzyme
0.144	0.0828	0.282	ENSGALP00000039965	COPA	coatomer protein complex subunit alpha	Cytoplasm	transporter
0.154	0.0753	0.267	ENSGALP00000009665	COPB1	coatomer protein complex subunit beta 1	Cytoplasm	transporter
0.255	0.0328	0.175	ENSGALP00000008578	COPB2	coatomer protein complex subunit beta 2	Cytoplasm	transporter
0.189	0.00997	0.0936	ENSGALP00000004982	COPE	coatomer protein complex subunit epsilon	Cytoplasm	transporter
0.055	0.585	0.777	ENSGALP00000009420	COPG1	coatomer protein complex subunit gamma 1	Cytoplasm	transporter
0.219	0.0484	0.213	ENSGALP00000013213	COPG2	coatomer protein complex subunit gamma 2	Cytoplasm	transporter
0.17	0.0798	0.277	ENSGALP00000000549	Cops2	COP9 signalosome subunit 2	Nucleus	transcription regulator
0.173	0.153	0.389	ENSGALP00000007709	COPS3	COP9 signalosome subunit 3	Cytoplasm	other
0.328	5.8e-05	0.00381	ENSGALP00000018122	COPS4	COP9 signalosome subunit 4	Cytoplasm	peptidase
0.146	0.165	0.407	ENSGALP00000023315	COPS7A	COP9 signalosome subunit 7A	Cytoplasm	other
-0.052	0.574	0.77	ENSGALP00000024927	COQ3	coenzyme Q3, methyltransferase	Cytoplasm	enzyme
-0.063	0.506	0.723	ENSGALP00000007867	COQ4	coenzyme Q4	Cytoplasm	other
-0.093	0.264	0.517	ENSGALP00000011621	COQ5	coenzyme Q5, methyltransferase	Cytoplasm	enzyme
-0.141	0.28	0.534	ENSGALP00000016557	COQ6	coenzyme Q6, monooxygenase	Cytoplasm	enzyme
-0.057	0.526	0.737	ENSGALP00000011093	COQ7	coenzyme Q7, hydroxylase	Cytoplasm	enzyme
-0.198	0.00626	0.0709	ENSGALP00000014761	COQ8A	coenzyme Q8A	Cytoplasm	kinase
-0.096	0.278	0.532	ENSGALP00000001795	COQ9	coenzyme Q9	Cytoplasm	other
-0.131	0.0278	0.16	ENSGALP00000007822	CORO1C	coronin 1C	Cytoplasm	other
-0.172	0.118	0.337	ENSGALP00000022935	CORO6	coronin 6	Extracellular Space	other
0.157	0.123	0.344	ENSGALP00000028283	COTL1	coactosin like F-actin binding protein 1	Cytoplasm	other
0.155	0.199	0.447	ENSGALP00000029837	COX17	COX17, cytochrome c oxidase copper chaperone	Cytoplasm	enzyme
-0.179	0.0486	0.213	ENSGALP00000041387	COX20	COX20, cytochrome c oxidase assembly factor	Cytoplasm	other
-0.244	0.0006	0.0173	ENSGALP00000009217	COX4I1	cytochrome c oxidase subunit 4I1	Cytoplasm	enzyme
0.027	0.827	0.919	ENSGALP00000011647	COX6A1	cytochrome c oxidase subunit 6A1	Cytoplasm	enzyme
-0.357	0.00109	0.0261	ENSGALP00000031018	COX7A2	cytochrome c oxidase subunit 7A2	Cytoplasm	enzyme
-0.159	0.154	0.39	ENSGALP00000043129	Cox7c	cytochrome c oxidase subunit VIIc	Cytoplasm	other
-0.014	0.821	0.917	ENSGALP00000006827	CPD	carboxypeptidase D	Extracellular Space	peptidase
-0.063	0.485	0.707	ENSGALP00000040784	CPE	carboxypeptidase E	Cytoplasm	peptidase
-0.219	0.0345	0.18	ENSGALP00000016151	CPM	carboxypeptidase M	Plasma Membrane	peptidase
0.044	0.711	0.858	ENSGALP00000024546	CPOX	coproporphyrinogen oxidase	Cytoplasm	enzyme
-0.01	0.895	0.954	ENSGALP00000017517	CPSF2	cleavage and polyadenylation specific factor 2	Nucleus	other
-0.005	0.951	0.982	ENSGALP00000026443	CPSF3	cleavage and polyadenylation specific factor 3	Nucleus	enzyme
-0.026	0.714	0.86	ENSGALP00000016173	CPSF6	cleavage and polyadenylation specific factor 6	Nucleus	other
0.02	0.879	0.947	ENSGALP00000011452	CPT1A	carnitine palmitoyltransferase 1A	Cytoplasm	enzyme
-0.099	0.234	0.487	ENSGALP00000037404	CPT2	carnitine palmitoyltransferase 2	Cytoplasm	enzyme
0.358	0.000506	0.0156	ENSGALP00000033996	CRABP1	cellular retinoic acid binding protein 1	Cytoplasm	transporter
-0.338	0.00361	0.0517	ENSGALP00000013824	CREB1	cAMP responsive element binding protein 1	Nucleus	transcription regulator
-0.243	0.0177	0.126	ENSGALP00000038776	CREBBP	CREB binding protein	Nucleus	transcription regulator
0.065	0.637	0.81	ENSGALP00000013913	CRELD2	cysteine rich with EGF like domains 2	Other	other
0.24	0.013	0.109	ENSGALP00000004366	CRIP1	cysteine rich protein 1	Cytoplasm	other
0.106	0.269	0.523	ENSGALP00000004365	Crip2	cysteine rich protein 2	Plasma Membrane	other
0.252	0.0317	0.173	ENSGALP00000004174	CRK	CRK proto-oncogene, adaptor protein	Cytoplasm	other
0.146	0.125	0.347	ENSGALP00000010305	CRKL	CRK like proto-oncogene, adaptor protein	Cytoplasm	kinase
0.337	0.00249	0.0424	ENSGALP00000005184	CRLF3	cytokine receptor like factor 3	Cytoplasm	transcription regulator
-0.02	0.74	0.874	ENSGALP00000013717	CRNKL1	crooked neck pre-mRNA splicing factor 1	Nucleus	other
-0.103	0.342	0.594	ENSGALP00000014311	CROT	carnitine O-octanoyltransferase	Cytoplasm	enzyme
-0.003	0.972	0.988	ENSGALP00000005227	CRTC1	CREB regulated transcription coactivator 1	Nucleus	transcription regulator
0.157	0.134	0.361	ENSGALP00000018510	CRYZ	crystallin zeta	Cytoplasm	enzyme
0.156	0.0201	0.133	ENSGALP00000039235	CSDE1	cold shock domain containing E1	Cytoplasm	enzyme
0.217	0.102	0.312	ENSGALP00000007487	CSE1L	chromosome segregation 1 like	Nucleus	transporter
0.142	0.15	0.388	ENSGALP00000009985	CSNK2A1	casein kinase 2 alpha 1	Nucleus	kinase
0.107	0.252	0.504	ENSGALP00000000423	CSRP1	cysteine and glycine rich protein 1	Nucleus	other
-0.089	0.347	0.596	ENSGALP00000006426	CSRP3	cysteine and glycine rich protein 3	Nucleus	other
0.151	0.15	0.386	ENSGALP00000043172	CST3	cystatin C	Extracellular Space	other
0.239	0.166	0.408	ENSGALP00000023239	CSTB	cystatin B	Cytoplasm	peptidase
-0.193	0.0789	0.276	ENSGALP00000012563	CSTF1	cleavage stimulation factor subunit 1	Nucleus	other
-0.058	0.412	0.655	ENSGALP00000010910	CSTF2	cleavage stimulation factor subunit 2	Nucleus	other
-0.195	0.0503	0.216	ENSGALP00000019081	CSTF3	cleavage stimulation factor subunit 3	Nucleus	other
0.156	0.239	0.492	ENSGALP00000015832	CTBP2	C-terminal binding protein 2	Nucleus	transcription regulator
-0.191	0.0119	0.102	ENSGALP00000002808	CTCF	CCCTC-binding factor	Nucleus	transcription regulator
-0.157	0.0477	0.211	ENSGALP00000013337	CTDSPL2	CTD small phosphatase like 2	Nucleus	phosphatase
0.169	0.13	0.353	ENSGALP00000018469	CTH	cystathionine gamma-lyase	Cytoplasm	enzyme
0.03	0.623	0.805	ENSGALP00000003847	CTNNA1	catenin alpha 1	Plasma Membrane	other
0.002	0.982	0.994	ENSGALP00000011006	CTNNBL1	catenin beta like 1	Nucleus	other
-0.118	0.081	0.278	ENSGALP00000011843	CTNND1	catenin delta 1	Nucleus	other
-0.036	0.712	0.859	ENSGALP00000009002	CTR9	CTR9 homolog, Paf1/RNA polymerase II complex component	Nucleus	other
-0.147	0.0139	0.112	ENSGALP00000011124	CTSA	cathepsin A	Cytoplasm	peptidase
-0.146	0.0142	0.113	ENSGALP00000027816	CTSC	cathepsin C	Cytoplasm	peptidase
-0.148	0.0197	0.132	ENSGALP00000010662	CTSD	cathepsin D	Cytoplasm	peptidase
-0.082	0.524	0.736	ENSGALP00000012053	CTSZ	cathepsin Z	Cytoplasm	peptidase
-0.014	0.796	0.904	ENSGALP00000012463	CTTN	cortactin	Plasma Membrane	other
0.048	0.6	0.788	ENSGALP00000041570	CTTNBP2NL	CTTNBP2 N-terminal like	Cytoplasm	other
-0.088	0.203	0.451	ENSGALP00000008177	CUL3	cullin 3	Nucleus	enzyme
0.133	0.195	0.441	ENSGALP00000027120	CUL4A	cullin 4A	Nucleus	other
0.075	0.406	0.65	ENSGALP00000013926	CUL4B	cullin 4B	Nucleus	other
-0.064	0.454	0.686	ENSGALP00000027760	CWC15	CWC15 spliceosome associated protein homolog	Nucleus	other
-0.038	0.756	0.883	ENSGALP00000014627	CWC22	CWC22 spliceosome associated protein homolog	Nucleus	other
0.298	0.000728	0.02	ENSGALP00000023734	CWC27	CWC27 spliceosome associated protein homolog	Nucleus	enzyme
0.184	0.119	0.338	ENSGALP00000005129	CWF19L1	CWF19 like 1, cell cycle control (S. pombe)	Other	other
-0.051	0.449	0.682	ENSGALP00000029745	CXADR	coxsackie virus and adenovirus receptor	Plasma Membrane	transmembrane receptor
0.138	0.459	0.691	ENSGALP00000022250	CYB5A	cytochrome b5 type A	Cytoplasm	enzyme
-0.041	0.68	0.839	ENSGALP00000000933	CYB5B	cytochrome b5 type B	Cytoplasm	enzyme
-0.061	0.48	0.704	ENSGALP00000022816	Cyb5r3	cytochrome b5 reductase 3	Cytoplasm	enzyme
-0.044	0.466	0.694	ENSGALP00000017934	CYCS	cytochrome c, somatic	Cytoplasm	transporter
0.021	0.8	0.906	ENSGALP00000026957	CYFIP1	cytoplasmic FMR1 interacting protein 1	Cytoplasm	other
0.319	0.00563	0.0668	ENSGALP00000038356	CYGB	cytoglobin	Cytoplasm	transporter
-0.172	0.0127	0.107	ENSGALP00000014191	CYP20A1	cytochrome P450 family 20 subfamily A member 1	Other	enzyme
-0.213	0.0176	0.125	ENSGALP00000003890	CYP27A1	cytochrome P450 family 27 subfamily A member 1	Cytoplasm	enzyme
-0.241	0.0104	0.0959	ENSGALP00000017031	CYP4B1	cytochrome P450 family 4 subfamily B member 1	Cytoplasm	enzyme
-0.164	0.0977	0.306	ENSGALP00000015237	CYP51A1	cytochrome P450 family 51 subfamily A member 1	Cytoplasm	enzyme
0.297	0.0396	0.193	ENSGALP00000011471	CYTH1	cytohesin 1	Cytoplasm	other
0.106	0.422	0.663	ENSGALP00000011564	CYTH3	cytohesin 3	Cytoplasm	other
-0.125	0.164	0.406	ENSGALP00000019582	DAAM1	dishevelled associated activator of morphogenesis 1	Cytoplasm	other
0.103	0.379	0.625	ENSGALP00000006023	DAB2	DAB2, clathrin adaptor protein	Plasma Membrane	other
0.703	0.00128	0.029	ENSGALP00000021203	DAP	death associated protein	Cytoplasm	transcription regulator
0.081	0.585	0.777	ENSGALP00000023548	DAP3	death associated protein 3	Cytoplasm	other
0.073	0.285	0.539	ENSGALP00000020154	DARS	aspartyl-tRNA synthetase	Cytoplasm	enzyme
-0.244	0.0166	0.123	ENSGALP00000005711	DARS2	aspartyl-tRNA synthetase 2, mitochondrial	Cytoplasm	enzyme
0.028	0.741	0.875	ENSGALP00000024479	Dazap1	DAZ associated protein 1	Cytoplasm	other
0.294	0.02	0.133	ENSGALP00000019758	DBI	diazepam binding inhibitor, acyl-CoA binding protein	Cytoplasm	other
-0.189	0.00318	0.0478	ENSGALP00000008453	DBT	dihydrolipoamide branched chain transacylase E2	Cytoplasm	enzyme
0.341	0.0138	0.111	ENSGALP00000024849	DCAF6	DDB1 and CUL4 associated factor 6	Nucleus	transcription regulator
0.062	0.356	0.606	ENSGALP00000000696	DCAF7	DDB1 and CUL4 associated factor 7	Cytoplasm	other
-0.233	0.00512	0.0631	ENSGALP00000018373	DCN	decorin	Extracellular Space	other
-0.039	0.694	0.848	ENSGALP00000017346	DCTD	dCMP deaminase	Cytoplasm	enzyme
-0.001	0.992	0.997	ENSGALP00000033837	DCTN3	dynactin subunit 3	Nucleus	other
0.186	0.135	0.363	ENSGALP00000007207	DCTN4	dynactin subunit 4	Nucleus	other
0.063	0.61	0.796	ENSGALP00000016734	DCTN6	dynactin subunit 6	Cytoplasm	enzyme
0.511	0.000276	0.0104	ENSGALP00000014300	DCUN1D1	defective in cullin neddylation 1 domain containing 1	Nucleus	other
-0.006	0.967	0.987	ENSGALP00000003552	DCUN1D3	defective in cullin neddylation 1 domain containing 3	Cytoplasm	other
0.039	0.668	0.832	ENSGALP00000012962	DCX	doublecortin	Cytoplasm	other
0.235	0.0585	0.236	ENSGALP00000004484	DCXR	dicarbonyl and L-xylulose reductase	Cytoplasm	enzyme
0.212	0.193	0.44	ENSGALP00000014092	DDAH1	dimethylarginine dimethylaminohydrolase 1	Cytoplasm	enzyme
-0.214	0.00624	0.0709	ENSGALP00000038313	DDOST	dolichyl-diphosphooligosaccharide--protein glycosyltransferase non-catalytic subunit	Cytoplasm	enzyme
0.232	0.333	0.586	ENSGALP00000010251	DDT	D-dopachrome tautomerase	Cytoplasm	enzyme
0.103	0.11	0.327	ENSGALP00000026509	DDX1	DEAD-box helicase 1	Nucleus	enzyme
0.043	0.647	0.818	ENSGALP00000027656	DDX10	DEAD-box helicase 10	Nucleus	enzyme
-0.104	0.102	0.312	ENSGALP00000019814	DDX18	DEAD-box helicase 18	Nucleus	enzyme
-0.048	0.682	0.841	ENSGALP00000039428	DDX20	DEAD-box helicase 20	Nucleus	transcription regulator
0.084	0.343	0.594	ENSGALP00000006581	DDX21	DExD-box helicase 21	Nucleus	enzyme
-0.078	0.214	0.466	ENSGALP00000017671	DDX24	DEAD-box helicase 24	Nucleus	enzyme
0.023	0.717	0.861	ENSGALP00000038272	DDX27	DEAD-box helicase 27	Nucleus	enzyme
0.069	0.236	0.488	ENSGALP00000026123	DDX3X	DEAD-box helicase 3, X-linked	Cytoplasm	enzyme
0.06	0.321	0.575	ENSGALP00000000810	DDX42	DEAD-box helicase 42	Cytoplasm	enzyme
0.093	0.172	0.415	ENSGALP00000010325	DDX46	DEAD-box helicase 46	Nucleus	enzyme
-0.098	0.242	0.495	ENSGALP00000019220	DDX47	DEAD-box helicase 47	Nucleus	enzyme
-0.083	0.17	0.413	ENSGALP00000005576	DDX5	DEAD-box helicase 5	Nucleus	enzyme
-0.324	0.00707	0.0778	ENSGALP00000038280	DDX52	DExD-box helicase 52	Nucleus	enzyme
-0.109	0.357	0.606	ENSGALP00000012094	DDX54	DEAD-box helicase 54	Nucleus	transcription regulator
-0.069	0.401	0.648	ENSGALP00000004219	DECR2	2,4-dienoyl-CoA reductase 2	Cytoplasm	enzyme
-0.067	0.462	0.691	ENSGALP00000015178	DEGS1	delta 4-desaturase, sphingolipid 1	Plasma Membrane	enzyme
-0.16	0.00935	0.0897	ENSGALP00000020666	DEK	DEK proto-oncogene	Nucleus	transcription regulator
-0.047	0.717	0.861	ENSGALP00000021082	DENND5B	DENN domain containing 5B	Cytoplasm	other
0.022	0.795	0.903	ENSGALP00000009062	DENND6A	DENN domain containing 6A	Cytoplasm	other
-0.073	0.424	0.665	ENSGALP00000033977	DENR	density regulated re-initiation and release factor	Other	other
0.078	0.216	0.468	ENSGALP00000018424	DES	desmin	Cytoplasm	other
0.336	0.00174	0.0347	ENSGALP00000019438	DESI1	desumoylating isopeptidase 1	Other	other
-0.08	0.404	0.65	ENSGALP00000004446	DFFA	DNA fragmentation factor subunit alpha	Nucleus	enzyme
-0.009	0.918	0.966	ENSGALP00000009447	DGCR14	DiGeorge syndrome critical region gene 14	Nucleus	other
0.274	0.00861	0.0866	ENSGALP00000037579	DGKZ	diacylglycerol kinase zeta	Cytoplasm	kinase
0.293	0.0266	0.157	ENSGALP00000041459	DHFR	dihydrofolate reductase	Nucleus	enzyme
-0.259	0.00395	0.0547	ENSGALP00000001161	DHODH	dihydroorotate dehydrogenase (quinone)	Cytoplasm	enzyme
0.244	0.133	0.359	ENSGALP00000008664	DHRS11	dehydrogenase/reductase 11	Other	other
-0.161	0.0219	0.14	ENSGALP00000019423	DHRS7	dehydrogenase/reductase 7	Other	enzyme
-0.151	0.123	0.344	ENSGALP00000007580	DHRS7B	dehydrogenase/reductase 7B	Other	other
0.066	0.603	0.79	ENSGALP00000005812	DHTKD1	dehydrogenase E1 and transketolase domain containing 1	Cytoplasm	enzyme
0.005	0.944	0.979	ENSGALP00000023214	DHX15	DEAH-box helicase 15	Nucleus	enzyme
0.087	0.306	0.56	ENSGALP00000023654	DHX29	DExH-box helicase 29	Cytoplasm	enzyme
0.289	0.058	0.235	ENSGALP00000004679	DHX37	DEAH-box helicase 37	Nucleus	enzyme
0.032	0.689	0.844	ENSGALP00000037931	DHX38	DEAH-box helicase 38	Nucleus	enzyme
0.143	0.0887	0.291	ENSGALP00000007019	DIABLO	diablo IAP-binding mitochondrial protein	Cytoplasm	other
0.32	7.17e-07	0.000153	ENSGALP00000036777	DICER1	dicer 1, ribonuclease III	Cytoplasm	enzyme
0.114	0.249	0.503	ENSGALP00000016054	DIEXF	digestive organ expansion factor homolog (zebrafish)	Nucleus	other
-0.198	0.304	0.558	ENSGALP00000010746	DIP2C	disco interacting protein 2 homolog C	Other	other
-0.08	0.299	0.553	ENSGALP00000027317	DIS3	DIS3 homolog, exosome endoribonuclease and 3'-5' exoribonuclease	Nucleus	enzyme
0.332	0.0642	0.248	ENSGALP00000008091	DKC1	dyskerin pseudouridine synthase 1	Nucleus	enzyme
-0.145	0.0373	0.186	ENSGALP00000012815	DLAT	dihydrolipoamide S-acetyltransferase	Cytoplasm	enzyme
0.072	0.54	0.748	ENSGALP00000012869	DLD	dihydrolipoamide dehydrogenase	Cytoplasm	enzyme
-0.103	0.206	0.457	ENSGALP00000011181	DLG1	discs large MAGUK scaffold protein 1	Plasma Membrane	kinase
0.211	0.0389	0.191	ENSGALP00000001565	DLGAP4	DLG associated protein 4	Plasma Membrane	other
-0.135	0.0351	0.18	ENSGALP00000036948	DLST	dihydrolipoamide S-succinyltransferase	Cytoplasm	enzyme
0.041	0.56	0.76	ENSGALP00000016413	DMAP1	DNA methyltransferase 1 associated protein 1	Nucleus	transcription regulator
-0.097	0.117	0.337	ENSGALP00000026200	DMD	dystrophin	Plasma Membrane	other
0.244	0.162	0.401	ENSGALP00000008972	DNAH12	dynein axonemal heavy chain 12	Cytoplasm	other
0.113	0.211	0.462	ENSGALP00000036774	DNAJA1	DnaJ heat shock protein family (Hsp40) member A1	Nucleus	other
0.122	0.191	0.437	ENSGALP00000006532	DNAJA2	DnaJ heat shock protein family (Hsp40) member A2	Nucleus	enzyme
-0.279	0.00776	0.0819	ENSGALP00000010583	DNAJB11	DnaJ heat shock protein family (Hsp40) member B11	Cytoplasm	other
0.027	0.731	0.869	ENSGALP00000014481	DNAJB4	DnaJ heat shock protein family (Hsp40) member B4	Nucleus	other
0.195	0.0465	0.208	ENSGALP00000010453	DNAJB6	DnaJ heat shock protein family (Hsp40) member B6	Nucleus	transcription regulator
-0.14	0.116	0.335	ENSGALP00000012838	DNAJC1	DnaJ heat shock protein family (Hsp40) member C1	Cytoplasm	other
-0.13	0.224	0.477	ENSGALP00000014379	DNAJC10	DnaJ heat shock protein family (Hsp40) member C10	Cytoplasm	enzyme
-0.139	0.0837	0.283	ENSGALP00000000889	DNAJC11	DnaJ heat shock protein family (Hsp40) member C11	Cytoplasm	other
-0.058	0.546	0.752	ENSGALP00000014367	DNAJC19	DnaJ heat shock protein family (Hsp40) member C19	Cytoplasm	other
0.008	0.92	0.967	ENSGALP00000013413	DNAJC2	DnaJ heat shock protein family (Hsp40) member C2	Nucleus	other
0.012	0.933	0.974	ENSGALP00000005343	DNAJC21	DnaJ heat shock protein family (Hsp40) member C21	Other	other
-0.206	0.00152	0.0317	ENSGALP00000027249	DNAJC3	DnaJ heat shock protein family (Hsp40) member C3	Cytoplasm	other
-0.033	0.642	0.812	ENSGALP00000001145	DNAJC8	DnaJ heat shock protein family (Hsp40) member C8	Nucleus	other
-0.096	0.0966	0.304	ENSGALP00000004248	DNAJC9	DnaJ heat shock protein family (Hsp40) member C9	Nucleus	other
-0.238	0.0119	0.102	ENSGALP00000007737	DNM1	dynamin 1	Cytoplasm	enzyme
0.105	0.0695	0.258	ENSGALP00000021055	DNM1L	dynamin 1 like	Cytoplasm	enzyme
0.571	0.0105	0.096	ENSGALP00000011809	DNMBP	dynamin binding protein	Cytoplasm	other
-0.049	0.633	0.809	ENSGALP00000000412	DOCK5	dedicator of cytokinesis 5	Cytoplasm	other
0.212	0.152	0.389	ENSGALP00000028167	DOHH	deoxyhypusine hydroxylase	Cytoplasm	enzyme
0.003	0.986	0.996	ENSGALP00000025521	DOPEY1	dopey family member 1	Cytoplasm	other
0.101	0.545	0.752	ENSGALP00000008387	DPH5	diphthamide biosynthesis 5	Cytoplasm	enzyme
-0.114	0.212	0.464	ENSGALP00000027997	DPM1	dolichyl-phosphate mannosyltransferase subunit 1, catalytic	Cytoplasm	enzyme
0.572	0.000145	0.00733	ENSGALP00000006673	DPP9	dipeptidyl peptidase 9	Cytoplasm	peptidase
-0.006	0.946	0.979	ENSGALP00000017260	DPY30	dpy-30, histone methyltransferase complex regulatory subunit	Nucleus	enzyme
0.016	0.928	0.972	ENSGALP00000008828	DPYD	dihydropyrimidine dehydrogenase	Cytoplasm	enzyme
0.099	0.143	0.375	ENSGALP00000012246	DPYSL3	dihydropyrimidinase like 3	Cytoplasm	enzyme
0.019	0.869	0.941	ENSGALP00000009403	DR1	down-regulator of transcription 1	Nucleus	transcription regulator
0.031	0.62	0.804	ENSGALP00000037584	DRG1	developmentally regulated GTP binding protein 1	Cytoplasm	other
0.149	0.225	0.478	ENSGALP00000007928	DRG2	developmentally regulated GTP binding protein 2	Cytoplasm	other
-0.15	0.138	0.367	ENSGALP00000024384	DSC2	desmocollin 2	Plasma Membrane	other
-0.098	0.283	0.537	ENSGALP00000025816	DSCR3	DSCR3 arrestin fold containing	Nucleus	other
-0.103	0.122	0.341	ENSGALP00000024387	DSG2	desmoglein 2	Plasma Membrane	other
0.073	0.443	0.678	ENSGALP00000020840	DSP	desmoplakin	Plasma Membrane	other
-0.095	0.383	0.63	ENSGALP00000026214	Dst	dystonin	Plasma Membrane	other
0.129	0.376	0.623	ENSGALP00000014097	DSTN	destrin, actin depolymerizing factor	Cytoplasm	other
-0.193	0.00942	0.0902	ENSGALP00000024499	DTNA	dystrobrevin alpha	Plasma Membrane	other
0.087	0.651	0.82	ENSGALP00000009081	DTWD1	DTW domain containing 1	Other	other
0.236	0.126	0.348	ENSGALP00000002777	DUS3L	dihydrouridine synthase 3 like	Other	other
0.033	0.651	0.82	ENSGALP00000024871	DUSP27	dual specificity phosphatase 27 (putative)	Other	phosphatase
0.207	0.0397	0.193	ENSGALP00000013689	DVL3	dishevelled segment polarity protein 3	Cytoplasm	other
0.041	0.534	0.744	ENSGALP00000036720	DYNC1H1	dynein cytoplasmic 1 heavy chain 1	Cytoplasm	peptidase
-0.053	0.68	0.839	ENSGALP00000015808	DYNC1I1	dynein cytoplasmic 1 intermediate chain 1	Cytoplasm	other
-0.012	0.858	0.936	ENSGALP00000015531	DYNC1I2	dynein cytoplasmic 1 intermediate chain 2	Cytoplasm	other
0.106	0.0924	0.297	ENSGALP00000018705	DYNC1LI1	dynein cytoplasmic 1 light intermediate chain 1	Cytoplasm	other
0.024	0.718	0.861	ENSGALP00000008405	DYNC1LI2	dynein cytoplasmic 1 light intermediate chain 2	Cytoplasm	other
0.088	0.225	0.478	ENSGALP00000008845	DYNLL2	dynein light chain LC8-type 2	Cytoplasm	other
0.24	0.0155	0.119	ENSGALP00000031152	DYNLT1	dynein light chain Tctex-type 1	Cytoplasm	other
-0.047	0.664	0.829	ENSGALP00000030960	E2F6	E2F transcription factor 6	Nucleus	transcription regulator
-0.314	0.00063	0.0178	ENSGALP00000009866	EARS2	glutamyl-tRNA synthetase 2, mitochondrial	Cytoplasm	enzyme
0.024	0.701	0.852	ENSGALP00000014708	EBNA1BP2	EBNA1 binding protein 2	Nucleus	other
-0.269	0.00359	0.0517	ENSGALP00000017301	ECHDC2	enoyl-CoA hydratase domain containing 2	Other	other
-0.086	0.301	0.555	ENSGALP00000010799	ECHDC3	enoyl-CoA hydratase domain containing 3	Cytoplasm	enzyme
-0.173	0.119	0.338	ENSGALP00000040189	ECHS1	enoyl-CoA hydratase, short chain 1	Cytoplasm	enzyme
0.006	0.943	0.978	ENSGALP00000020867	ECI2	enoyl-CoA delta isomerase 2	Cytoplasm	enzyme
-0.103	0.241	0.493	ENSGALP00000007663	EDEM3	ER degradation enhancing alpha-mannosidase like protein 3	Cytoplasm	enzyme
0.099	0.133	0.359	ENSGALP00000018382	EEA1	early endosome antigen 1	Cytoplasm	other
0.006	0.945	0.979	ENSGALP00000022724	EED	embryonic ectoderm development	Nucleus	transcription regulator
-0.213	0.0885	0.291	ENSGALP00000025606	EEF1A1	eukaryotic translation elongation factor 1 alpha 1	Cytoplasm	translation regulator
0.135	0.0141	0.113	ENSGALP00000013968	EEF1B2	eukaryotic translation elongation factor 1 beta 2	Cytoplasm	translation regulator
0.106	0.358	0.607	ENSGALP00000020822	EEF1E1	eukaryotic translation elongation factor 1 epsilon 1	Cytoplasm	translation regulator
0.398	0.00856	0.0864	ENSGALP00000033741	EFHD1	EF-hand domain family member D1	Cytoplasm	other
0.163	0.0186	0.129	ENSGALP00000037877	EFL1	elongation factor like GTPase 1	Cytoplasm	translation regulator
0.008	0.899	0.955	ENSGALP00000001456	EFTUD2	elongation factor Tu GTP binding domain containing 2	Nucleus	enzyme
0.149	0.0181	0.128	ENSGALP00000014768	EHD3	EH domain containing 3	Cytoplasm	other
-0.039	0.579	0.774	ENSGALP00000014539	EHD4	EH domain containing 4	Plasma Membrane	enzyme
-0.095	0.346	0.596	ENSGALP00000010786	EHHADH	enoyl-CoA hydratase and 3-hydroxyacyl CoA dehydrogenase	Cytoplasm	enzyme
-0.117	0.383	0.63	ENSGALP00000043024	EIF1	eukaryotic translation initiation factor 1	Cytoplasm	translation regulator
-0.015	0.846	0.93	ENSGALP00000026418	EIF1AY	eukaryotic translation initiation factor 1A, Y-linked	Other	translation regulator
0.094	0.132	0.358	ENSGALP00000016918	EIF2A	eukaryotic translation initiation factor 2A	Cytoplasm	translation regulator
0.025	0.808	0.911	ENSGALP00000005151	EIF2B1	eukaryotic translation initiation factor 2B subunit alpha	Cytoplasm	translation regulator
0.113	0.469	0.696	ENSGALP00000016737	EIF2B2	eukaryotic translation initiation factor 2B subunit beta	Cytoplasm	other
0.068	0.421	0.663	ENSGALP00000016469	EIF2B3	eukaryotic translation initiation factor 2B subunit gamma	Cytoplasm	other
0.088	0.353	0.603	ENSGALP00000013630	EIF2B5	eukaryotic translation initiation factor 2B subunit epsilon	Cytoplasm	other
-0.047	0.615	0.8	ENSGALP00000001253	EIF2D	eukaryotic translation initiation factor 2D	Cytoplasm	transporter
0.03	0.659	0.826	ENSGALP00000015560	EIF2S1	eukaryotic translation initiation factor 2 subunit alpha	Cytoplasm	translation regulator
0.043	0.502	0.72	ENSGALP00000026307	EIF2S3	eukaryotic translation initiation factor 2 subunit gamma	Cytoplasm	translation regulator
0.119	0.0651	0.249	ENSGALP00000015176	EIF3A	eukaryotic translation initiation factor 3 subunit A	Cytoplasm	other
0.013	0.896	0.954	ENSGALP00000020439	EIF3D	eukaryotic translation initiation factor 3 subunit D	Cytoplasm	other
0.137	0.027	0.158	ENSGALP00000008530	EIF3F	eukaryotic translation initiation factor 3 subunit F	Cytoplasm	translation regulator
0.319	1.29e-05	0.00131	ENSGALP00000005271	EIF3I	eukaryotic translation initiation factor 3 subunit I	Cytoplasm	translation regulator
0.273	0.000907	0.0229	ENSGALP00000013321	EIF3J	eukaryotic translation initiation factor 3 subunit J	Cytoplasm	translation regulator
0.12	0.0869	0.288	ENSGALP00000020064	EIF3L	eukaryotic translation initiation factor 3 subunit L	Cytoplasm	other
0.069	0.458	0.691	ENSGALP00000019755	EIF3M	eukaryotic translation initiation factor 3 subunit M	Cytoplasm	other
0.339	0.0795	0.277	ENSGALP00000038935	EIF4A2	eukaryotic translation initiation factor 4A2	Cytoplasm	translation regulator
-0.049	0.405	0.65	ENSGALP00000038179	EIF4A3	eukaryotic translation initiation factor 4A3	Nucleus	enzyme
-0.052	0.549	0.754	ENSGALP00000012845	EIF4E2	eukaryotic translation initiation factor 4E family member 2	Cytoplasm	translation regulator
0.416	0.00434	0.058	ENSGALP00000005068	EIF4EBP1	eukaryotic translation initiation factor 4E binding protein 1	Cytoplasm	translation regulator
0.093	0.152	0.389	ENSGALP00000013862	EIF4G1	eukaryotic translation initiation factor 4 gamma 1	Cytoplasm	translation regulator
0.55	7.85e-05	0.00504	ENSGALP00000039068	EIF4G2	eukaryotic translation initiation factor 4 gamma 2	Cytoplasm	translation regulator
-0.006	0.924	0.97	ENSGALP00000016375	EIF4G3	eukaryotic translation initiation factor 4 gamma 3	Cytoplasm	translation regulator
0.104	0.358	0.607	ENSGALP00000018669	EIF5	eukaryotic translation initiation factor 5	Cytoplasm	translation regulator
0.143	0.0759	0.268	ENSGALP00000038570	EIF5A2	eukaryotic translation initiation factor 5A2	Cytoplasm	translation regulator
0.113	0.0827	0.282	ENSGALP00000027015	EIF5B	eukaryotic translation initiation factor 5B	Cytoplasm	translation regulator
-0.021	0.848	0.932	ENSGALP00000001532	ELAC2	elaC ribonuclease Z 2	Nucleus	enzyme
-0.08	0.298	0.553	ENSGALP00000001027	ELAVL1	ELAV like RNA binding protein 1	Cytoplasm	other
-0.064	0.328	0.58	ENSGALP00000011711	ELMO2	engulfment and cell motility 2	Cytoplasm	other
-0.309	0.00216	0.0389	ENSGALP00000026271	ELOVL5	ELOVL fatty acid elongase 5	Cytoplasm	enzyme
-0.075	0.415	0.658	ENSGALP00000026781	ELP3	elongator acetyltransferase complex subunit 3	Nucleus	enzyme
-0.123	0.0897	0.293	ENSGALP00000006311	EMC1	ER membrane protein complex subunit 1	Plasma Membrane	other
-0.315	0.0107	0.0961	ENSGALP00000015675	EMC7	ER membrane protein complex subunit 7	Cytoplasm	other
-0.088	0.179	0.423	ENSGALP00000009212	EMC8	ER membrane protein complex subunit 8	Cytoplasm	other
-0.005	0.96	0.985	ENSGALP00000023447	EMG1	EMG1, N1-specific pseudouridine methyltransferase	Nucleus	enzyme
0.256	0.000393	0.0134	ENSGALP00000016105	EML4	echinoderm microtubule associated protein like 4	Cytoplasm	other
-0.25	0.00127	0.0289	ENSGALP00000027758	ENDOD1	endonuclease domain containing 1	Extracellular Space	enzyme
0.185	0.0432	0.201	ENSGALP00000003737	ENO1	enolase 1	Cytoplasm	enzyme
0.419	0.0306	0.17	ENSGALP00000023398	ENO2	enolase 2	Cytoplasm	enzyme
0.53	0.00188	0.0364	ENSGALP00000018203	ENOPH1	enolase-phosphatase 1	Cytoplasm	enzyme
-0.131	0.118	0.337	ENSGALP00000019537	EP300	E1A binding protein p300	Nucleus	transcription regulator
-0.157	0.0793	0.276	ENSGALP00000003675	EP400	E1A binding protein p400	Nucleus	other
0.126	0.235	0.488	ENSGALP00000038993	EPHB3	EPH receptor B3	Plasma Membrane	kinase
-0.23	0.0133	0.11	ENSGALP00000026689	EPHX2	epoxide hydrolase 2	Cytoplasm	enzyme
0.251	0.0535	0.223	ENSGALP00000037486	EPN3	epsin 3	Cytoplasm	other
0.231	0.0167	0.123	ENSGALP00000017141	EPS15	epidermal growth factor receptor pathway substrate 15	Cytoplasm	other
0.099	0.202	0.45	ENSGALP00000006222	EPS15L1	epidermal growth factor receptor pathway substrate 15 like 1	Plasma Membrane	other
-0.07	0.462	0.691	ENSGALP00000023789	ERBIN	erbb2 interacting protein	Cytoplasm	other
-0.021	0.771	0.891	ENSGALP00000021182	ERC1	ELKS/RAB6-interacting/CAST family member 1	Cytoplasm	other
0.128	0.266	0.519	ENSGALP00000004508	ERGIC1	endoplasmic reticulum-golgi intermediate compartment 1	Cytoplasm	other
-0.03	0.659	0.826	ENSGALP00000028016	ERH	enhancer of rudimentary homolog (Drosophila)	Nucleus	other
0.111	0.594	0.783	ENSGALP00000018646	ERI1	exoribonuclease 1	Nucleus	enzyme
-0.077	0.325	0.579	ENSGALP00000016416	ERI3	ERI1 exoribonuclease family member 3	Plasma Membrane	other
-0.218	0.0132	0.11	ENSGALP00000005232	ERLIN1	ER lipid raft associated 1	Plasma Membrane	other
-0.166	0.0506	0.217	ENSGALP00000004879	ERLIN2	ER lipid raft associated 2	Plasma Membrane	kinase
-0.104	0.26	0.513	ENSGALP00000020229	ERO1A	endoplasmic reticulum oxidoreductase 1 alpha	Cytoplasm	enzyme
-0.13	0.0847	0.285	ENSGALP00000038209	ERP29	endoplasmic reticulum protein 29	Cytoplasm	transporter
-0.037	0.662	0.828	ENSGALP00000021892	ERP44	endoplasmic reticulum protein 44	Cytoplasm	enzyme
-0.019	0.789	0.9	ENSGALP00000027399	ESD	esterase D	Cytoplasm	enzyme
0.062	0.373	0.621	ENSGALP00000003538	ETF1	eukaryotic translation termination factor 1	Cytoplasm	translation regulator
-0.056	0.391	0.638	ENSGALP00000004621	ETFA	electron transfer flavoprotein alpha subunit	Cytoplasm	transporter
-0.12	0.0734	0.265	ENSGALP00000015356	ETFDH	electron transfer flavoprotein dehydrogenase	Cytoplasm	enzyme
-0.005	0.963	0.985	ENSGALP00000021538	ETNK1	ethanolamine kinase 1	Cytoplasm	kinase
-0.037	0.594	0.784	ENSGALP00000037232	Ewsr1	Ewing sarcoma breakpoint region 1	Nucleus	other
-0.192	0.0173	0.124	ENSGALP00000022336	EXOC1	exocyst complex component 1	Cytoplasm	transporter
-0.027	0.683	0.842	ENSGALP00000021811	EXOC3	exocyst complex component 3	Plasma Membrane	transporter
-0.074	0.578	0.773	ENSGALP00000013798	EXOC4	exocyst complex component 4	Cytoplasm	transporter
-0.038	0.566	0.765	ENSGALP00000019744	EXOC5	exocyst complex component 5	Cytoplasm	other
0.035	0.808	0.911	ENSGALP00000003183	EXOC7	exocyst complex component 7	Cytoplasm	transporter
0.077	0.585	0.777	ENSGALP00000009922	EXOG	exo/endonuclease G	Cytoplasm	enzyme
0.141	0.0639	0.247	ENSGALP00000004870	EXOSC10	exosome component 10	Nucleus	kinase
0.081	0.416	0.659	ENSGALP00000036966	EXOSC9	exosome component 9	Nucleus	enzyme
-0.142	0.091	0.295	ENSGALP00000026794	EXTL3	exostosin like glycosyltransferase 3	Cytoplasm	enzyme
0.024	0.778	0.895	ENSGALP00000022293	EZR	ezrin	Plasma Membrane	other
0.117	0.148	0.384	ENSGALP00000013544	F2	coagulation factor II, thrombin	Extracellular Space	peptidase
-0.198	0.0614	0.243	ENSGALP00000042500	FAAH2	fatty acid amide hydrolase 2	Cytoplasm	enzyme
0.279	0.0169	0.123	ENSGALP00000012326	FADD	Fas associated via death domain	Cytoplasm	other
-0.303	0.00564	0.0668	ENSGALP00000011607	FADS2	fatty acid desaturase 2	Plasma Membrane	enzyme
0.22	0.036	0.182	ENSGALP00000017131	FAF1	Fas associated factor 1	Nucleus	other
-0.051	0.409	0.653	ENSGALP00000005262	FAF2	Fas associated factor family member 2	Cytoplasm	other
-0.106	0.297	0.553	ENSGALP00000039767	FAHD1	fumarylacetoacetate hydrolase domain containing 1	Cytoplasm	enzyme
0.178	0.0883	0.291	ENSGALP00000022066	FAM114A1	family with sequence similarity 114 member A1	Extracellular Space	other
0.228	0.0734	0.265	ENSGALP00000006461	FAM114A2	family with sequence similarity 114 member A2	Other	other
-0.002	0.987	0.996	ENSGALP00000017753	FAM126A	family with sequence similarity 126 member A	Cytoplasm	other
-0.131	0.14	0.369	ENSGALP00000039286	FAM129B	family with sequence similarity 129 member B	Cytoplasm	transcription regulator
-0.03	0.738	0.874	ENSGALP00000024060	FAM169A	family with sequence similarity 169 member A	Other	other
-0.04	0.687	0.843	ENSGALP00000014240	FAM171A1	family with sequence similarity 171 member A1	Cytoplasm	other
0.109	0.481	0.705	ENSGALP00000001796	FAM192A	family with sequence similarity 192 member A	Nucleus	other
-0.128	0.135	0.362	ENSGALP00000022477	FAM210A	family with sequence similarity 210 member A	Cytoplasm	other
-0.066	0.503	0.721	ENSGALP00000003802	FAM213A	family with sequence similarity 213 member A	Extracellular Space	other
-0.317	0.000161	0.00788	ENSGALP00000016963	FAM98A	family with sequence similarity 98 member A	Other	other
-0.02	0.79	0.9	ENSGALP00000015840	FAM98B	family with sequence similarity 98 member B	Nucleus	other
-0.097	0.353	0.602	ENSGALP00000010756	FANCI	Fanconi anemia complementation group I	Nucleus	other
0.056	0.398	0.644	ENSGALP00000008398	FARSB	phenylalanyl-tRNA synthetase beta subunit	Cytoplasm	enzyme
-0.108	0.168	0.41	ENSGALP00000013885	FASTKD2	FAST kinase domains 2	Cytoplasm	other
0.02	0.825	0.919	ENSGALP00000022061	FAT1	FAT atypical cadherin 1	Plasma Membrane	other
-0.432	1.4e-05	0.00134	ENSGALP00000022972	FBLN1	fibulin 1	Extracellular Space	other
-0.069	0.624	0.805	ENSGALP00000017464	FBLN5	fibulin 5	Extracellular Space	other
-0.332	2.11e-05	0.00187	ENSGALP00000007941	FBN1	fibrillin 1	Extracellular Space	other
-0.374	0.00065	0.0182	ENSGALP00000023620	FBN2	fibrillin 2	Extracellular Space	other
-1.057	0.000327	0.0116	ENSGALP00000005061	FBXL8	F-box and leucine rich repeat protein 8	Cytoplasm	enzyme
0.283	0.000229	0.00938	ENSGALP00000043372	FDPS	farnesyl diphosphate synthase	Cytoplasm	enzyme
-0.043	0.702	0.853	ENSGALP00000040794	FDX1	ferredoxin 1	Cytoplasm	transporter
0.026	0.64	0.812	ENSGALP00000020282	FERMT2	fermitin family member 2	Cytoplasm	other
-0.07	0.392	0.638	ENSGALP00000015061	FGA	fibrinogen alpha chain	Extracellular Space	other
0.038	0.686	0.843	ENSGALP00000008399	FGD3	FYVE, RhoGEF and PH domain containing 3	Cytoplasm	other
-0.135	0.0556	0.228	ENSGALP00000015063	FGG	fibrinogen gamma chain	Extracellular Space	other
-0.117	0.11	0.327	ENSGALP00000021472	FH	fumarate hydratase	Cytoplasm	enzyme
0.048	0.523	0.736	ENSGALP00000009974	FHL1	four and a half LIM domains 1	Cytoplasm	other
-0.033	0.807	0.911	ENSGALP00000027068	FHL2	four and a half LIM domains 2	Nucleus	transcription regulator
-0.118	0.42	0.661	ENSGALP00000036276	FHOD3	formin homology 2 domain containing 3	Nucleus	other
-0.199	0.0192	0.131	ENSGALP00000024602	FILIP1L	filamin A interacting protein 1 like	Nucleus	other
-0.04	0.616	0.8	ENSGALP00000022557	Fip1l1	FIP1 like 1 (S. cerevisiae)	Nucleus	other
-0.038	0.502	0.72	ENSGALP00000041356	FKBP10	FK506 binding protein 10	Cytoplasm	enzyme
-0.442	9.18e-05	0.00555	ENSGALP00000018209	FKBP14	FK506 binding protein 14	Cytoplasm	enzyme
0.102	0.282	0.537	ENSGALP00000014343	FKBP15	FK506 binding protein 15	Plasma Membrane	enzyme
0.321	0.00138	0.03	ENSGALP00000042635	FKBP1A	FK506 binding protein 1A	Cytoplasm	enzyme
0.037	0.558	0.76	ENSGALP00000020346	FKBP3	FK506 binding protein 3	Nucleus	enzyme
0.208	0.0672	0.254	ENSGALP00000023115	FKBP4	FK506 binding protein 4	Nucleus	enzyme
-0.04	0.522	0.735	ENSGALP00000005299	FKBP8	FK506 binding protein 8	Cytoplasm	other
0.326	0.00434	0.058	ENSGALP00000043315	FLAD1	flavin adenine dinucleotide synthetase 1	Cytoplasm	enzyme
-0.192	0.0755	0.267	ENSGALP00000001745	FLI1	Fli-1 proto-oncogene, ETS transcription factor	Nucleus	transcription regulator
0.082	0.325	0.579	ENSGALP00000039865	FLII	FLII, actin remodeling protein	Nucleus	other
-0.055	0.422	0.663	ENSGALP00000035478	FLNB	filamin B	Cytoplasm	other
-0.418	0.00144	0.0306	ENSGALP00000027556	FLT1	fms related tyrosine kinase 1	Plasma Membrane	kinase
-0.143	0.0915	0.297	ENSGALP00000036957	FMNL2	formin like 2	Cytoplasm	other
-0.008	0.89	0.953	ENSGALP00000014935	FMR1	fragile X mental retardation 1	Cytoplasm	translation regulator
-0.182	0.432	0.671	ENSGALP00000005654	FN1	fibronectin 1	Extracellular Space	enzyme
0.11	0.627	0.806	ENSGALP00000005653	FN1	fibronectin 1	Extracellular Space	enzyme
-0.031	0.742	0.875	ENSGALP00000006494	FNBP1	formin binding protein 1	Nucleus	enzyme
-0.011	0.86	0.936	ENSGALP00000009387	Fnbp1l	formin binding protein 1-like	Cytoplasm	other
-0.365	0.000752	0.0203	ENSGALP00000027412	FNDC3A	fibronectin type III domain containing 3A	Cytoplasm	other
0.334	0.189	0.435	ENSGALP00000014993	FNDC3B	fibronectin type III domain containing 3B	Cytoplasm	other
0.238	0.0202	0.133	ENSGALP00000024792	FNTA	farnesyltransferase, CAAX box, alpha	Cytoplasm	enzyme
-0.033	0.813	0.914	ENSGALP00000024267	FOCAD	focadhesin	Plasma Membrane	other
-0.005	0.959	0.984	ENSGALP00000012592	Foxp1	forkhead box P1	Nucleus	transcription regulator
-0.161	0.0738	0.265	ENSGALP00000037588	FRAS1	Fraser extracellular matrix complex subunit 1	Extracellular Space	other
0.048	0.617	0.801	ENSGALP00000022075	FRG1	FSHD region gene 1	Nucleus	transporter
0.044	0.83	0.921	ENSGALP00000022788	FRYL	FRY like transcription coactivator	Other	other
0.022	0.806	0.909	ENSGALP00000004354	FRZB	frizzled-related protein	Extracellular Space	other
0.113	0.109	0.325	ENSGALP00000033359	FSCN1	fascin actin-bundling protein 1	Cytoplasm	other
-0.05	0.46	0.691	ENSGALP00000024100	FSTL1	follistatin like 1	Extracellular Space	other
0.076	0.446	0.68	ENSGALP00000011673	FTH1	ferritin heavy chain 1	Cytoplasm	enzyme
-0.07	0.269	0.523	ENSGALP00000014509	FUBP1	far upstream element binding protein 1	Nucleus	transcription regulator
0.006	0.936	0.976	ENSGALP00000038764	FUBP3	far upstream element binding protein 3	Nucleus	transcription regulator
0.062	0.618	0.802	ENSGALP00000006529	FUCA1	fucosidase, alpha-L- 1, tissue	Cytoplasm	enzyme
-0.146	0.285	0.539	ENSGALP00000022328	FUCA2	fucosidase, alpha-L- 2, plasma	Extracellular Space	enzyme
-0.614	2.74e-05	0.00218	ENSGALP00000008285	FUT11	fucosyltransferase 11	Cytoplasm	enzyme
0.061	0.291	0.545	ENSGALP00000014383	FXR1	FMR1 autosomal homolog 1	Cytoplasm	other
-0.226	0.0191	0.13	ENSGALP00000043011	FXYD6	FXYD domain containing ion transport regulator 6	Plasma Membrane	ion channel
-0.096	0.288	0.542	ENSGALP00000012245	FYTTD1	forty-two-three domain containing 1	Nucleus	other
0.121	0.0947	0.301	ENSGALP00000006604	G3BP1	G3BP stress granule assembly factor 1	Nucleus	enzyme
-0.066	0.323	0.578	ENSGALP00000017667	G3BP2	G3BP stress granule assembly factor 2	Cytoplasm	enzyme
0.407	0.00451	0.0591	ENSGALP00000016076	GAB1	GRB2 associated binding protein 1	Cytoplasm	kinase
0.172	0.0426	0.2	ENSGALP00000005074	GABARAPL2	GABA type A receptor associated protein like 2	Cytoplasm	other
-0.083	0.405	0.65	ENSGALP00000025373	GABPA	GA binding protein transcription factor alpha subunit	Nucleus	transcription regulator
0.088	0.584	0.777	ENSGALP00000022402	GALM	galactose mutarotase	Cytoplasm	enzyme
-0.129	0.118	0.337	ENSGALP00000021411	GALNT1	polypeptide N-acetylgalactosaminyltransferase 1	Cytoplasm	enzyme
0.123	0.575	0.771	ENSGALP00000018070	GALNT2	polypeptide N-acetylgalactosaminyltransferase 2	Cytoplasm	enzyme
-0.033	0.635	0.809	ENSGALP00000017461	GALNT7	polypeptide N-acetylgalactosaminyltransferase 7	Cytoplasm	enzyme
-0.002	0.972	0.989	ENSGALP00000023278	GAPDH	glyceraldehyde-3-phosphate dehydrogenase	Cytoplasm	enzyme
0.172	0.0412	0.196	ENSGALP00000009121	GARS	glycyl-tRNA synthetase	Cytoplasm	enzyme
0.104	0.513	0.728	ENSGALP00000030912	GATA4	GATA binding protein 4	Nucleus	transcription regulator
-0.198	0.204	0.452	ENSGALP00000008569	GATA5	GATA binding protein 5	Nucleus	transcription regulator
-0.046	0.667	0.831	ENSGALP00000003788	GBA2	glucosylceramidase beta 2	Cytoplasm	enzyme
0.204	0.0268	0.157	ENSGALP00000009030	GBF1	golgi brefeldin A resistant guanine nucleotide exchange factor 1	Cytoplasm	other
0.28	0.00201	0.0377	ENSGALP00000018939	GC	GC, vitamin D binding protein	Extracellular Space	transporter
0.429	0.000111	0.00615	ENSGALP00000026270	GCLC	glutamate-cysteine ligase catalytic subunit	Cytoplasm	enzyme
0.172	0.153	0.39	ENSGALP00000009273	GCLM	glutamate-cysteine ligase modifier subunit	Cytoplasm	enzyme
-0.009	0.878	0.946	ENSGALP00000011775	GCN1	GCN1, eIF2 alpha kinase activator homolog	Cytoplasm	translation regulator
0.189	0.0542	0.224	ENSGALP00000013267	GDI2	GDP dissociation inhibitor 2	Cytoplasm	other
0.203	0.104	0.316	ENSGALP00000016486	GEMIN2	gem nuclear organelle associated protein 2	Nucleus	other
0.394	4.25e-08	1.89e-05	ENSGALP00000006262	GEMIN5	gem nuclear organelle associated protein 5	Nucleus	other
0.051	0.675	0.836	ENSGALP00000006013	GET4	golgi to ER traffic protein 4	Cytoplasm	other
0.002	0.988	0.996	ENSGALP00000015672	GFM1	G elongation factor mitochondrial 1	Cytoplasm	translation regulator
0.092	0.406	0.651	ENSGALP00000024051	GFM2	G elongation factor mitochondrial 2	Cytoplasm	translation regulator
-0.159	0.439	0.676	ENSGALP00000012961	GGA3	golgi associated, gamma adaptin ear containing, ARF binding protein 3	Cytoplasm	transporter
-0.236	0.00099	0.0244	ENSGALP00000033627	GHITM	growth hormone inducible transmembrane protein	Cytoplasm	other
0.186	0.102	0.312	ENSGALP00000009130	GID8	GID complex subunit 8 homolog	Nucleus	other
0.19	0.0904	0.294	ENSGALP00000043100	GIPC3	GIPC PDZ domain containing family member 3	Other	other
0.223	0.0809	0.278	ENSGALP00000038832	GIT1	GIT ArfGAP 1	Nucleus	kinase
-0.28	0.0324	0.174	ENSGALP00000026206	GK	glycerol kinase	Cytoplasm	kinase
-0.038	0.669	0.833	ENSGALP00000002436	GLB1L2	galactosidase beta 1 like 2	Other	other
0.036	0.866	0.94	ENSGALP00000042367	GLCE	glucuronic acid epimerase	Cytoplasm	enzyme
-0.177	0.0634	0.246	ENSGALP00000037556	GLDC	glycine decarboxylase	Cytoplasm	enzyme
-0.156	0.149	0.385	ENSGALP00000007534	GLE1	GLE1, RNA export mediator	Nucleus	other
-0.259	0.00126	0.0289	ENSGALP00000041120	GLIPR2	GLI pathogenesis related 2	Cytoplasm	other
0.348	3.28e-06	0.000495	ENSGALP00000016450	GLO1	glyoxalase I	Cytoplasm	enzyme
0.146	0.141	0.371	ENSGALP00000007667	GLOD4	glyoxalase domain containing 4	Cytoplasm	enzyme
0.193	0.0966	0.304	ENSGALP00000017016	GLRX3	glutaredoxin 3	Cytoplasm	enzyme
0	0.996	0.998	ENSGALP00000018029	GLRX5	glutaredoxin 5	Cytoplasm	other
-0.045	0.559	0.76	ENSGALP00000002505	GLT8D1	glycosyltransferase 8 domain containing 1	Cytoplasm	enzyme
-0.038	0.688	0.843	ENSGALP00000042432	GM2A	GM2 ganglioside activator	Cytoplasm	enzyme
-0.013	0.876	0.946	ENSGALP00000019907	GMFB	glia maturation factor beta	Cytoplasm	growth factor
0.158	0.0863	0.287	ENSGALP00000003798	GMPPA	GDP-mannose pyrophosphorylase A	Cytoplasm	enzyme
0.285	9.88e-05	0.00566	ENSGALP00000003934	GMPPB	GDP-mannose pyrophosphorylase B	Cytoplasm	enzyme
0.091	0.176	0.421	ENSGALP00000016711	GMPS	guanine monophosphate synthase	Nucleus	enzyme
-0.087	0.361	0.61	ENSGALP00000005115	GNA11	G protein subunit alpha 11	Plasma Membrane	enzyme
-0.087	0.208	0.459	ENSGALP00000004997	GNAO1	G protein subunit alpha o1	Plasma Membrane	enzyme
-0.047	0.612	0.798	ENSGALP00000024446	GNAQ	G protein subunit alpha q	Plasma Membrane	enzyme
-0.001	0.991	0.997	ENSGALP00000039575	GNB1	G protein subunit beta 1	Plasma Membrane	enzyme
-0.074	0.437	0.675	ENSGALP00000014596	GNB4	G protein subunit beta 4	Plasma Membrane	enzyme
0.008	0.936	0.976	ENSGALP00000024699	GNE	glucosamine (UDP-N-acetyl)-2-epimerase/N-acetylmannosamine kinase	Cytoplasm	kinase
0.121	0.19	0.435	ENSGALP00000003063	GNL2	G protein nucleolar 2	Nucleus	enzyme
0.058	0.471	0.697	ENSGALP00000002452	GNL3	G protein nucleolar 3	Nucleus	other
-0.054	0.452	0.685	ENSGALP00000018176	GNPAT	glyceronephosphate O-acyltransferase	Cytoplasm	enzyme
0.146	0.245	0.497	ENSGALP00000022938	GNPDA2	glucosamine-6-phosphate deaminase 2	Nucleus	enzyme
-0.119	0.098	0.306	ENSGALP00000016008	GNS	glucosamine (N-acetyl)-6-sulfatase	Cytoplasm	enzyme
0.037	0.588	0.78	ENSGALP00000007779	GOLGA2	golgin A2	Cytoplasm	other
-0.039	0.697	0.849	ENSGALP00000003374	GOLGA3	golgin A3	Cytoplasm	transporter
-0.129	0.262	0.515	ENSGALP00000017563	GOLGA5	golgin A5	Cytoplasm	kinase
-0.354	0.000323	0.0116	ENSGALP00000005501	GOLGA7	golgin A7	Cytoplasm	other
0.238	0.0935	0.299	ENSGALP00000015394	GOLIM4	golgi integral membrane protein 4	Cytoplasm	other
-0.127	0.12	0.341	ENSGALP00000020548	GOLM1	golgi membrane protein 1	Cytoplasm	other
-0.014	0.867	0.94	ENSGALP00000042477	GOLPH3	golgi phosphoprotein 3	Cytoplasm	other
-0.351	0.000229	0.00938	ENSGALP00000023990	GOPC	golgi associated PDZ and coiled-coil motif containing	Cytoplasm	transporter
0.128	0.34	0.592	ENSGALP00000009699	GORASP1	golgi reassembly stacking protein 1	Cytoplasm	other
0.202	0.163	0.403	ENSGALP00000015596	GORASP2	golgi reassembly stacking protein 2	Cytoplasm	other
-0.208	0.00429	0.0577	ENSGALP00000040063	GOSR2	golgi SNAP receptor complex member 2	Cytoplasm	transporter
0.292	0.000375	0.0131	ENSGALP00000012086	GOT1	glutamic-oxaloacetic transaminase 1	Cytoplasm	enzyme
-0.133	0.0604	0.24	ENSGALP00000003646	GOT2	glutamic-oxaloacetic transaminase 2	Cytoplasm	enzyme
-0.316	0.0365	0.184	ENSGALP00000007714	GPATCH1	G-patch domain containing 1	Extracellular Space	other
0.213	0.0492	0.215	ENSGALP00000017164	GPATCH11	G-patch domain containing 11	Nucleus	other
0.091	0.327	0.579	ENSGALP00000009798	GPC4	glypican 4	Plasma Membrane	transmembrane receptor
-0.095	0.278	0.533	ENSGALP00000018695	GPD1L	glycerol-3-phosphate dehydrogenase 1-like	Cytoplasm	enzyme
-0.133	0.0921	0.297	ENSGALP00000020459	GPD2	glycerol-3-phosphate dehydrogenase 2	Cytoplasm	enzyme
-0.017	0.831	0.921	ENSGALP00000007934	GPI	glucose-6-phosphate isomerase	Extracellular Space	enzyme
0.098	0.268	0.522	ENSGALP00000006439	GPR107	G protein-coupled receptor 107	Plasma Membrane	G-protein coupled receptor
0.094	0.305	0.559	ENSGALP00000004453	GPS1	G protein pathway suppressor 1	Nucleus	other
-0.2	0.0195	0.132	ENSGALP00000017282	GPX7	glutathione peroxidase 7	Cytoplasm	enzyme
-0.068	0.544	0.751	ENSGALP00000021356	GRB10	growth factor receptor bound protein 10	Cytoplasm	other
0.075	0.438	0.675	ENSGALP00000012993	GRB2	growth factor receptor bound protein 2	Cytoplasm	kinase
-0.067	0.291	0.545	ENSGALP00000025020	GRPEL1	GrpE like 1, mitochondrial	Cytoplasm	other
0.133	0.114	0.332	ENSGALP00000002197	GSN	gelsolin	Extracellular Space	other
0.177	0.127	0.349	ENSGALP00000005180	GSS	glutathione synthetase	Cytoplasm	enzyme
0.067	0.47	0.697	ENSGALP00000030998	Gsta1	glutathione S-transferase alpha 1	Nucleus	enzyme
0.248	0.194	0.441	ENSGALP00000026289	GSTA2	glutathione S-transferase alpha 2	Cytoplasm	enzyme
0.108	0.296	0.552	ENSGALP00000013682	GSTO1	glutathione S-transferase omega 1	Cytoplasm	enzyme
-0.084	0.387	0.634	ENSGALP00000016967	GSTZ1	glutathione S-transferase zeta 1	Cytoplasm	enzyme
0.178	0.116	0.335	ENSGALP00000010001	GTF2B	general transcription factor IIB	Nucleus	transcription regulator
0.038	0.693	0.848	ENSGALP00000016708	GTF2E2	general transcription factor IIE subunit 2	Nucleus	transcription regulator
-0.044	0.636	0.81	ENSGALP00000001923	GTF2I	general transcription factor IIi	Nucleus	transcription regulator
-0.099	0.193	0.44	ENSGALP00000014689	GTPBP10	GTP binding protein 10	Cytoplasm	other
0.09	0.187	0.433	ENSGALP00000010821	GTPBP4	GTP binding protein 4	Nucleus	enzyme
-0.111	0.271	0.525	ENSGALP00000004002	GUSB	glucuronidase beta	Cytoplasm	enzyme
-0.178	0.148	0.384	ENSGALP00000037276	GYPC	glycophorin C (Gerbich blood group)	Plasma Membrane	other
0.211	0.415	0.658	ENSGALP00000007639	H2AFY2	H2A histone family member Y2	Nucleus	other
-0.038	0.703	0.853	ENSGALP00000028277	H2AFZ	H2A histone family member Z	Nucleus	other
-0.338	6.82e-07	0.000151	ENSGALP00000012079	HACD3	3-hydroxyacyl-CoA dehydratase 3	Cytoplasm	enzyme
-0.159	0.199	0.447	ENSGALP00000018260	HACL1	2-hydroxyacyl-CoA lyase 1	Cytoplasm	enzyme
-0.169	0.0306	0.17	ENSGALP00000025929	HADH	hydroxyacyl-CoA dehydrogenase	Cytoplasm	enzyme
-0.121	0.11	0.327	ENSGALP00000026633	HADHA	hydroxyacyl-CoA dehydrogenase/3-ketoacyl-CoA thiolase/enoyl-CoA hydratase (trifunctional protein), alpha subunit	Cytoplasm	enzyme
-0.295	0.0146	0.114	ENSGALP00000033373	HAPLN3	hyaluronan and proteoglycan link protein 3	Extracellular Space	other
0.254	0.0538	0.223	ENSGALP00000015492	HAT1	histone acetyltransferase 1	Nucleus	enzyme
-0.063	0.551	0.755	ENSGALP00000014821	HAUS2	HAUS augmin like complex subunit 2	Cytoplasm	other
0.078	0.434	0.674	ENSGALP00000024296	HAUS6	HAUS augmin like complex subunit 6	Cytoplasm	other
0.235	0.0093	0.0897	ENSGALP00000005905	HAUS8	HAUS augmin like complex subunit 8	Cytoplasm	other
0.378	0.112	0.329	ENSGALP00000027974	HBE1	hemoglobin subunit epsilon 1	Cytoplasm	transporter
1.237	0.00541	0.0652	ENSGALP00000027976	HBE1	hemoglobin subunit epsilon 1	Cytoplasm	transporter
0.284	0.187	0.433	ENSGALP00000035593	HBE1	hemoglobin subunit epsilon 1	Cytoplasm	transporter
0.372	0.118	0.337	ENSGALP00000038924	HBZ	hemoglobin subunit zeta	Cytoplasm	transporter
-0.105	0.161	0.401	ENSGALP00000008922	HCCS	holocytochrome c synthase	Cytoplasm	enzyme
0.044	0.633	0.809	ENSGALP00000005212	HDAC1	histone deacetylase 1	Nucleus	transcription regulator
0.25	0.0227	0.142	ENSGALP00000024133	HDAC2	histone deacetylase 2	Nucleus	transcription regulator
-0.169	0.224	0.477	ENSGALP00000004141	HDAC3	histone deacetylase 3	Nucleus	transcription regulator
0.323	0.000494	0.0156	ENSGALP00000033098	HDAC4	histone deacetylase 4	Nucleus	transcription regulator
0.162	0.219	0.472	ENSGALP00000023911	HDDC2	HD domain containing 2	Cytoplasm	other
0.077	0.658	0.826	ENSGALP00000042553	HDGFL2	HDGF like 2	Nucleus	other
-0.219	0.06	0.239	ENSGALP00000021239	HDHD5	haloacid dehalogenase like hydrolase domain containing 5	Cytoplasm	other
-0.1	0.0896	0.293	ENSGALP00000009341	HDLBP	high density lipoprotein binding protein	Nucleus	transporter
0.084	0.476	0.7	ENSGALP00000019231	HEBP1	heme binding protein 1	Cytoplasm	other
0.293	0.00737	0.0793	ENSGALP00000016152	HECTD1	HECT domain E3 ubiquitin protein ligase 1	Other	enzyme
-0.17	0.117	0.337	ENSGALP00000012889	HECW2	HECT, C2 and WW domain containing E3 ubiquitin protein ligase 2	Extracellular Space	enzyme
0.152	0.23	0.483	ENSGALP00000005334	HERC1	HECT and RLD domain containing E3 ubiquitin protein ligase family member 1	Cytoplasm	other
0.054	0.677	0.837	ENSGALP00000026967	HERC2	HECT and RLD domain containing E3 ubiquitin protein ligase 2	Cytoplasm	enzyme
0.129	0.24	0.492	ENSGALP00000006125	HERC4	HECT and RLD domain containing E3 ubiquitin protein ligase 4	Cytoplasm	enzyme
-0.026	0.79	0.9	ENSGALP00000024040	HEXB	hexosaminidase subunit beta	Cytoplasm	enzyme
0.116	0.111	0.329	ENSGALP00000011677	HGS	hepatocyte growth factor-regulated tyrosine kinase substrate	Cytoplasm	other
-0.087	0.326	0.579	ENSGALP00000019338	HIF1A	hypoxia inducible factor 1 alpha subunit	Nucleus	transcription regulator
0.592	1.11e-09	1.96e-06	ENSGALP00000000583	HINT1	histidine triad nucleotide binding protein 1	Nucleus	enzyme
0.063	0.598	0.787	ENSGALP00000041243	HINT2	histidine triad nucleotide binding protein 2	Cytoplasm	other
-0.341	0.0111	0.0987	ENSGALP00000019205	HIST1H1T	histone cluster 1 H1 family member t	Nucleus	other
-0.204	0.185	0.431	ENSGALP00000042290	HIST1H3H	histone cluster 1 H3 family member h	Nucleus	other
-0.22	0.00361	0.0517	ENSGALP00000041526	HIST1H4C	histone cluster 1 H4 family member c	Nucleus	other
-0.103	0.108	0.322	ENSGALP00000006708	HK1	hexokinase 1	Cytoplasm	kinase
-0.175	0.0899	0.293	ENSGALP00000010006	HM13	histocompatibility minor 13	Cytoplasm	peptidase
0.11	0.437	0.675	ENSGALP00000026801	HMBOX1	homeobox containing 1	Nucleus	transcription regulator
0.036	0.718	0.861	ENSGALP00000017462	HMGB2	high mobility group box 2	Nucleus	transcription regulator
-0.142	0.0515	0.219	ENSGALP00000014747	HMGB3	high mobility group box 3	Nucleus	other
-0.047	0.671	0.834	ENSGALP00000024068	HMGCR	3-hydroxy-3-methylglutaryl-CoA reductase	Cytoplasm	enzyme
0.461	0.00021	0.00902	ENSGALP00000023936	HMGCS1	3-hydroxy-3-methylglutaryl-CoA synthase 1	Cytoplasm	enzyme
-0.142	0.068	0.256	ENSGALP00000025837	HMGN1	high mobility group nucleosome binding domain 1	Nucleus	transcription regulator
-0.209	0.0181	0.128	ENSGALP00000025549	HMGN3	high mobility group nucleosomal binding domain 3	Nucleus	other
-0.089	0.273	0.527	ENSGALP00000036970	HMOX1	heme oxygenase 1	Cytoplasm	enzyme
0.001	0.995	0.998	ENSGALP00000012344	HMOX2	heme oxygenase 2	Cytoplasm	enzyme
0.185	0.228	0.481	ENSGALP00000020182	HNMT	histamine N-methyltransferase	Cytoplasm	enzyme
0.187	0.183	0.429	ENSGALP00000009933	HNRNPA0	heterogeneous nuclear ribonucleoprotein A0	Nucleus	other
-0.133	0.0724	0.264	ENSGALP00000037924	HNRNPA1	heterogeneous nuclear ribonucleoprotein A1	Nucleus	enzyme
-0.045	0.519	0.733	ENSGALP00000017954	HNRNPA2B1	heterogeneous nuclear ribonucleoprotein A2/B1	Nucleus	other
-0.01	0.857	0.936	ENSGALP00000023188	HNRNPAB	heterogeneous nuclear ribonucleoprotein A/B	Nucleus	enzyme
-0.124	0.0499	0.216	ENSGALP00000018212	HNRNPD	heterogeneous nuclear ribonucleoprotein D	Nucleus	transcription regulator
-0.065	0.353	0.602	ENSGALP00000037222	HNRNPDL	heterogeneous nuclear ribonucleoprotein D like	Nucleus	other
0.095	0.675	0.836	ENSGALP00000006284	HNRNPH3	heterogeneous nuclear ribonucleoprotein H3	Nucleus	other
0.153	0.177	0.422	ENSGALP00000013837	HNRNPLL	heterogeneous nuclear ribonucleoprotein L like	Other	other
0.16	0.539	0.748	ENSGALP00000017341	HNRNPU	heterogeneous nuclear ribonucleoprotein U	Nucleus	transporter
-0.071	0.556	0.76	ENSGALP00000009653	HOMER2	homer scaffolding protein 2	Plasma Membrane	other
0.011	0.865	0.94	ENSGALP00000004847	HOMER3	homer scaffolding protein 3	Plasma Membrane	other
0.079	0.355	0.604	ENSGALP00000024782	HOOK3	hook microtubule tethering protein 3	Cytoplasm	other
-0.12	0.213	0.465	ENSGALP00000016363	HP1BP3	heterochromatin protein 1 binding protein 3	Nucleus	other
-0.053	0.736	0.873	ENSGALP00000036116	HPCAL1	hippocalcin like 1	Cytoplasm	other
-0.146	0.471	0.697	ENSGALP00000037663	HPDL	4-hydroxyphenylpyruvate dioxygenase like	Other	other
-0.057	0.405	0.65	ENSGALP00000015722	HPF1	histone PARylation factor 1	Nucleus	other
0.161	0.34	0.592	ENSGALP00000016919	HPGDS	hematopoietic prostaglandin D synthase	Cytoplasm	enzyme
-0.166	0.232	0.485	ENSGALP00000009829	HPRT1	hypoxanthine phosphoribosyltransferase 1	Cytoplasm	enzyme
0.065	0.676	0.836	ENSGALP00000026545	HS1BP3	HCLS1 binding protein 3	Other	other
-0.253	0.021	0.136	ENSGALP00000042738	HS2ST1	heparan sulfate 2-O-sulfotransferase 1	Cytoplasm	enzyme
0.007	0.953	0.983	ENSGALP00000003418	HSD17B4	hydroxysteroid 17-beta dehydrogenase 4	Cytoplasm	enzyme
-0.093	0.423	0.664	ENSGALP00000025208	HSDL2	hydroxysteroid dehydrogenase like 2	Cytoplasm	transporter
0.279	0.0195	0.132	ENSGALP00000016523	HSP90AB1	heat shock protein 90 alpha family class B member 1	Cytoplasm	enzyme
-0.165	0.22	0.473	ENSGALP00000025206	HSPA13	heat shock protein family A (Hsp70) member 13	Cytoplasm	other
0.26	0.0117	0.102	ENSGALP00000019120	HSPA2	heat shock protein family A (Hsp70) member 2	Cytoplasm	other
0.265	0.0138	0.111	ENSGALP00000016536	HSPA4L	heat shock protein family A (Hsp70) member 4 like	Cytoplasm	other
-0.124	0.0717	0.263	ENSGALP00000001474	HSPA5	heat shock protein family A (Hsp70) member 5	Cytoplasm	enzyme
0.357	0.000201	0.00885	ENSGALP00000010510	HSPA8	heat shock protein family A (Hsp70) member 8	Cytoplasm	enzyme
-0.005	0.963	0.986	ENSGALP00000003717	HSPA9	heat shock protein family A (Hsp70) member 9	Cytoplasm	other
0.559	9.23e-06	0.00102	ENSGALP00000039447	HSPB1	heat shock protein family B (small) member 1	Cytoplasm	other
0.15	0.0718	0.263	ENSGALP00000011924	HSPB8	heat shock protein family B (small) member 8	Cytoplasm	kinase
-0.072	0.326	0.579	ENSGALP00000013122	HSPD1	heat shock protein family D (Hsp60) member 1	Cytoplasm	enzyme
0.277	0.00238	0.0412	ENSGALP00000027534	HSPH1	heat shock protein family H (Hsp110) member 1	Cytoplasm	other
-0.16	0.0334	0.177	ENSGALP00000003336	HYAL2	hyaluronoglucosaminidase 2	Cytoplasm	enzyme
-0.125	0.0668	0.253	ENSGALP00000039757	HYOU1	hypoxia up-regulated 1	Cytoplasm	other
0.151	0.193	0.44	ENSGALP00000022521	HYPK	huntingtin interacting protein K	Cytoplasm	other
0.217	0.172	0.416	ENSGALP00000026444	IAH1	isoamyl acetate-hydrolyzing esterase 1 homolog	Cytoplasm	other
0.133	0.164	0.406	ENSGALP00000007672	IARS	isoleucyl-tRNA synthetase	Cytoplasm	enzyme
-0.11	0.0746	0.267	ENSGALP00000015565	IARS2	isoleucyl-tRNA synthetase 2, mitochondrial	Cytoplasm	enzyme
-0.033	0.808	0.911	ENSGALP00000008534	IBA57	IBA57 homolog, iron-sulfur cluster assembly	Cytoplasm	other
0.027	0.735	0.872	ENSGALP00000014317	IDH1	isocitrate dehydrogenase (NADP(+)) 1, cytosolic	Cytoplasm	enzyme
0.439	1.14e-05	0.00121	ENSGALP00000010861	IDI1	isopentenyl-diphosphate delta isomerase 1	Cytoplasm	enzyme
-0.243	0.0702	0.26	ENSGALP00000024761	IDUA	iduronidase, alpha-L-	Cytoplasm	enzyme
-0.035	0.617	0.801	ENSGALP00000017819	IGF2BP3	insulin like growth factor 2 mRNA binding protein 3	Cytoplasm	translation regulator
0.017	0.873	0.944	ENSGALP00000018963	IGF2R	insulin like growth factor 2 receptor	Plasma Membrane	transmembrane receptor
-0.673	0.00216	0.0389	ENSGALP00000043284	IKBIP	IKBKB interacting protein	Cytoplasm	other
0.08	0.292	0.546	ENSGALP00000003009	IKBKAP	inhibitor of kappa light polypeptide gene enhancer in B-cells, kinase complex-associated protein	Cytoplasm	other
0.099	0.577	0.772	ENSGALP00000023682	IL6ST	interleukin 6 signal transducer	Plasma Membrane	transmembrane receptor
-0.062	0.329	0.58	ENSGALP00000018849	ILF2	interleukin enhancer binding factor 2	Nucleus	transcription regulator
-0.018	0.817	0.915	ENSGALP00000010092	ILKAP	ILK associated serine/threonine phosphatase	Cytoplasm	phosphatase
-0.107	0.158	0.396	ENSGALP00000025404	IMMT	inner membrane mitochondrial protein	Cytoplasm	other
0.167	0.132	0.358	ENSGALP00000042217	IMP4	IMP4 homolog, U3 small nucleolar ribonucleoprotein	Nucleus	other
0.384	0.0146	0.114	ENSGALP00000022380	IMPA2	inositol monophosphatase 2	Cytoplasm	phosphatase
0.103	0.236	0.488	ENSGALP00000035460	IMPDH2	inosine monophosphate dehydrogenase 2	Cytoplasm	enzyme
0.146	0.263	0.515	ENSGALP00000032142	INIP	INTS3 and NABP interacting protein	Nucleus	other
-0.052	0.748	0.877	ENSGALP00000013917	INO80	INO80 complex subunit	Nucleus	enzyme
0.299	0.0076	0.0809	ENSGALP00000016043	INPP4B	inositol polyphosphate-4-phosphatase type II B	Cytoplasm	phosphatase
-0.223	0.00898	0.0885	ENSGALP00000017068	INPP5A	inositol polyphosphate-5-phosphatase A	Plasma Membrane	phosphatase
0.258	0.0771	0.271	ENSGALP00000002441	INPP5B	inositol polyphosphate-5-phosphatase B	Plasma Membrane	phosphatase
-0.115	0.144	0.375	ENSGALP00000006519	INTS1	integrator complex subunit 1	Nucleus	other
-0.083	0.469	0.696	ENSGALP00000016456	INTS10	integrator complex subunit 10	Nucleus	other
-0.041	0.674	0.836	ENSGALP00000017190	INTS12	integrator complex subunit 12	Nucleus	other
-0.061	0.493	0.713	ENSGALP00000022761	INTS13	integrator complex subunit 13	Cytoplasm	other
-0.047	0.539	0.748	ENSGALP00000008442	INTS2	integrator complex subunit 2	Nucleus	other
-0.015	0.82	0.917	ENSGALP00000000127	INTS4	integrator complex subunit 4	Nucleus	other
0.112	0.342	0.594	ENSGALP00000009929	INTS6L	integrator complex subunit 6 like	Nucleus	other
-0.068	0.464	0.693	ENSGALP00000015986	INTS7	integrator complex subunit 7	Nucleus	other
0.169	0.0321	0.174	ENSGALP00000023724	IPO11	importin 11	Nucleus	transporter
0.252	0.0198	0.132	ENSGALP00000009312	IPO7	importin 7	Nucleus	transporter
-0.027	0.842	0.929	ENSGALP00000000541	IPO9	importin 9	Nucleus	transporter
-0.075	0.246	0.498	ENSGALP00000024116	IQGAP2	IQ motif containing GTPase activating protein 2	Cytoplasm	other
-0.105	0.248	0.502	ENSGALP00000020553	ISCA1	iron-sulfur cluster assembly 1	Cytoplasm	other
-0.016	0.846	0.93	ENSGALP00000031926	ISCA2	iron-sulfur cluster assembly 2	Cytoplasm	other
-0.164	0.0835	0.283	ENSGALP00000007760	ISCU	iron-sulfur cluster assembly enzyme	Cytoplasm	other
0.038	0.705	0.854	ENSGALP00000000216	ISOC1	isochorismatase domain containing 1	Cytoplasm	enzyme
-0.042	0.485	0.707	ENSGALP00000001179	IST1	IST1, ESCRT-III associated factor	Cytoplasm	other
-0.032	0.724	0.864	ENSGALP00000008013	ISY1-RAB43	ISY1-RAB43 readthrough	Nucleus	other
-0.226	0.00116	0.0273	ENSGALP00000004173	ITGAV	integrin subunit alpha V	Plasma Membrane	transmembrane receptor
-0.097	0.152	0.389	ENSGALP00000011559	ITGB1	integrin subunit beta 1	Plasma Membrane	transmembrane receptor
0.261	0.0418	0.198	ENSGALP00000008805	ITGB1BP2	integrin subunit beta 1 binding protein 2	Other	other
-0.175	0.125	0.347	ENSGALP00000012130	ITGB2	integrin subunit beta 2	Plasma Membrane	transmembrane receptor
-0.248	0.00458	0.0596	ENSGALP00000000518	ITGB3	integrin subunit beta 3	Plasma Membrane	transmembrane receptor
-0.322	0.000351	0.0124	ENSGALP00000011044	ITIH2	inter-alpha-trypsin inhibitor heavy chain 2	Extracellular Space	other
-0.132	0.0553	0.228	ENSGALP00000002604	ITIH3	inter-alpha-trypsin inhibitor heavy chain 3	Extracellular Space	other
0.204	0.0631	0.246	ENSGALP00000005130	ITPA	inosine triphosphatase	Cytoplasm	enzyme
0.038	0.725	0.865	ENSGALP00000022744	ITPR2	inositol 1,4,5-trisphosphate receptor type 2	Cytoplasm	ion channel
-0.095	0.304	0.559	ENSGALP00000004972	ITPR3	inositol 1,4,5-trisphosphate receptor type 3	Cytoplasm	ion channel
-0.077	0.338	0.591	ENSGALP00000002782	IWS1	IWS1, SUPT6H interacting protein	Nucleus	enzyme
-0.09	0.361	0.61	ENSGALP00000017948	JAK1	Janus kinase 1	Cytoplasm	kinase
-0.114	0.106	0.319	ENSGALP00000002228	JAM3	junctional adhesion molecule 3	Plasma Membrane	other
0.09	0.425	0.665	ENSGALP00000002781	JMJD6	arginine demethylase and lysine hydroxylase	Plasma Membrane	transmembrane receptor
-0.063	0.599	0.788	ENSGALP00000023880	JMY	junction mediating and regulatory protein, p53 cofactor	Nucleus	transcription regulator
0.363	4.44e-05	0.00304	ENSGALP00000012919	JPT1	Jupiter microtubule associated homolog 1	Nucleus	other
0.377	0.0124	0.105	ENSGALP00000015204	JPT2	Jupiter microtubule associated homolog 2	Cytoplasm	other
0.005	0.946	0.979	ENSGALP00000028049	JUP	junction plakoglobin	Plasma Membrane	other
0.103	0.247	0.5	ENSGALP00000016496	KANK1	KN motif and ankyrin repeat domains 1	Nucleus	transcription regulator
0.33	3.91e-05	0.00278	ENSGALP00000001332	KARS	lysyl-tRNA synthetase	Cytoplasm	enzyme
0.156	0.191	0.437	ENSGALP00000014153	KAT14	lysine acetyltransferase 14	Nucleus	enzyme
-0.081	0.529	0.739	ENSGALP00000036161	KBTBD11	kelch repeat and BTB domain containing 11	Other	other
0.113	0.301	0.555	ENSGALP00000008235	KCTD10	potassium channel tetramerization domain containing 10	Nucleus	ion channel
-0.122	0.116	0.335	ENSGALP00000027189	KDELC1	KDEL motif containing 1	Cytoplasm	other
-0.063	0.527	0.738	ENSGALP00000036346	KDM3A	lysine demethylase 3A	Nucleus	transcription regulator
-0.016	0.797	0.905	ENSGALP00000012399	KDM3B	lysine demethylase 3B	Nucleus	enzyme
-0.139	0.119	0.338	ENSGALP00000021168	KDM5A	lysine demethylase 5A	Nucleus	transcription regulator
-0.221	0.126	0.347	ENSGALP00000026095	KDM6A	lysine demethylase 6A	Nucleus	enzyme
-0.155	0.0534	0.223	ENSGALP00000005166	KHDRBS1	KH RNA binding domain containing, signal transduction associated 1	Nucleus	transcription regulator
0.061	0.615	0.8	ENSGALP00000007924	KIAA0355	KIAA0355	Extracellular Space	other
-0.109	0.26	0.512	ENSGALP00000023567	KIAA0907	KIAA0907	Nucleus	other
-0.032	0.718	0.861	ENSGALP00000012584	KIAA1217	KIAA1217	Cytoplasm	other
-0.04	0.709	0.856	ENSGALP00000024744	KIAA1524	KIAA1524	Cytoplasm	other
0.489	0.000125	0.00651	ENSGALP00000010031	KIF1A	kinesin family member 1A	Cytoplasm	other
0.192	0.0813	0.279	ENSGALP00000006597	KIF1BP	KIF1 binding protein	Cytoplasm	enzyme
-0.186	0.0459	0.206	ENSGALP00000013126	KIF23	kinesin family member 23	Cytoplasm	other
0.08	0.4	0.646	ENSGALP00000023720	KIF2A	kinesin family member 2A	Cytoplasm	other
0.01	0.911	0.963	ENSGALP00000011091	KIF3A	kinesin family member 3A	Cytoplasm	enzyme
0.046	0.51	0.727	ENSGALP00000010647	KIF3B	kinesin family member 3B	Cytoplasm	transporter
0.163	0.339	0.592	ENSGALP00000006656	KIF4A	kinesin family member 4A	Nucleus	other
0.133	0.0344	0.18	ENSGALP00000011666	KIF5B	kinesin family member 5B	Cytoplasm	other
0.07	0.483	0.706	ENSGALP00000020339	KIF5C	kinesin family member 5C	Cytoplasm	enzyme
0.245	0.0131	0.109	ENSGALP00000011626	KIFAP3	kinesin associated protein 3	Cytoplasm	other
0.006	0.93	0.973	ENSGALP00000026260	KLHL31	kelch like family member 31	Other	other
0.087	0.214	0.466	ENSGALP00000007179	KNTC1	kinetochore associated 1	Nucleus	other
0.142	0.0952	0.301	ENSGALP00000005662	KPNA2	karyopherin subunit alpha 2	Nucleus	transporter
0.145	0.147	0.383	ENSGALP00000027423	KPNA3	karyopherin subunit alpha 3	Nucleus	transporter
0.19	0.11	0.327	ENSGALP00000015528	KPNA4	karyopherin subunit alpha 4	Nucleus	transporter
0.236	0.0353	0.181	ENSGALP00000005336	KPNA6	karyopherin subunit alpha 6	Nucleus	transporter
-0.063	0.325	0.578	ENSGALP00000016606	KRR1	KRR1, small subunit processome component homolog	Nucleus	other
-1.082	0.0445	0.203	ENSGALP00000006097	KRT12	keratin 12	Cytoplasm	other
2.395	0.0106	0.096	ENSGALP00000006098	KRT15	keratin 15	Cytoplasm	other
0.053	0.612	0.798	ENSGALP00000006093	KRT19	keratin 19	Cytoplasm	other
-0.127	0.0707	0.261	ENSGALP00000017179	KTI12	KTI12 chromatin associated homolog	Other	other
-0.092	0.228	0.481	ENSGALP00000004048	Ktn1	kinectin 1	Cytoplasm	other
-0.036	0.696	0.849	ENSGALP00000009970	KYAT3	kynurenine aminotransferase 3	Cytoplasm	enzyme
-0.048	0.748	0.877	ENSGALP00000005534	LACTB	lactamase beta	Cytoplasm	other
-0.1	0.178	0.422	ENSGALP00000036103	LAMA1	laminin subunit alpha 1	Extracellular Space	other
-0.256	0.000705	0.0195	ENSGALP00000024147	LAMA4	laminin subunit alpha 4	Extracellular Space	enzyme
-0.058	0.471	0.697	ENSGALP00000035462	LAMB2	laminin subunit beta 2	Extracellular Space	enzyme
-0.172	0.00596	0.0688	ENSGALP00000038625	LAMC1	laminin subunit gamma 1	Extracellular Space	other
-0.177	0.13	0.353	ENSGALP00000013946	LAMP2	lysosomal associated membrane protein 2	Plasma Membrane	enzyme
0.014	0.922	0.968	ENSGALP00000000069	LAMTOR3	late endosomal/lysosomal adaptor, MAPK and MTOR activator 3	Cytoplasm	other
0.475	0.0404	0.194	ENSGALP00000000571	LAMTOR5	late endosomal/lysosomal adaptor, MAPK and MTOR activator 5	Cytoplasm	other
-0.056	0.535	0.745	ENSGALP00000004601	LANCL1	LanC like 1	Plasma Membrane	other
0.143	0.182	0.428	ENSGALP00000028055	LAP3	leucine aminopeptidase 3	Cytoplasm	peptidase
-0.197	0.0753	0.267	ENSGALP00000020480	LARGE1	LARGE xylosyl- and glucuronyltransferase 1	Cytoplasm	enzyme
0.01	0.892	0.954	ENSGALP00000010777	LARP4B	La ribonucleoprotein domain family member 4B	Cytoplasm	other
0.161	0.0444	0.203	ENSGALP00000019653	LARP7	La ribonucleoprotein domain family member 7	Nucleus	other
0.129	0.163	0.403	ENSGALP00000012100	LARS	leucyl-tRNA synthetase	Cytoplasm	enzyme
-0.12	0.0846	0.285	ENSGALP00000015128	LBR	lamin B receptor	Nucleus	enzyme
-0.037	0.75	0.879	ENSGALP00000043323	LCAT	lecithin-cholesterol acyltransferase	Extracellular Space	enzyme
0.128	0.16	0.398	ENSGALP00000033071	LCMT1	leucine carboxyl methyltransferase 1	Cytoplasm	enzyme
0.208	0.075	0.267	ENSGALP00000027391	LCP1	lymphocyte cytosolic protein 1	Cytoplasm	other
0.219	0.0423	0.199	ENSGALP00000038626	LDHA	lactate dehydrogenase A	Cytoplasm	enzyme
-0.316	0.0612	0.242	ENSGALP00000016035	LEMD3	LEM domain containing 3	Nucleus	other
-0.224	0.0716	0.263	ENSGALP00000025284	LETM1	leucine zipper and EF-hand containing transmembrane protein 1	Cytoplasm	other
-0.188	0.0883	0.291	ENSGALP00000017556	LGMN	legumain	Cytoplasm	peptidase
0.089	0.465	0.693	ENSGALP00000005914	LIFR	LIF receptor alpha	Plasma Membrane	transmembrane receptor
-0.18	0.00835	0.0854	ENSGALP00000003592	LIG3	DNA ligase 3	Nucleus	enzyme
-0.206	0.25	0.503	ENSGALP00000003098	LIMS2	LIM zinc finger domain containing 2	Cytoplasm	other
0.19	0.543	0.75	ENSGALP00000039371	LIN7C	lin-7 homolog C, crumbs cell polarity complex component	Cytoplasm	other
0.127	0.282	0.536	ENSGALP00000023237	LLGL1	LLGL1, scribble cell polarity complex component	Cytoplasm	other
0.236	0.0151	0.116	ENSGALP00000037846	LLPH	LLP homolog, long-term synaptic facilitation	Extracellular Space	other
-0.117	0.229	0.482	ENSGALP00000031013	LMBRD1	LMBR1 domain containing 1	Cytoplasm	transporter
0.036	0.781	0.896	ENSGALP00000021784	LMBRD2	LMBR1 domain containing 2	Other	other
0.097	0.38	0.626	ENSGALP00000013575	LMCD1	LIM and cysteine rich domains 1	Cytoplasm	transcription regulator
-0.179	0.00807	0.0838	ENSGALP00000023635	LMNB1	lamin B1	Nucleus	other
-0.174	0.0133	0.11	ENSGALP00000000639	LMNB2	lamin B2	Nucleus	other
0.054	0.616	0.8	ENSGALP00000041357	LMOD1	leiomodin 1	Cytoplasm	other
0.518	8.45e-07	0.000163	ENSGALP00000014297	LMOD2	leiomodin 2	Other	other
-0.059	0.335	0.589	ENSGALP00000024648	LNPEP	leucyl and cystinyl aminopeptidase	Cytoplasm	peptidase
0.117	0.318	0.572	ENSGALP00000020534	LOC100359916	heterogeneous nuclear ribonucleoprotein K-like	Other	other
0.008	0.95	0.982	ENSGALP00000006273	LONP2	lon peptidase 2, peroxisomal	Cytoplasm	peptidase
-0.197	0.0267	0.157	ENSGALP00000021516	LPCAT1	lysophosphatidylcholine acyltransferase 1	Cytoplasm	enzyme
-0.057	0.621	0.804	ENSGALP00000015992	LPGAT1	lysophosphatidylglycerol acyltransferase 1	Cytoplasm	enzyme
-0.049	0.661	0.828	ENSGALP00000036979	LPL	lipoprotein lipase	Cytoplasm	enzyme
0.101	0.101	0.311	ENSGALP00000011857	LPP	LIM domain containing preferred translocation partner in lipoma	Nucleus	other
0.269	0.0422	0.199	ENSGALP00000016337	LRBA	LPS responsive beige-like anchor protein	Cytoplasm	other
-0.19	0.0516	0.219	ENSGALP00000020245	LRP1B	LDL receptor related protein 1B	Plasma Membrane	transmembrane receptor
-0.087	0.256	0.51	ENSGALP00000025125	LRPAP1	LDL receptor related protein associated protein 1	Plasma Membrane	other
-0.098	0.127	0.349	ENSGALP00000016182	LRPPRC	leucine rich pentatricopeptide repeat containing	Cytoplasm	other
-0.01	0.913	0.964	ENSGALP00000016197	LRRC10	leucine rich repeat containing 10	Nucleus	other
0.044	0.523	0.736	ENSGALP00000018412	LRRC40	leucine rich repeat containing 40	Nucleus	other
0.068	0.373	0.62	ENSGALP00000031997	LRRC57	leucine rich repeat containing 57	Cytoplasm	other
-0.183	0.00936	0.0897	ENSGALP00000012427	LRRC59	leucine rich repeat containing 59	Cytoplasm	other
-0.062	0.685	0.842	ENSGALP00000014318	LRSAM1	leucine rich repeat and sterile alpha motif containing 1	Cytoplasm	enzyme
-0.056	0.559	0.76	ENSGALP00000002866	LRWD1	leucine rich repeats and WD repeat domain containing 1	Nucleus	other
0.195	0.0402	0.194	ENSGALP00000039544	LSG1	large 60S subunit nuclear export GTPase 1	Cytoplasm	enzyme
0.173	0.213	0.465	ENSGALP00000007884	LSM14A	LSM14A, mRNA processing body assembly factor	Cytoplasm	other
0.044	0.569	0.768	ENSGALP00000016207	LSM6	LSM6 homolog, U6 small nuclear RNA and mRNA degradation associated	Nucleus	other
0.064	0.342	0.594	ENSGALP00000000555	LSM7	LSM7 homolog, U6 small nuclear RNA and mRNA degradation associated	Nucleus	other
-0.116	0.198	0.446	ENSGALP00000014820	LSM8	LSM8 homolog, U6 small nuclear RNA associated	Nucleus	other
-0.372	0.00256	0.0428	ENSGALP00000009988	LSS	lanosterol synthase	Cytoplasm	enzyme
-0.184	0.0123	0.105	ENSGALP00000016993	LTBP1	latent transforming growth factor beta binding protein 1	Extracellular Space	other
-0.146	0.213	0.465	ENSGALP00000016671	LTBP2	latent transforming growth factor beta binding protein 2	Extracellular Space	other
-0.227	0.371	0.619	ENSGALP00000025437	LTN1	listerin E3 ubiquitin protein ligase 1	Nucleus	enzyme
-0.089	0.184	0.431	ENSGALP00000037522	LUC7L3	LUC7 like 3 pre-mRNA splicing factor	Nucleus	other
0.188	0.0549	0.227	ENSGALP00000018370	LUM	lumican	Extracellular Space	other
-0.078	0.343	0.594	ENSGALP00000041590	LUZP1	leucine zipper protein 1	Nucleus	other
0.165	0.0254	0.152	ENSGALP00000024145	LYAR	Ly1 antibody reactive	Plasma Membrane	other
0.197	0.0265	0.156	ENSGALP00000006365	LYPLA2	lysophospholipase II	Cytoplasm	enzyme
0.051	0.547	0.754	ENSGALP00000041702	LYPLAL1	lysophospholipase like 1	Cytoplasm	enzyme
-0.11	0.159	0.396	ENSGALP00000041124	LYRM4	LYR motif containing 4	Cytoplasm	other
-0.596	0.0189	0.13	ENSGALP00000016177	LYZ	lysozyme	Extracellular Space	enzyme
0.21	0.0585	0.236	ENSGALP00000004109	LZIC	leucine zipper and CTNNBIP1 domain containing	Other	other
-0.065	0.553	0.757	ENSGALP00000006711	MAD1L1	MAD1 mitotic arrest deficient like 1	Nucleus	other
0.237	0.022	0.14	ENSGALP00000019493	MAD2L1	mitotic arrest deficient 2 like 1	Nucleus	other
0.19	0.0265	0.156	ENSGALP00000021704	MAEA	macrophage erythroblast attacher	Plasma Membrane	other
-0.098	0.126	0.347	ENSGALP00000017367	MAGOH	mago homolog, exon junction complex core component	Nucleus	other
-0.432	0.00591	0.0686	ENSGALP00000012744	MAGT1	magnesium transporter 1	Plasma Membrane	enzyme
0.034	0.638	0.811	ENSGALP00000002546	MAK16	MAK16 homolog	Nucleus	other
-0.095	0.187	0.433	ENSGALP00000000333	MAN2A1	mannosidase alpha class 2A member 1	Cytoplasm	enzyme
0.183	0.0413	0.196	ENSGALP00000004398	MAP2	microtubule associated protein 2	Plasma Membrane	other
0.259	0.00212	0.0387	ENSGALP00000012448	MAP2K1	mitogen-activated protein kinase kinase 1	Cytoplasm	kinase
0.134	0.187	0.433	ENSGALP00000001932	MAP2K2	mitogen-activated protein kinase kinase 2	Cytoplasm	kinase
0.106	0.324	0.578	ENSGALP00000006960	MAP2K6	mitogen-activated protein kinase kinase 6	Cytoplasm	kinase
0.068	0.477	0.702	ENSGALP00000025101	MAP3K7	mitogen-activated protein kinase kinase kinase 7	Cytoplasm	kinase
0.015	0.852	0.933	ENSGALP00000008090	MAP4K4	mitogen-activated protein kinase kinase kinase kinase 4	Cytoplasm	kinase
0.262	0.0538	0.223	ENSGALP00000020106	MAP4K5	mitogen-activated protein kinase kinase kinase kinase 5	Cytoplasm	kinase
0.204	0.0392	0.192	ENSGALP00000034427	MAP7D1	MAP7 domain containing 1	Cytoplasm	other
0.107	0.112	0.329	ENSGALP00000002278	MAPK1	mitogen-activated protein kinase 1	Cytoplasm	kinase
-0.023	0.815	0.914	ENSGALP00000009848	MAPK8	mitogen-activated protein kinase 8	Cytoplasm	kinase
-0.145	0.156	0.392	ENSGALP00000001295	MAPKAPK2	mitogen-activated protein kinase-activated protein kinase 2	Nucleus	kinase
0.165	0.0526	0.22	ENSGALP00000010754	MAPRE1	microtubule associated protein RP/EB family member 1	Cytoplasm	other
0.199	0.00146	0.0309	ENSGALP00000035995	MAPRE2	microtubule associated protein RP/EB family member 2	Cytoplasm	other
-0.213	0.00917	0.0897	ENSGALP00000015369	MARC1	mitochondrial amidoxime reducing component 1	Cytoplasm	enzyme
0.405	0.0187	0.129	ENSGALP00000012119	MASTL	microtubule associated serine/threonine kinase like	Cytoplasm	kinase
0.281	0.0232	0.144	ENSGALP00000003899	MAT1A	methionine adenosyltransferase 1A	Cytoplasm	enzyme
0.237	0.134	0.36	ENSGALP00000002680	MAT2B	methionine adenosyltransferase 2B	Cytoplasm	enzyme
0.068	0.484	0.707	ENSGALP00000003898	MATR3	matrin 3	Nucleus	other
0.248	0.0431	0.201	ENSGALP00000020457	MB	myoglobin	Cytoplasm	transporter
-0.109	0.125	0.347	ENSGALP00000040377	MBD3	methyl-CpG binding domain protein 3	Nucleus	enzyme
-0.205	0.0234	0.145	ENSGALP00000026423	MBOAT2	membrane bound O-acyltransferase domain containing 2	Cytoplasm	enzyme
0.02	0.846	0.93	ENSGALP00000032512	MCCC1	methylcrotonoyl-CoA carboxylase 1	Cytoplasm	enzyme
-0.058	0.362	0.611	ENSGALP00000003974	MCCC2	methylcrotonoyl-CoA carboxylase 2	Cytoplasm	enzyme
-0.155	0.0707	0.261	ENSGALP00000033878	MCEE	methylmalonyl-CoA epimerase	Cytoplasm	enzyme
0.165	0.023	0.143	ENSGALP00000009709	MCM2	minichromosome maintenance complex component 2	Nucleus	enzyme
0.155	0.0516	0.219	ENSGALP00000021034	MCM4	minichromosome maintenance complex component 4	Nucleus	enzyme
0.157	0.0736	0.265	ENSGALP00000020463	MCM5	minichromosome maintenance complex component 5	Nucleus	enzyme
0.7	4.77e-09	3.63e-06	ENSGALP00000037974	MCMBP	minichromosome maintenance complex binding protein	Nucleus	other
-0.089	0.34	0.592	ENSGALP00000013855	MCTS1	MCTS1, re-initiation and release factor	Cytoplasm	other
-0.121	0.0515	0.219	ENSGALP00000006935	MCU	mitochondrial calcium uniporter	Cytoplasm	ion channel
-0.16	0.0992	0.308	ENSGALP00000020705	MCUR1	mitochondrial calcium uniporter regulator 1	Cytoplasm	other
0.098	0.23	0.483	ENSGALP00000014374	MDH1	malate dehydrogenase 1	Cytoplasm	enzyme
-0.081	0.279	0.534	ENSGALP00000003012	MDH2	malate dehydrogenase 2	Cytoplasm	enzyme
0.029	0.822	0.917	ENSGALP00000013607	MDK	midkine (neurite growth-promoting factor 2)	Extracellular Space	growth factor
0.025	0.774	0.892	ENSGALP00000025506	ME1	malic enzyme 1	Cytoplasm	enzyme
-0.209	0.0176	0.125	ENSGALP00000027827	ME3	malic enzyme 3	Cytoplasm	enzyme
-0.02	0.861	0.936	ENSGALP00000002620	MED1	mediator complex subunit 1	Nucleus	transcription regulator
-0.086	0.423	0.664	ENSGALP00000026133	MED14	mediator complex subunit 14	Nucleus	transcription regulator
0.068	0.605	0.792	ENSGALP00000003077	MED16	mediator complex subunit 16	Nucleus	transcription regulator
-0.025	0.826	0.919	ENSGALP00000027778	MED17	mediator complex subunit 17	Nucleus	transcription regulator
-0.376	0.0117	0.102	ENSGALP00000005490	MED20	mediator complex subunit 20	Nucleus	transcription regulator
-0.007	0.937	0.976	ENSGALP00000005067	MED22	mediator complex subunit 22	Cytoplasm	other
0.223	0.203	0.451	ENSGALP00000005824	MED27	mediator complex subunit 27	Nucleus	transcription regulator
-0.084	0.244	0.497	ENSGALP00000027403	MED4	mediator complex subunit 4	Nucleus	transcription regulator
0.03	0.75	0.879	ENSGALP00000016218	MED8	mediator complex subunit 8	Nucleus	other
0.468	0.0291	0.164	ENSGALP00000017268	MEMO1	mediator of cell motility 1	Cytoplasm	other
0.144	0.0337	0.178	ENSGALP00000018537	METAP2	methionyl aminopeptidase 2	Cytoplasm	peptidase
-0.043	0.661	0.828	ENSGALP00000005071	METTL13	methyltransferase like 13	Other	enzyme
-0.158	0.0866	0.288	ENSGALP00000019820	METTL15	methyltransferase like 15	Other	other
-0.076	0.379	0.625	ENSGALP00000041134	MFAP1	microfibrillar associated protein 1	Extracellular Space	other
-0.12	0.0714	0.262	ENSGALP00000004861	MFF	mitochondrial fission factor	Cytoplasm	other
-0.162	0.185	0.431	ENSGALP00000010820	MFGE8	milk fat globule-EGF factor 8 protein	Extracellular Space	other
-0.107	0.22	0.473	ENSGALP00000007187	MFN2	mitofusin 2	Cytoplasm	enzyme
0.149	0.277	0.531	ENSGALP00000012459	MGEA5	meningioma expressed antigen 5 (hyaluronidase)	Cytoplasm	enzyme
-0.049	0.619	0.802	ENSGALP00000014141	MGME1	mitochondrial genome maintenance exonuclease 1	Cytoplasm	enzyme
-0.185	0.0195	0.132	ENSGALP00000021353	MGST1	microsomal glutathione S-transferase 1	Cytoplasm	enzyme
-0.431	6.27e-06	0.000777	ENSGALP00000005448	MGST3	microsomal glutathione S-transferase 3	Cytoplasm	enzyme
-0.118	0.0642	0.248	ENSGALP00000016543	MIA2	melanoma inhibitory activity 2	Cytoplasm	transporter
0.015	0.893	0.954	ENSGALP00000024106	MIB1	mindbomb E3 ubiquitin protein ligase 1	Cytoplasm	enzyme
-0.044	0.824	0.919	ENSGALP00000020006	MICALL1	MICAL like 1	Cytoplasm	other
-0.206	0.00732	0.0793	ENSGALP00000006962	MICU1	mitochondrial calcium uptake 1	Cytoplasm	other
0.016	0.914	0.964	ENSGALP00000010214	MIF	macrophage migration inhibitory factor (glycosylation-inhibiting factor)	Extracellular Space	cytokine
-0.144	0.193	0.44	ENSGALP00000005852	MINPP1	multiple inositol-polyphosphate phosphatase 1	Cytoplasm	phosphatase
0.063	0.525	0.736	ENSGALP00000004775	MKL2	MKL1/myocardin like 2	Nucleus	transcription regulator
0.281	0.113	0.331	ENSGALP00000007982	MKRN2	makorin ring finger protein 2	Other	other
-0.212	0.00485	0.0611	ENSGALP00000011488	MLEC	malectin	Plasma Membrane	other
0.299	0.00464	0.0602	ENSGALP00000002419	MLLT1	MLLT1, super elongation complex subunit	Nucleus	transcription regulator
-0.082	0.343	0.594	ENSGALP00000005656	MMP2	matrix metallopeptidase 2	Extracellular Space	peptidase
0.391	0.00134	0.0296	ENSGALP00000012231	MMS19	MMS19 homolog, cytosolic iron-sulfur assembly component	Nucleus	transcription regulator
0.004	0.976	0.99	ENSGALP00000019408	MNAT1	MNAT1, CDK activating kinase assembly factor	Nucleus	other
0.088	0.339	0.592	ENSGALP00000013177	MOB4	MOB family member 4, phocein	Cytoplasm	other
-0.148	0.102	0.312	ENSGALP00000009881	MOSPD1	motile sperm domain containing 1	Other	other
-0.112	0.31	0.564	ENSGALP00000002366	MOV10	Mov10 RISC complex RNA helicase	Nucleus	enzyme
-0.205	0.0436	0.202	ENSGALP00000004587	MOXD1	monooxygenase DBH like 1	Cytoplasm	enzyme
-0.048	0.599	0.787	ENSGALP00000024854	MPC2	mitochondrial pyruvate carrier 2	Plasma Membrane	other
-0.023	0.691	0.846	ENSGALP00000006196	MPHOSPH10	M-phase phosphoprotein 10	Nucleus	other
-0.039	0.598	0.787	ENSGALP00000008114	MPP1	membrane palmitoylated protein 1	Plasma Membrane	kinase
0.161	0.273	0.527	ENSGALP00000015593	MPP5	membrane palmitoylated protein 5	Plasma Membrane	kinase
-0.053	0.49	0.71	ENSGALP00000017877	MPP6	membrane palmitoylated protein 6	Plasma Membrane	kinase
-0.173	0.00804	0.0837	ENSGALP00000007644	MPRIP	myosin phosphatase Rho interacting protein	Cytoplasm	other
-0.007	0.915	0.965	ENSGALP00000000626	MRC2	mannose receptor C type 2	Plasma Membrane	transmembrane receptor
0.029	0.761	0.887	ENSGALP00000027766	MRE11	MRE11 homolog, double strand break repair nuclease	Nucleus	enzyme
-0.066	0.485	0.707	ENSGALP00000007646	MRM3	mitochondrial rRNA methyltransferase 3	Cytoplasm	enzyme
-0.224	0.00108	0.0259	ENSGALP00000023202	MRPL10	mitochondrial ribosomal protein L10	Cytoplasm	other
-0.121	0.0739	0.265	ENSGALP00000004094	MRPL17	mitochondrial ribosomal protein L17	Cytoplasm	other
-0.086	0.195	0.441	ENSGALP00000018969	MRPL18	mitochondrial ribosomal protein L18	Cytoplasm	translation regulator
-0.225	0.00169	0.0342	ENSGALP00000026948	MRPL19	mitochondrial ribosomal protein L19	Cytoplasm	other
-0.131	0.116	0.334	ENSGALP00000006944	MRPL21	mitochondrial ribosomal protein L21	Cytoplasm	other
-0.222	0.0085	0.0859	ENSGALP00000006234	MRPL22	mitochondrial ribosomal protein L22	Cytoplasm	other
-0.141	0.0281	0.162	ENSGALP00000010578	MRPL23	mitochondrial ribosomal protein L23	Cytoplasm	other
-0.092	0.283	0.537	ENSGALP00000031387	MRPL35	mitochondrial ribosomal protein L35	Cytoplasm	other
-0.157	0.0152	0.117	ENSGALP00000037366	MRPL37	mitochondrial ribosomal protein L37	Cytoplasm	enzyme
-0.087	0.312	0.566	ENSGALP00000003428	MRPL38	mitochondrial ribosomal protein L38	Cytoplasm	other
-0.048	0.605	0.792	ENSGALP00000025340	MRPL39	mitochondrial ribosomal protein L39	Cytoplasm	other
-0.218	0.00183	0.0356	ENSGALP00000014219	MRPL41	mitochondrial ribosomal protein L41	Cytoplasm	other
-0.072	0.519	0.733	ENSGALP00000018400	MRPL42	mitochondrial ribosomal protein L42	Cytoplasm	other
-0.148	0.0443	0.203	ENSGALP00000004833	MRPL44	mitochondrial ribosomal protein L44	Cytoplasm	enzyme
-0.03	0.711	0.858	ENSGALP00000010956	MRPL46	mitochondrial ribosomal protein L46	Cytoplasm	other
-0.234	0.00379	0.0533	ENSGALP00000022311	MRPL47	mitochondrial ribosomal protein L47	Cytoplasm	other
0.013	0.907	0.961	ENSGALP00000027936	MRPL48	mitochondrial ribosomal protein L48	Cytoplasm	other
-0.233	0.0215	0.138	ENSGALP00000025009	MRPL50	mitochondrial ribosomal protein L50	Cytoplasm	other
-0.265	0.00543	0.0652	ENSGALP00000023269	MRPL51	mitochondrial ribosomal protein L51	Cytoplasm	other
-0.255	0.00389	0.0541	ENSGALP00000042566	MRPL54	mitochondrial ribosomal protein L54	Cytoplasm	other
-0.082	0.241	0.494	ENSGALP00000012684	MRPL58	mitochondrial ribosomal protein L58	Cytoplasm	enzyme
-0.186	0.19	0.435	ENSGALP00000016059	MRPS10	mitochondrial ribosomal protein S10	Cytoplasm	other
0.092	0.44	0.676	ENSGALP00000010950	MRPS11	mitochondrial ribosomal protein S11	Cytoplasm	other
-0.163	0.016	0.121	ENSGALP00000003740	MRPS17	mitochondrial ribosomal protein S17	Cytoplasm	other
-0.161	0.156	0.393	ENSGALP00000016732	MRPS18A	mitochondrial ribosomal protein S18A	Cytoplasm	other
-0.112	0.219	0.472	ENSGALP00000037209	MRPS18C	mitochondrial ribosomal protein S18C	Cytoplasm	other
-0.251	0.000464	0.0148	ENSGALP00000008908	MRPS23	mitochondrial ribosomal protein S23	Cytoplasm	other
-0.196	0.00476	0.0608	ENSGALP00000013841	MRPS25	mitochondrial ribosomal protein S25	Cytoplasm	other
0.186	0.364	0.612	ENSGALP00000036322	MRPS26	mitochondrial ribosomal protein S26	Cytoplasm	other
-0.107	0.103	0.313	ENSGALP00000024148	MRPS27	mitochondrial ribosomal protein S27	Cytoplasm	other
-0.018	0.827	0.919	ENSGALP00000023951	MRPS30	mitochondrial ribosomal protein S30	Cytoplasm	enzyme
-0.079	0.324	0.578	ENSGALP00000027468	MRPS31	mitochondrial ribosomal protein S31	Cytoplasm	other
-0.189	0.00351	0.0511	ENSGALP00000002760	MRPS34	mitochondrial ribosomal protein S34	Cytoplasm	other
-0.326	0.00649	0.0725	ENSGALP00000023829	MRPS36	mitochondrial ribosomal protein S36	Cytoplasm	other
0.041	0.642	0.812	ENSGALP00000013912	MRPS5	mitochondrial ribosomal protein S5	Cytoplasm	other
-0.025	0.781	0.896	ENSGALP00000012973	MRPS7	mitochondrial ribosomal protein S7	Cytoplasm	other
-0.116	0.0582	0.236	ENSGALP00000027063	MRPS9	mitochondrial ribosomal protein S9	Cytoplasm	other
0.122	0.328	0.58	ENSGALP00000002036	MRRF	mitochondrial ribosome recycling factor	Cytoplasm	other
-0.025	0.696	0.849	ENSGALP00000006350	MRTO4	MRT4 homolog, ribosome maturation factor	Cytoplasm	other
0.127	0.222	0.475	ENSGALP00000014557	MSH2	mutS homolog 2	Nucleus	enzyme
0.19	0.0158	0.12	ENSGALP00000038835	MSH6	mutS homolog 6	Nucleus	enzyme
-0.046	0.564	0.763	ENSGALP00000008910	MSI1	musashi RNA binding protein 1	Cytoplasm	other
0.046	0.635	0.809	ENSGALP00000041731	MSRB3	methionine sulfoxide reductase B3	Cytoplasm	enzyme
-0.217	0.0269	0.157	ENSGALP00000004283	MST1	macrophage stimulating 1	Extracellular Space	growth factor
0.005	0.961	0.985	ENSGALP00000023550	MSTO1	misato 1, mitochondrial distribution and morphology regulator	Cytoplasm	other
0.009	0.89	0.953	ENSGALP00000004425	MTA1	metastasis associated 1	Nucleus	transcription regulator
-0.193	0.0732	0.265	ENSGALP00000016118	MTA3	metastasis associated 1 family member 3	Nucleus	enzyme
0.385	0.0209	0.136	ENSGALP00000013273	MTAP	methylthioadenosine phosphorylase	Nucleus	enzyme
-0.006	0.937	0.976	ENSGALP00000001472	MTFR1L	mitochondrial fission regulator 1 like	Other	other
-0.029	0.628	0.807	ENSGALP00000019224	MTHFD1	methylenetetrahydrofolate dehydrogenase, cyclohydrolase and formyltetrahydrofolate synthetase 1	Cytoplasm	enzyme
-0.185	0.0032	0.0479	ENSGALP00000020258	MTHFD1L	methylenetetrahydrofolate dehydrogenase (NADP+ dependent) 1-like	Cytoplasm	enzyme
-0.11	0.289	0.543	ENSGALP00000014791	MTM1	myotubularin 1	Cytoplasm	phosphatase
0.138	0.353	0.602	ENSGALP00000014766	MTMR1	myotubularin related protein 1	Cytoplasm	phosphatase
0.092	0.347	0.596	ENSGALP00000027596	MTMR6	myotubularin related protein 6	Cytoplasm	phosphatase
0.114	0.25	0.503	ENSGALP00000012257	MTMR8	myotubularin related protein 8	Nucleus	phosphatase
0.134	0.244	0.497	ENSGALP00000026824	MTMR9	myotubularin related protein 9	Cytoplasm	phosphatase
-0.144	0.0634	0.246	ENSGALP00000005274	MTOR	mechanistic target of rapamycin	Nucleus	kinase
0.096	0.228	0.481	ENSGALP00000011874	MTPAP	mitochondrial poly(A) polymerase	Cytoplasm	enzyme
0.075	0.557	0.76	ENSGALP00000015059	MTX2	metaxin 2	Cytoplasm	transporter
-0.139	0.158	0.396	ENSGALP00000026895	MUT	methylmalonyl-CoA mutase	Cytoplasm	enzyme
0.352	0.0275	0.159	ENSGALP00000001400	MVB12B	multivesicular body subunit 12B	Cytoplasm	other
0.191	0.0953	0.301	ENSGALP00000011755	MVD	mevalonate diphosphate decarboxylase	Cytoplasm	enzyme
0.172	0.075	0.267	ENSGALP00000022428	MVK	mevalonate kinase	Cytoplasm	kinase
0.194	0.222	0.475	ENSGALP00000026805	MXRA5	matrix remodeling associated 5	Extracellular Space	other
-0.034	0.577	0.772	ENSGALP00000032013	MYBPC3	myosin binding protein C, cardiac	Cytoplasm	other
-0.304	0.0018	0.0353	ENSGALP00000039903	MYBPH	myosin binding protein H	Cytoplasm	other
-0.057	0.571	0.769	ENSGALP00000040251	MYCBP	MYC binding protein	Nucleus	transcription regulator
0.014	0.902	0.957	ENSGALP00000027295	MYCBP2	MYC binding protein 2, E3 ubiquitin protein ligase	Nucleus	enzyme
0.04	0.589	0.781	ENSGALP00000023352	MYH10	myosin heavy chain 10	Cytoplasm	enzyme
0.569	0.00204	0.0378	ENSGALP00000010520	MYH11	myosin heavy chain 11	Cytoplasm	other
-0.146	0.121	0.341	ENSGALP00000041897	MYH2	myosin heavy chain 2	Cytoplasm	enzyme
-0.395	0.00301	0.0465	ENSGALP00000001422	MYH2	myosin heavy chain 2	Cytoplasm	enzyme
-0.082	0.308	0.562	ENSGALP00000036100	MYH6	myosin heavy chain 6	Cytoplasm	enzyme
-0.116	0.457	0.689	ENSGALP00000004578	MYL1	myosin light chain 1	Cytoplasm	other
0.056	0.606	0.793	ENSGALP00000002761	MYL10	myosin light chain 10	Cytoplasm	other
-0.065	0.576	0.771	ENSGALP00000034439	MYL2	myosin light chain 2	Cytoplasm	other
-0.077	0.29	0.545	ENSGALP00000008730	MYL3	myosin light chain 3	Cytoplasm	other
0.114	0.646	0.816	ENSGALP00000000815	MYL4	myosin light chain 4	Cytoplasm	other
0.158	0.0111	0.0989	ENSGALP00000041913	MYL9	myosin light chain 9	Cytoplasm	other
-0.019	0.837	0.925	ENSGALP00000006860	MYLK3	myosin light chain kinase 3	Cytoplasm	kinase
-0.029	0.628	0.807	ENSGALP00000038853	MYO18A	myosin XVIIIA	Cytoplasm	other
-0.061	0.501	0.72	ENSGALP00000012482	MYO1B	myosin IB	Cytoplasm	enzyme
-0.136	0.0329	0.175	ENSGALP00000004265	MYO1C	myosin IC	Cytoplasm	enzyme
0.004	0.962	0.985	ENSGALP00000025573	MYO6	myosin VI	Cytoplasm	other
-0.449	0.000141	0.00723	ENSGALP00000038965	MYOF	myoferlin	Nucleus	other
0.076	0.548	0.754	ENSGALP00000026310	MYOM2	myomesin 2	Cytoplasm	other
-0.223	0.00981	0.0923	ENSGALP00000008383	MYOZ1	myozenin 1	Cytoplasm	other
0.042	0.739	0.874	ENSGALP00000019534	MYOZ2	myozenin 2	Other	other
0.071	0.47	0.697	ENSGALP00000015892	NAA15	N(alpha)-acetyltransferase 15, NatA auxiliary subunit	Nucleus	transcription regulator
-0.049	0.615	0.8	ENSGALP00000020525	NAA20	N(alpha)-acetyltransferase 20, NatB catalytic subunit	Cytoplasm	enzyme
0.073	0.548	0.754	ENSGALP00000019734	NAA30	N(alpha)-acetyltransferase 30, NatC catalytic subunit	Cytoplasm	enzyme
-0.046	0.648	0.818	ENSGALP00000020543	NAA35	N(alpha)-acetyltransferase 35, NatC auxiliary subunit	Cytoplasm	other
0.127	0.227	0.481	ENSGALP00000005620	NADK2	NAD kinase 2, mitochondrial	Cytoplasm	kinase
0.073	0.68	0.839	ENSGALP00000019396	NAGA	alpha-N-acetylgalactosaminidase	Cytoplasm	enzyme
0.103	0.104	0.315	ENSGALP00000013129	NAMPT	nicotinamide phosphoribosyltransferase	Extracellular Space	cytokine
0.044	0.639	0.811	ENSGALP00000024681	NANS	N-acetylneuraminate synthase	Cytoplasm	enzyme
0.208	0.122	0.341	ENSGALP00000016623	NAP1L1	nucleosome assembly protein 1 like 1	Nucleus	other
0.211	0.125	0.347	ENSGALP00000010387	NAP1L4	nucleosome assembly protein 1 like 4	Cytoplasm	other
-0.022	0.739	0.874	ENSGALP00000013516	NAPB	NSF attachment protein beta	Cytoplasm	transporter
-0.012	0.843	0.929	ENSGALP00000022539	NAPG	NSF attachment protein gamma	Cytoplasm	transporter
0.205	0.0678	0.256	ENSGALP00000008600	NARFL	nuclear prelamin A recognition factor like	Cytoplasm	other
-0.237	0.00961	0.0914	ENSGALP00000027851	NARS2	asparaginyl-tRNA synthetase 2, mitochondrial (putative)	Cytoplasm	enzyme
0.105	0.138	0.366	ENSGALP00000023454	NAT10	N-acetyltransferase 10	Nucleus	enzyme
-0.028	0.778	0.895	ENSGALP00000027161	NAXD	NAD(P)HX dehydratase	Cytoplasm	enzyme
0.069	0.329	0.581	ENSGALP00000003250	NCBP1	nuclear cap binding protein subunit 1	Nucleus	other
0.039	0.692	0.847	ENSGALP00000011061	NCBP2	nuclear cap binding protein subunit 2	Nucleus	other
0.052	0.612	0.798	ENSGALP00000004171	NCBP3	nuclear cap binding subunit 3	Nucleus	other
0.1	0.208	0.459	ENSGALP00000027070	NCK2	NCK adaptor protein 2	Cytoplasm	kinase
-0.144	0.0724	0.264	ENSGALP00000004335	NCKAP1	NCK associated protein 1	Plasma Membrane	other
-0.038	0.791	0.9	ENSGALP00000009151	NCKIPSD	NCK interacting protein with SH3 domain	Other	other
-0.123	0.12	0.34	ENSGALP00000021774	NCLN	nicalin	Cytoplasm	peptidase
-0.444	0.0105	0.096	ENSGALP00000011330	NCOA5	nuclear receptor coactivator 5	Nucleus	other
0.141	0.363	0.611	ENSGALP00000007118	NCOR1	nuclear receptor corepressor 1	Nucleus	transcription regulator
-0.14	0.0932	0.299	ENSGALP00000004924	NCOR2	nuclear receptor corepressor 2	Nucleus	transcription regulator
-0.182	0.0411	0.196	ENSGALP00000014876	NCSTN	nicastrin	Plasma Membrane	peptidase
-0.13	0.112	0.33	ENSGALP00000033089	NDUFA10	NADH:ubiquinone oxidoreductase subunit A10	Cytoplasm	transporter
-0.042	0.632	0.809	ENSGALP00000018456	NDUFA12	NADH:ubiquinone oxidoreductase subunit A12	Cytoplasm	enzyme
-0.157	0.0423	0.199	ENSGALP00000041318	NDUFA4	NDUFA4, mitochondrial complex associated	Cytoplasm	enzyme
-0.153	0.025	0.152	ENSGALP00000014321	NDUFA5	NADH:ubiquinone oxidoreductase subunit A5	Cytoplasm	enzyme
-0.213	0.00169	0.0342	ENSGALP00000027884	NDUFA9	NADH:ubiquinone oxidoreductase subunit A9	Cytoplasm	enzyme
-0.026	0.77	0.891	ENSGALP00000013965	NDUFAF1	NADH:ubiquinone oxidoreductase complex assembly factor 1	Cytoplasm	other
0.094	0.416	0.659	ENSGALP00000041579	NDUFAF2	NADH:ubiquinone oxidoreductase complex assembly factor 2	Cytoplasm	enzyme
-0.175	0.0326	0.175	ENSGALP00000031054	NDUFAF4	NADH:ubiquinone oxidoreductase complex assembly factor 4	Cytoplasm	other
-0.051	0.64	0.812	ENSGALP00000017240	NDUFAF7	NADH:ubiquinone oxidoreductase complex assembly factor 7	Cytoplasm	enzyme
-0.101	0.149	0.385	ENSGALP00000008764	NDUFB10	NADH:ubiquinone oxidoreductase subunit B10	Cytoplasm	enzyme
-0.043	0.746	0.877	ENSGALP00000013392	NDUFB3	NADH:ubiquinone oxidoreductase subunit B3	Cytoplasm	enzyme
-0.162	0.0886	0.291	ENSGALP00000042287	NDUFB4	NADH:ubiquinone oxidoreductase subunit B4	Cytoplasm	transporter
-0.145	0.0953	0.301	ENSGALP00000014752	NDUFB5	NADH:ubiquinone oxidoreductase subunit B5	Cytoplasm	enzyme
0.083	0.514	0.729	ENSGALP00000003157	NDUFB6	NADH:ubiquinone oxidoreductase subunit B6	Cytoplasm	enzyme
-0.192	0.0196	0.132	ENSGALP00000032822	NDUFB8	NADH:ubiquinone oxidoreductase subunit B8	Cytoplasm	enzyme
-0.197	0.0147	0.115	ENSGALP00000040941	NDUFC2-KCTD14	NDUFC2-KCTD14 readthrough	Cytoplasm	other
-0.169	0.00915	0.0897	ENSGALP00000013999	NDUFS1	NADH:ubiquinone oxidoreductase core subunit S1	Cytoplasm	enzyme
-0.082	0.269	0.523	ENSGALP00000013106	NDUFS3	NADH:ubiquinone oxidoreductase core subunit S3	Cytoplasm	enzyme
-0.181	0.0172	0.124	ENSGALP00000042585	NDUFS4	NADH:ubiquinone oxidoreductase subunit S4	Cytoplasm	enzyme
-0.187	0.0123	0.105	ENSGALP00000005729	NDUFS5	NADH:ubiquinone oxidoreductase subunit S5	Cytoplasm	enzyme
-0.11	0.296	0.552	ENSGALP00000021519	NDUFS6	NADH:ubiquinone oxidoreductase subunit S6	Cytoplasm	enzyme
-0.16	0.0177	0.126	ENSGALP00000015781	NDUFS7	NADH:ubiquinone oxidoreductase core subunit S7	Cytoplasm	enzyme
0.341	0.133	0.359	ENSGALP00000006925	NEDD4	neural precursor cell expressed, developmentally down-regulated 4, E3 ubiquitin protein ligase	Cytoplasm	enzyme
-0.002	0.984	0.995	ENSGALP00000000419	NEFL	neurofilament light	Cytoplasm	other
-0.019	0.857	0.936	ENSGALP00000001685	NEK6	NIMA related kinase 6	Nucleus	kinase
-0.129	0.107	0.32	ENSGALP00000039459	NEK7	NIMA related kinase 7	Nucleus	kinase
0.191	0.0523	0.22	ENSGALP00000016773	NEK9	NIMA related kinase 9	Nucleus	kinase
-0.043	0.542	0.75	ENSGALP00000025273	NELFA	negative elongation factor complex member A	Nucleus	other
-0.033	0.61	0.796	ENSGALP00000013889	NELFB	negative elongation factor complex member B	Nucleus	other
0.04	0.622	0.804	ENSGALP00000012072	NELFCD	negative elongation factor complex member C/D	Nucleus	other
0.081	0.254	0.506	ENSGALP00000020002	NEMF	nuclear export mediator factor	Nucleus	other
-0.007	0.926	0.971	ENSGALP00000015952	NENF	neudesin neurotrophic factor	Extracellular Space	growth factor
-0.113	0.318	0.572	ENSGALP00000034118	NEO1	neogenin 1	Plasma Membrane	transcription regulator
0.055	0.473	0.698	ENSGALP00000014529	NEXN	nexilin F-actin binding protein	Plasma Membrane	other
0.075	0.296	0.551	ENSGALP00000009067	NF1	neurofibromin 1	Cytoplasm	other
-0.442	0.00642	0.072	ENSGALP00000032938	NF2	neurofibromin 2	Plasma Membrane	other
-0.226	0.0619	0.243	ENSGALP00000008721	NFIB	nuclear factor I B	Nucleus	transcription regulator
-0.097	0.446	0.681	ENSGALP00000001986	NFRKB	nuclear factor related to kappaB binding protein	Nucleus	transcription regulator
-0.075	0.565	0.765	ENSGALP00000022832	NFXL1	nuclear transcription factor, X-box binding like 1	Nucleus	transcription regulator
0.124	0.166	0.408	ENSGALP00000018418	NGLY1	N-glycanase 1	Cytoplasm	enzyme
0.18	0.071	0.261	ENSGALP00000014530	NHLRC2	NHL repeat containing 2	Other	enzyme
-0.029	0.666	0.83	ENSGALP00000020214	NID2	nidogen 2	Extracellular Space	other
0.167	0.136	0.363	ENSGALP00000013373	NIF3L1	NGG1 interacting factor 3 like 1	Cytoplasm	other
-0.035	0.663	0.829	ENSGALP00000019016	NIFK	nucleolar protein interacting with the FHA domain of MKI67	Nucleus	other
0.207	0.00218	0.0389	ENSGALP00000000921	NIP7	NIP7, nucleolar pre-rRNA processing protein	Nucleus	other
-0.038	0.78	0.895	ENSGALP00000005698	NIPBL	NIPBL, cohesin loading factor	Nucleus	transcription regulator
-0.195	0.00309	0.047	ENSGALP00000003749	NIPSNAP2	nipsnap homolog 2	Plasma Membrane	other
0	0.999	1	ENSGALP00000042329	NIPSNAP3A	nipsnap homolog 3A	Nucleus	other
0.086	0.426	0.666	ENSGALP00000024611	NIT2	nitrilase family member 2	Cytoplasm	enzyme
-0.283	0.0619	0.243	ENSGALP00000041419	NKIRAS2	NFKB inhibitor interacting Ras like 2	Cytoplasm	enzyme
-0.232	0.139	0.369	ENSGALP00000014069	NKRF	NFKB repressing factor	Nucleus	transcription regulator
0.203	0.0504	0.217	ENSGALP00000007463	NLE1	notchless homolog 1	Nucleus	enzyme
0.104	0.256	0.509	ENSGALP00000023776	NLN	neurolysin	Cytoplasm	peptidase
0.172	0.0525	0.22	ENSGALP00000015500	NMD3	NMD3 ribosome export adaptor	Nucleus	other
0.327	0.0154	0.118	ENSGALP00000034078	NME2	NME/NM23 nucleoside diphosphate kinase 2	Nucleus	kinase
0.123	0.0392	0.192	ENSGALP00000001254	NMT1	N-myristoyltransferase 1	Cytoplasm	enzyme
0.12	0.287	0.541	ENSGALP00000014278	NMT2	N-myristoyltransferase 2	Cytoplasm	enzyme
-0.109	0.237	0.489	ENSGALP00000023944	NNT	nicotinamide nucleotide transhydrogenase	Cytoplasm	enzyme
0.188	0.0395	0.193	ENSGALP00000000975	NOB1	NIN1/PSMD8 binding protein 1 homolog	Nucleus	enzyme
0.063	0.397	0.643	ENSGALP00000003474	NOC2L	NOC2 like nucleolar associated transcriptional repressor	Nucleus	transcription regulator
0.044	0.601	0.789	ENSGALP00000003557	NOC4L	nucleolar complex associated 4 homolog	Nucleus	other
-0.004	0.954	0.983	ENSGALP00000026477	NOL10	nucleolar protein 10	Nucleus	other
-0.196	0.0135	0.11	ENSGALP00000005775	NOL11	nucleolar protein 11	Nucleus	other
0.113	0.558	0.76	ENSGALP00000007559	NOL8	nucleolar protein 8	Nucleus	other
-0.129	0.0789	0.276	ENSGALP00000008824	NONO	non-POU domain containing, octamer-binding	Nucleus	other
0.002	0.978	0.991	ENSGALP00000025188	NOP14	NOP14 nucleolar protein	Nucleus	other
-0.02	0.79	0.9	ENSGALP00000005297	NOP16	NOP16 nucleolar protein	Nucleus	other
0.058	0.357	0.606	ENSGALP00000013761	NOP58	NOP58 ribonucleoprotein	Nucleus	enzyme
-0.162	0.563	0.763	ENSGALP00000013280	NOS1	nitric oxide synthase 1	Cytoplasm	enzyme
0.01	0.917	0.965	ENSGALP00000003746	NOTCH1	notch 1	Plasma Membrane	transcription regulator
-0.091	0.24	0.492	ENSGALP00000039195	NOTCH2	notch 2	Plasma Membrane	transcription regulator
-0.114	0.395	0.642	ENSGALP00000024194	NPC1	NPC intracellular cholesterol transporter 1	Cytoplasm	transporter
0.145	0.167	0.409	ENSGALP00000016622	NPC2	NPC intracellular cholesterol transporter 2	Extracellular Space	other
0.24	0.134	0.361	ENSGALP00000012170	NPEPL1	aminopeptidase-like 1	Nucleus	peptidase
-0.015	0.834	0.923	ENSGALP00000007280	NPLOC4	NPL4 homolog, ubiquitin recognition factor	Nucleus	other
0.178	0.118	0.337	ENSGALP00000003431	NPM1	nucleophosmin	Nucleus	transcription regulator
-0.515	0.00032	0.0116	ENSGALP00000041745	NPR2	natriuretic peptide receptor 2	Plasma Membrane	G-protein coupled receptor
-0.031	0.684	0.842	ENSGALP00000002670	NPTN	neuroplastin	Plasma Membrane	other
0.034	0.795	0.903	ENSGALP00000014482	NRAP	nebulin related anchoring protein	Cytoplasm	other
0.223	0.0393	0.192	ENSGALP00000017172	NRDC	nardilysin convertase	Cytoplasm	peptidase
0.341	0.0353	0.181	ENSGALP00000017349	NRDE2	NRDE-2, necessary for RNA interference, domain containing	Other	other
0.155	0.113	0.331	ENSGALP00000011550	NRP1	neuropilin 1	Plasma Membrane	transmembrane receptor
-0.02	0.842	0.929	ENSGALP00000037725	NSA2	NSA2, ribosome biogenesis homolog	Nucleus	other
-0.163	0.107	0.322	ENSGALP00000004690	NSD1	nuclear receptor binding SET domain protein 1	Nucleus	transcription regulator
-0.142	0.178	0.422	ENSGALP00000025281	NSD2	nuclear receptor binding SET domain protein 2	Nucleus	enzyme
-0.073	0.502	0.72	ENSGALP00000031700	NSDHL	NAD(P) dependent steroid dehydrogenase-like	Cytoplasm	enzyme
0.057	0.356	0.605	ENSGALP00000001579	NSF	N-ethylmaleimide sensitive factor, vesicle fusing ATPase	Cytoplasm	transporter
0.26	0.143	0.375	ENSGALP00000021294	NSUN2	NOP2/Sun RNA methyltransferase family member 2	Nucleus	enzyme
-0.191	0.176	0.42	ENSGALP00000001307	NSUN5	NOP2/Sun RNA methyltransferase family member 5	Nucleus	other
0.057	0.605	0.792	ENSGALP00000013294	NT5C2	5'-nucleotidase, cytosolic II	Cytoplasm	phosphatase
0.405	0.08	0.277	ENSGALP00000005776	NT5C3B	5'-nucleotidase, cytosolic IIIB	Cytoplasm	phosphatase
0.221	0.196	0.443	ENSGALP00000024086	NT5DC1	5'-nucleotidase domain containing 1	Other	other
-0.055	0.412	0.656	ENSGALP00000028252	NTMT1	N-terminal Xaa-Pro-Lys N-methyltransferase 1	Nucleus	enzyme
-0.032	0.613	0.798	ENSGALP00000017923	NTPCR	nucleoside-triphosphatase, cancer-related	Cytoplasm	other
0.317	0.0172	0.124	ENSGALP00000011700	NUBP1	nucleotide binding protein 1	Cytoplasm	other
0.277	0.0182	0.128	ENSGALP00000003634	NUBP2	nucleotide binding protein 2	Nucleus	other
-0.132	0.276	0.53	ENSGALP00000016205	NUBPL	nucleotide binding protein like	Cytoplasm	other
-0.119	0.0861	0.287	ENSGALP00000038782	NUCB2	nucleobindin 2	Nucleus	other
0.261	0.0231	0.144	ENSGALP00000001002	NUCKS1	nuclear casein kinase and cyclin dependent kinase substrate 1	Nucleus	kinase
0.233	0.0209	0.136	ENSGALP00000001315	NUDC	nuclear distribution C, dynein complex regulator	Cytoplasm	other
0.263	0.00585	0.0685	ENSGALP00000002646	NUDCD2	NudC domain containing 2	Cytoplasm	other
0.201	0.252	0.504	ENSGALP00000040172	NUDT1	nudix hydrolase 1	Extracellular Space	phosphatase
0.341	0.00487	0.0612	ENSGALP00000040680	NUDT14	nudix hydrolase 14	Cytoplasm	phosphatase
-0.23	0.000256	0.00985	ENSGALP00000004866	NUDT21	nudix hydrolase 21	Nucleus	other
-0.172	0.0396	0.193	ENSGALP00000043213	NUMA1	nuclear mitotic apparatus protein 1	Nucleus	other
-0.034	0.665	0.829	ENSGALP00000015121	NUMB	NUMB, endocytic adaptor protein	Plasma Membrane	other
-0.082	0.148	0.384	ENSGALP00000016133	NUP107	nucleoporin 107	Nucleus	transporter
0.087	0.354	0.603	ENSGALP00000018048	NUP133	nucleoporin 133	Nucleus	transporter
0.027	0.665	0.83	ENSGALP00000005832	NUP155	nucleoporin 155	Nucleus	transporter
-0.126	0.0471	0.21	ENSGALP00000019040	NUP205	nucleoporin 205	Nucleus	other
-0.096	0.272	0.525	ENSGALP00000008128	NUP210	nucleoporin 210	Nucleus	transporter
-0.122	0.131	0.356	ENSGALP00000004227	NUP35	nucleoporin 35	Nucleus	transporter
0.157	0.325	0.578	ENSGALP00000020792	NUP37	nucleoporin 37	Nucleus	transporter
0.023	0.782	0.896	ENSGALP00000020198	NUP43	nucleoporin 43	Nucleus	transporter
0.163	0.112	0.33	ENSGALP00000022956	NUP50	nucleoporin 50	Nucleus	transporter
-0.108	0.0856	0.286	ENSGALP00000018737	NUP54	nucleoporin 54	Nucleus	transporter
-0.067	0.374	0.622	ENSGALP00000027595	NUP58	nucleoporin 58	Nucleus	transporter
-0.108	0.169	0.411	ENSGALP00000007743	NUP62	nucleoporin 62	Nucleus	transporter
-0.09	0.183	0.429	ENSGALP00000012932	NUP85	nucleoporin 85	Cytoplasm	other
-0.075	0.193	0.44	ENSGALP00000004745	NUP93	nucleoporin 93	Nucleus	other
0.094	0.116	0.334	ENSGALP00000018315	OBSL1	obscurin like 1	Cytoplasm	other
-0.243	0.0356	0.181	ENSGALP00000022759	OCIAD1	OCIA domain containing 1	Cytoplasm	other
-0.173	0.00512	0.0631	ENSGALP00000028857	OGDH	oxoglutarate dehydrogenase	Cytoplasm	enzyme
0.2	0.0257	0.153	ENSGALP00000008699	OGT	O-linked N-acetylglucosamine (GlcNAc) transferase	Cytoplasm	enzyme
0.21	0.0313	0.172	ENSGALP00000015171	OLA1	Obg like ATPase 1	Cytoplasm	enzyme
-0.196	0.0847	0.285	ENSGALP00000004192	OLFML2B	olfactomedin like 2B	Extracellular Space	other
-0.08	0.345	0.596	ENSGALP00000003021	OLFML3	olfactomedin like 3	Extracellular Space	other
-0.139	0.128	0.351	ENSGALP00000017638	OMA1	OMA1 zinc metallopeptidase	Cytoplasm	peptidase
0.162	0.0551	0.227	ENSGALP00000022287	OPTN	optineurin	Cytoplasm	other
-0.014	0.894	0.954	ENSGALP00000013386	ORC2	origin recognition complex subunit 2	Nucleus	other
-0.126	0.246	0.499	ENSGALP00000025431	ORC3	origin recognition complex subunit 3	Nucleus	other
-0.191	0.183	0.428	ENSGALP00000020323	ORC4	origin recognition complex subunit 4	Nucleus	other
-0.153	0.273	0.527	ENSGALP00000010319	OSBPL5	oxysterol binding protein like 5	Cytoplasm	transporter
-0.188	0.0215	0.138	ENSGALP00000016641	OSBPL8	oxysterol binding protein like 8	Plasma Membrane	transporter
0.13	0.151	0.388	ENSGALP00000017157	OSBPL9	oxysterol binding protein like 9	Cytoplasm	transporter
-0.273	0.00204	0.0378	ENSGALP00000017119	OSTC	oligosaccharyltransferase complex non-catalytic subunit	Cytoplasm	enzyme
0.394	0.000401	0.0134	ENSGALP00000028084	OSTF1	osteoclast stimulating factor 1	Nucleus	transcription regulator
-0.018	0.785	0.898	ENSGALP00000023917	OXCT1	3-oxoacid CoA-transferase 1	Cytoplasm	enzyme
0.114	0.163	0.404	ENSGALP00000009602	OXSR1	oxidative stress responsive 1	Nucleus	kinase
-0.039	0.742	0.875	ENSGALP00000007707	P3H1	prolyl 3-hydroxylase 1	Nucleus	enzyme
-0.167	0.151	0.388	ENSGALP00000041385	P3H4	prolyl 3-hydroxylase family member 4 (non-enzymatic)	Nucleus	other
-0.068	0.487	0.709	ENSGALP00000010783	P4HA2	prolyl 4-hydroxylase subunit alpha 2	Cytoplasm	transporter
-0.061	0.481	0.704	ENSGALP00000006555	PABPC1L	poly(A) binding protein cytoplasmic 1 like	Cytoplasm	other
0.028	0.674	0.835	ENSGALP00000006018	PABPC4	poly(A) binding protein cytoplasmic 4	Cytoplasm	translation regulator
0.047	0.687	0.843	ENSGALP00000013937	PACS1	phosphofurin acidic cluster sorting protein 1	Cytoplasm	other
0.076	0.427	0.666	ENSGALP00000013381	PACSIN3	protein kinase C and casein kinase substrate in neurons 3	Cytoplasm	other
0.045	0.482	0.706	ENSGALP00000009354	PAFAH1B1	platelet activating factor acetylhydrolase 1b regulatory subunit 1	Cytoplasm	enzyme
0.172	0.102	0.312	ENSGALP00000042949	PAFAH1B2	platelet activating factor acetylhydrolase 1b catalytic subunit 2	Cytoplasm	enzyme
-0.052	0.341	0.594	ENSGALP00000022269	PAICS	phosphoribosylaminoimidazole carboxylase and phosphoribosylaminoimidazolesuccinocarboxamide synthase	Cytoplasm	enzyme
0.15	0.195	0.442	ENSGALP00000023942	PAIP1	poly(A) binding protein interacting protein 1	Cytoplasm	translation regulator
0.043	0.514	0.73	ENSGALP00000003912	PAIP2	poly(A) binding protein interacting protein 2	Cytoplasm	translation regulator
-0.006	0.935	0.976	ENSGALP00000020742	PAK1IP1	PAK1 interacting protein 1	Nucleus	other
0.115	0.18	0.426	ENSGALP00000010358	PAK2	p21 (RAC1) activated kinase 2	Cytoplasm	kinase
-0.004	0.947	0.98	ENSGALP00000007093	PALD1	phosphatase domain containing, paladin 1	Cytoplasm	phosphatase
0.208	0.0444	0.203	ENSGALP00000001762	PANK4	pantothenate kinase 4	Cytoplasm	kinase
0.006	0.939	0.976	ENSGALP00000017139	PAPSS1	3'-phosphoadenosine 5'-phosphosulfate synthase 1	Cytoplasm	enzyme
-0.144	0.132	0.358	ENSGALP00000005834	PAPSS2	3'-phosphoadenosine 5'-phosphosulfate synthase 2	Cytoplasm	enzyme
-0.047	0.625	0.806	ENSGALP00000003301	PARG	poly(ADP-ribose) glycohydrolase	Cytoplasm	enzyme
0.173	0.0442	0.203	ENSGALP00000004877	PARN	poly(A)-specific ribonuclease	Nucleus	enzyme
0.076	0.521	0.734	ENSGALP00000008717	PARVA	parvin alpha	Cytoplasm	other
-0.004	0.957	0.984	ENSGALP00000022924	PARVB	parvin beta	Cytoplasm	other
-0.061	0.489	0.71	ENSGALP00000016783	PAWR	pro-apoptotic WT1 regulator	Nucleus	transcription regulator
0.306	0.0374	0.186	ENSGALP00000026716	PBK	PDZ binding kinase	Cytoplasm	kinase
-0.115	0.196	0.442	ENSGALP00000027209	PCCA	propionyl-CoA carboxylase alpha subunit	Cytoplasm	enzyme
-0.005	0.983	0.994	ENSGALP00000043201	PCDHGC3	protocadherin gamma subfamily C, 3	Plasma Membrane	other
-0.037	0.744	0.876	ENSGALP00000027831	PCF11	PCF11 cleavage and polyadenylation factor subunit	Nucleus	other
0.217	0.0275	0.159	ENSGALP00000036798	PCMT1	protein-L-isoaspartate (D-aspartate) O-methyltransferase	Cytoplasm	enzyme
0.023	0.699	0.851	ENSGALP00000024698	PCNP	PEST proteolytic signal containing nuclear protein	Nucleus	other
-0.789	0.0248	0.151	ENSGALP00000011342	PCNT	pericentrin	Cytoplasm	other
0.181	0.343	0.594	ENSGALP00000004887	PCTP	phosphatidylcholine transfer protein	Cytoplasm	transporter
-0.155	0.0951	0.301	ENSGALP00000022465	PCYOX1	prenylcysteine oxidase 1	Cytoplasm	enzyme
0.068	0.337	0.59	ENSGALP00000015413	PDCD10	programmed cell death 10	Cytoplasm	other
-0.008	0.898	0.955	ENSGALP00000013431	PDCD11	programmed cell death 11	Nucleus	other
-0.043	0.742	0.875	ENSGALP00000014143	PDCD4	programmed cell death 4	Nucleus	other
0.221	0.0141	0.113	ENSGALP00000007391	PDCD5	programmed cell death 5	Nucleus	other
-0.084	0.226	0.479	ENSGALP00000021816	PDCD6	programmed cell death 6	Cytoplasm	other
0.152	0.174	0.418	ENSGALP00000027027	PDCL3	phosducin like 3	Cytoplasm	other
0.191	0.0334	0.177	ENSGALP00000036646	PDE3A	phosphodiesterase 3A	Cytoplasm	enzyme
-0.241	0.0677	0.256	ENSGALP00000026457	PDHA1	pyruvate dehydrogenase (lipoamide) alpha 1	Cytoplasm	enzyme
-0.077	0.308	0.562	ENSGALP00000013574	PDIA3	protein disulfide isomerase family A member 3	Cytoplasm	peptidase
-0.037	0.756	0.884	ENSGALP00000019087	PDIA5	protein disulfide isomerase family A member 5	Cytoplasm	enzyme
0.107	0.451	0.684	ENSGALP00000026487	PDIA6	protein disulfide isomerase family A member 6	Cytoplasm	enzyme
-0.008	0.934	0.975	ENSGALP00000026284	PDK3	pyruvate dehydrogenase kinase 3	Cytoplasm	kinase
0.228	0.00271	0.044	ENSGALP00000008695	PDLIM1	PDZ and LIM domain 1	Cytoplasm	transcription regulator
0.127	0.21	0.462	ENSGALP00000021842	Pdlim3	PDZ and LIM domain 3	Plasma Membrane	other
-0.063	0.484	0.706	ENSGALP00000036868	PDLIM5	PDZ and LIM domain 5	Cytoplasm	other
-0.141	0.0736	0.265	ENSGALP00000042621	PDLIM7	PDZ and LIM domain 7	Cytoplasm	other
-0.043	0.639	0.811	ENSGALP00000010345	PDPK1	3-phosphoinositide dependent protein kinase 1	Cytoplasm	kinase
-0.07	0.364	0.613	ENSGALP00000004232	PDPR	pyruvate dehydrogenase phosphatase regulatory subunit	Cytoplasm	enzyme
-0.071	0.358	0.607	ENSGALP00000023059	PDS5A	PDS5 cohesin associated factor A	Nucleus	other
-0.074	0.242	0.495	ENSGALP00000027519	PDS5B	PDS5 cohesin associated factor B	Nucleus	other
0.339	0.0057	0.0671	ENSGALP00000026076	PDXK	pyridoxal kinase	Cytoplasm	kinase
0.185	0.0736	0.265	ENSGALP00000012678	PDZRN3	PDZ domain containing ring finger 3	Extracellular Space	enzyme
0.118	0.124	0.346	ENSGALP00000011961	PEBP1	phosphatidylethanolamine binding protein 1	Cytoplasm	other
-0.006	0.968	0.987	ENSGALP00000018712	PECR	peroxisomal trans-2-enoyl-CoA reductase	Cytoplasm	enzyme
0.123	0.0916	0.297	ENSGALP00000035186	PELO	pelota homolog (Drosophila)	Nucleus	other
0.438	0.0149	0.116	ENSGALP00000007819	PEPD	peptidase D	Cytoplasm	peptidase
0.07	0.352	0.602	ENSGALP00000012605	PES1	pescadillo ribosomal biogenesis factor 1	Nucleus	other
0.011	0.931	0.974	ENSGALP00000012694	PEX13	peroxisomal biogenesis factor 13	Cytoplasm	transporter
-0.183	0.106	0.319	ENSGALP00000004467	PEX14	peroxisomal biogenesis factor 14	Cytoplasm	transcription regulator
-0.18	0.194	0.44	ENSGALP00000023615	PEX5	peroxisomal biogenesis factor 5	Cytoplasm	other
0.182	0.0988	0.308	ENSGALP00000001394	PFDN1	prefoldin subunit 1	Cytoplasm	transcription regulator
0.187	0.0224	0.141	ENSGALP00000043402	PFDN2	prefoldin subunit 2	Cytoplasm	other
0.21	0.0646	0.249	ENSGALP00000012623	PFDN4	prefoldin subunit 4	Cytoplasm	other
0.057	0.471	0.697	ENSGALP00000040387	PFKL	phosphofructokinase, liver type	Cytoplasm	kinase
-0.258	0.339	0.592	ENSGALP00000038130	PFN2	profilin 2	Cytoplasm	enzyme
0.354	0.0057	0.0671	ENSGALP00000038677	PGAM1	phosphoglycerate mutase 1	Cytoplasm	phosphatase
-0.125	0.0497	0.216	ENSGALP00000003334	PGAM5	PGAM family member 5, mitochondrial serine/threonine protein phosphatase	Cytoplasm	enzyme
0.047	0.403	0.649	ENSGALP00000004417	PGD	phosphogluconate dehydrogenase	Cytoplasm	enzyme
0.098	0.519	0.733	ENSGALP00000012878	PGK1	phosphoglycerate kinase 1	Cytoplasm	kinase
0.171	0.0938	0.299	ENSGALP00000017926	PGM1	phosphoglucomutase 1	Cytoplasm	enzyme
0.056	0.491	0.712	ENSGALP00000025512	PGM3	phosphoglucomutase 3	Cytoplasm	enzyme
-0.057	0.507	0.724	ENSGALP00000024137	PGM5	phosphoglucomutase 5	Cytoplasm	enzyme
-0.177	0.0126	0.106	ENSGALP00000038260	PGRMC1	progesterone receptor membrane component 1	Plasma Membrane	transmembrane receptor
-0.127	0.148	0.384	ENSGALP00000016583	PGRMC2	progesterone receptor membrane component 2	Nucleus	other
0.24	0.187	0.433	ENSGALP00000023634	PHAX	phosphorylated adaptor for RNA export	Cytoplasm	other
-0.186	0.016	0.121	ENSGALP00000023446	PHB2	prohibitin 2	Cytoplasm	transcription regulator
-0.012	0.894	0.954	ENSGALP00000026180	PHF3	PHD finger protein 3	Nucleus	other
-0.037	0.573	0.77	ENSGALP00000019471	PHF5A	PHD finger protein 5A	Nucleus	transcription regulator
0.562	0.215	0.467	ENSGALP00000009819	PHF6	PHD finger protein 6	Nucleus	other
0.057	0.406	0.65	ENSGALP00000004720	PHGDH	phosphoglycerate dehydrogenase	Cytoplasm	enzyme
0.116	0.283	0.537	ENSGALP00000009910	PI4K2A	phosphatidylinositol 4-kinase type 2 alpha	Cytoplasm	kinase
-0.168	0.132	0.358	ENSGALP00000005799	PIGS	phosphatidylinositol glycan anchor biosynthesis class S	Cytoplasm	enzyme
-0.313	0.0077	0.0815	ENSGALP00000006210	PIGT	phosphatidylinositol glycan anchor biosynthesis class T	Cytoplasm	enzyme
-0.184	0.113	0.331	ENSGALP00000009863	PIK3C2A	phosphatidylinositol-4-phosphate 3-kinase catalytic subunit type 2 alpha	Cytoplasm	kinase
0.114	0.322	0.576	ENSGALP00000014504	PIK3CA	phosphatidylinositol-4,5-bisphosphate 3-kinase catalytic subunit alpha	Cytoplasm	kinase
-0.044	0.512	0.728	ENSGALP00000006157	PIN4	peptidylprolyl cis/trans isomerase, NIMA-interacting 4	Nucleus	enzyme
0.463	0.00499	0.062	ENSGALP00000001174	PIP5K1A	phosphatidylinositol-4-phosphate 5-kinase type 1 alpha	Cytoplasm	kinase
0.081	0.375	0.622	ENSGALP00000011112	PISD	phosphatidylserine decarboxylase	Cytoplasm	enzyme
0.749	6.6e-07	0.000151	ENSGALP00000009057	PITPNB	phosphatidylinositol transfer protein beta	Cytoplasm	transporter
-0.073	0.222	0.475	ENSGALP00000011372	PITRM1	pitrilysin metallopeptidase 1	Cytoplasm	peptidase
0.075	0.576	0.771	ENSGALP00000034108	PKM	pyruvate kinase, muscle	Cytoplasm	kinase
-0.03	0.663	0.829	ENSGALP00000010073	PKN2	protein kinase N2	Cytoplasm	kinase
-0.099	0.223	0.476	ENSGALP00000021029	PKP2	plakophilin 2	Plasma Membrane	other
0.209	0.0619	0.243	ENSGALP00000002744	PLAA	phospholipase A2 activating protein	Cytoplasm	other
-0.045	0.604	0.792	ENSGALP00000013527	PLBD2	phospholipase B domain containing 2	Extracellular Space	other
-0.17	0.0618	0.243	ENSGALP00000014404	PLCB1	phospholipase C beta 1	Cytoplasm	enzyme
-0.018	0.79	0.9	ENSGALP00000009307	PLCD1	phospholipase C delta 1	Cytoplasm	enzyme
-0.009	0.965	0.986	ENSGALP00000005944	PLCG1	phospholipase C gamma 1	Cytoplasm	enzyme
-0.091	0.411	0.655	ENSGALP00000015041	PLD1	phospholipase D1	Cytoplasm	enzyme
0.228	0.0597	0.238	ENSGALP00000039376	PLEKHG4	pleckstrin homology and RhoGEF domain containing G4	Other	other
0.011	0.899	0.955	ENSGALP00000006818	PLG	plasminogen	Extracellular Space	peptidase
-0.175	0.0141	0.113	ENSGALP00000024295	PLIN2	perilipin 2	Plasma Membrane	other
0.133	0.1	0.31	ENSGALP00000034742	PLIN3	perilipin 3	Cytoplasm	other
-0.014	0.872	0.943	ENSGALP00000009850	PLK1	polo like kinase 1	Nucleus	kinase
-0.257	0.000272	0.0103	ENSGALP00000007204	PLOD1	procollagen-lysine,2-oxoglutarate 5-dioxygenase 1	Cytoplasm	enzyme
-0.159	0.0234	0.145	ENSGALP00000010958	PLOD2	procollagen-lysine,2-oxoglutarate 5-dioxygenase 2	Cytoplasm	enzyme
0.17	0.0351	0.18	ENSGALP00000004889	PLPBP	pyridoxal phosphate binding protein	Cytoplasm	enzyme
-0.261	0.0536	0.223	ENSGALP00000017568	PLPP3	phospholipid phosphatase 3	Plasma Membrane	phosphatase
0.121	0.112	0.33	ENSGALP00000015051	PLRG1	pleiotropic regulator 1	Nucleus	other
0.142	0.155	0.392	ENSGALP00000009526	PLS3	plastin 3	Cytoplasm	other
-0.053	0.562	0.762	ENSGALP00000035469	PLXNA1	plexin A1	Plasma Membrane	transmembrane receptor
-0.194	0.00926	0.0897	ENSGALP00000010536	PLXNB1	plexin B1	Plasma Membrane	transmembrane receptor
-0.163	0.168	0.41	ENSGALP00000013793	PLXND1	plexin D1	Plasma Membrane	transmembrane receptor
0.322	0.0052	0.0635	ENSGALP00000025400	PM20D2	peptidase M20 domain containing 2	Nucleus	peptidase
0.203	0.0353	0.181	ENSGALP00000029360	PMM2	phosphomannomutase 2	Cytoplasm	enzyme
0.05	0.48	0.704	ENSGALP00000003014	PMPCA	peptidase, mitochondrial processing alpha subunit	Cytoplasm	peptidase
-0.135	0.0205	0.135	ENSGALP00000013458	PMPCB	peptidase, mitochondrial processing beta subunit	Cytoplasm	peptidase
-0.071	0.283	0.537	ENSGALP00000016513	PNN	pinin, desmosome associated protein	Plasma Membrane	other
-0.11	0.345	0.596	ENSGALP00000014788	PNO1	partner of NOB1 homolog	Nucleus	other
-0.137	0.207	0.457	ENSGALP00000039467	PNPLA7	patatin like phospholipase domain containing 7	Cytoplasm	enzyme
0.006	0.964	0.986	ENSGALP00000015455	PNPLA8	patatin like phospholipase domain containing 8	Cytoplasm	enzyme
-0.143	0.24	0.492	ENSGALP00000035470	PODXL2	podocalyxin like 2	Plasma Membrane	other
-0.273	0.00165	0.0338	ENSGALP00000010631	POFUT1	protein O-fucosyltransferase 1	Cytoplasm	enzyme
-0.233	0.000217	0.00924	ENSGALP00000024921	POGLUT1	protein O-glucosyltransferase 1	Extracellular Space	enzyme
-0.024	0.788	0.899	ENSGALP00000026266	POLA1	DNA polymerase alpha 1, catalytic subunit	Nucleus	enzyme
0.089	0.546	0.753	ENSGALP00000027913	POLD3	DNA polymerase delta 3, accessory subunit	Nucleus	transcription regulator
0.065	0.378	0.625	ENSGALP00000005078	POLDIP2	DNA polymerase delta interacting protein 2	Cytoplasm	other
0.074	0.585	0.777	ENSGALP00000019330	POLDIP3	DNA polymerase delta interacting protein 3	Nucleus	other
0.255	0.00236	0.0411	ENSGALP00000039553	POLE3	DNA polymerase epsilon 3, accessory subunit	Nucleus	enzyme
0.15	0.0253	0.152	ENSGALP00000016829	POLR1C	RNA polymerase I subunit C	Nucleus	enzyme
0.016	0.895	0.954	ENSGALP00000008649	POLR1E	RNA polymerase I subunit E	Nucleus	enzyme
0.006	0.916	0.965	ENSGALP00000037170	POLR2B	RNA polymerase II subunit B	Nucleus	enzyme
0.043	0.545	0.751	ENSGALP00000001766	POLR2C	RNA polymerase II subunit C	Nucleus	enzyme
0.054	0.524	0.736	ENSGALP00000004071	POLR2E	RNA polymerase II subunit E	Nucleus	enzyme
0.016	0.845	0.93	ENSGALP00000013891	POLR2H	RNA polymerase II subunit H	Nucleus	enzyme
-0.054	0.572	0.769	ENSGALP00000038267	POLR2L	RNA polymerase II subunit L	Nucleus	enzyme
0.2	0.178	0.422	ENSGALP00000007915	POLR3A	RNA polymerase III subunit A	Nucleus	enzyme
0.317	0.0327	0.175	ENSGALP00000020620	POLR3B	RNA polymerase III subunit B	Nucleus	enzyme
-0.194	0.0396	0.193	ENSGALP00000016835	POMGNT1	protein O-linked mannose N-acetylglucosaminyltransferase 1 (beta 1,2-)	Cytoplasm	enzyme
-0.273	0.0174	0.125	ENSGALP00000037229	PON2	paraoxonase 2	Plasma Membrane	enzyme
-0.182	0.00312	0.0473	ENSGALP00000003187	POR	cytochrome p450 oxidoreductase	Cytoplasm	enzyme
-0.083	0.431	0.67	ENSGALP00000027488	POSTN	periostin	Extracellular Space	other
-0.115	0.258	0.511	ENSGALP00000035686	POSTN	periostin	Extracellular Space	other
0.402	1.09e-08	5.8e-06	ENSGALP00000007055	PPA1	pyrophosphatase (inorganic) 1	Cytoplasm	enzyme
0.149	0.119	0.338	ENSGALP00000022273	PPAT	phosphoribosyl pyrophosphate amidotransferase	Cytoplasm	enzyme
-0.244	0.133	0.36	ENSGALP00000015521	PPHLN1	periphilin 1	Nucleus	other
0.047	0.671	0.833	ENSGALP00000003455	PPIB	peptidylprolyl isomerase B	Cytoplasm	enzyme
0.124	0.113	0.331	ENSGALP00000015366	PPID	peptidylprolyl isomerase D	Cytoplasm	enzyme
0.055	0.468	0.695	ENSGALP00000021793	PPIE	peptidylprolyl isomerase E	Nucleus	enzyme
-0.104	0.11	0.327	ENSGALP00000007666	PPIF	peptidylprolyl isomerase F	Cytoplasm	enzyme
0.012	0.874	0.944	ENSGALP00000015979	PPIG	peptidylprolyl isomerase G	Nucleus	enzyme
0.051	0.414	0.658	ENSGALP00000007768	PPIH	peptidylprolyl isomerase H	Nucleus	enzyme
0.029	0.718	0.861	ENSGALP00000013375	PPIL3	peptidylprolyl isomerase like 3	Cytoplasm	enzyme
0.269	0.00528	0.0643	ENSGALP00000019417	PPM1A	protein phosphatase, Mg2+/Mn2+ dependent 1A	Cytoplasm	phosphatase
0.59	0.000158	0.00778	ENSGALP00000008101	PPM1E	protein phosphatase, Mg2+/Mn2+ dependent 1E	Nucleus	phosphatase
0.404	2.45e-07	6.86e-05	ENSGALP00000026595	PPM1G	protein phosphatase, Mg2+/Mn2+ dependent 1G	Nucleus	phosphatase
0.137	0.33	0.583	ENSGALP00000027925	PPME1	protein phosphatase methylesterase 1	Other	enzyme
0.14	0.272	0.526	ENSGALP00000031272	PPP1CB	protein phosphatase 1 catalytic subunit beta	Cytoplasm	phosphatase
-0.031	0.707	0.855	ENSGALP00000007265	PPP1CC	protein phosphatase 1 catalytic subunit gamma	Nucleus	phosphatase
-0.071	0.309	0.563	ENSGALP00000016789	PPP1R12A	protein phosphatase 1 regulatory subunit 12A	Cytoplasm	phosphatase
0.323	0.0184	0.128	ENSGALP00000014507	PPP1R21	protein phosphatase 1 regulatory subunit 21	Other	other
0.017	0.832	0.922	ENSGALP00000001030	PPP1R8	protein phosphatase 1 regulatory subunit 8	Nucleus	phosphatase
0.243	0.0268	0.157	ENSGALP00000010423	PPP2CA	protein phosphatase 2 catalytic subunit alpha	Cytoplasm	phosphatase
0.262	0.0202	0.133	ENSGALP00000030863	PPP2R2A	protein phosphatase 2 regulatory subunit Balpha	Cytoplasm	phosphatase
0.092	0.346	0.596	ENSGALP00000015963	PPP2R5A	protein phosphatase 2 regulatory subunit B'alpha	Cytoplasm	phosphatase
0.174	0.233	0.486	ENSGALP00000019298	PPP2R5E	protein phosphatase 2 regulatory subunit B'epsilon	Cytoplasm	phosphatase
0.197	0.166	0.408	ENSGALP00000032688	PPP4R2	protein phosphatase 4 regulatory subunit 2	Cytoplasm	other
0.31	0.0142	0.113	ENSGALP00000001493	PPP6C	protein phosphatase 6 catalytic subunit	Nucleus	phosphatase
0.136	0.4	0.646	ENSGALP00000032046	PPP6R3	protein phosphatase 6 regulatory subunit 3	Cytoplasm	other
-0.521	0.0039	0.0542	ENSGALP00000006259	PPT1	palmitoyl-protein thioesterase 1	Cytoplasm	enzyme
0.02	0.838	0.926	ENSGALP00000023753	PPWD1	peptidylprolyl isomerase domain and WD repeat containing 1	Nucleus	enzyme
-0.057	0.37	0.617	ENSGALP00000016629	PRDX1	peroxiredoxin 1	Cytoplasm	enzyme
-0.079	0.541	0.749	ENSGALP00000026337	PRDX4	peroxiredoxin 4	Cytoplasm	enzyme
0.281	0.00257	0.0428	ENSGALP00000004817	PRDX6	peroxiredoxin 6	Cytoplasm	enzyme
0.183	0.0957	0.302	ENSGALP00000024803	PREP	prolyl endopeptidase	Cytoplasm	peptidase
-1.704	0.000506	0.0156	ENSGALP00000037470	PRIMPOL	primase and DNA directed polymerase	Extracellular Space	enzyme
0.267	0.0501	0.216	ENSGALP00000017580	PRKAA2	protein kinase AMP-activated catalytic subunit alpha 2	Cytoplasm	kinase
0.113	0.0808	0.278	ENSGALP00000041979	PRKACB	protein kinase cAMP-activated catalytic subunit beta	Cytoplasm	kinase
0.219	0.043	0.201	ENSGALP00000033915	PRKAR1A	protein kinase cAMP-dependent type I regulatory subunit alpha	Cytoplasm	kinase
0.121	0.052	0.22	ENSGALP00000011344	PRKAR2A	protein kinase cAMP-dependent type II regulatory subunit alpha	Cytoplasm	kinase
0	0.997	0.998	ENSGALP00000016081	PRKD1	protein kinase D1	Cytoplasm	kinase
0.213	0.0753	0.267	ENSGALP00000006299	PRMT3	protein arginine methyltransferase 3	Nucleus	enzyme
0.122	0.189	0.435	ENSGALP00000021646	PRMT8	protein arginine methyltransferase 8	Nucleus	enzyme
0.082	0.433	0.673	ENSGALP00000016259	PRMT9	protein arginine methyltransferase 9	Other	other
-0.03	0.627	0.806	ENSGALP00000039818	PRPF3	pre-mRNA processing factor 3	Nucleus	other
0.1	0.306	0.56	ENSGALP00000017271	PRPF38A	pre-mRNA processing factor 38A	Nucleus	other
0.043	0.532	0.741	ENSGALP00000014372	PRPF4	pre-mRNA processing factor 4	Nucleus	other
-0.167	0.0342	0.179	ENSGALP00000036952	PRPF40A	pre-mRNA processing factor 40 homolog A	Nucleus	other
-0.021	0.764	0.888	ENSGALP00000009642	PRPF6	pre-mRNA processing factor 6	Nucleus	transcription regulator
-0.063	0.25	0.503	ENSGALP00000004641	PRPF8	pre-mRNA processing factor 8	Nucleus	other
0.192	0.00819	0.0846	ENSGALP00000007837	PRPS1	phosphoribosyl pyrophosphate synthetase 1	Cytoplasm	kinase
0.034	0.721	0.862	ENSGALP00000008105	PRPSAP2	phosphoribosyl pyrophosphate synthetase associated protein 2	Other	other
0.333	2.64e-07	7.03e-05	ENSGALP00000023659	PRRC1	proline rich coiled-coil 1	Other	other
-0.21	0.181	0.426	ENSGALP00000027822	PRSS23	protease, serine 23	Extracellular Space	peptidase
-0.156	0.0925	0.297	ENSGALP00000024450	PSAT1	phosphoserine aminotransferase 1	Cytoplasm	enzyme
-0.07	0.546	0.753	ENSGALP00000037515	PSIP1	PC4 and SFRS1 interacting protein 1	Nucleus	transcription regulator
0.175	0.0895	0.293	ENSGALP00000019629	PSMA3	proteasome subunit alpha 3	Cytoplasm	peptidase
0.12	0.228	0.481	ENSGALP00000004807	PSMA4	proteasome subunit alpha 4	Cytoplasm	peptidase
0.127	0.183	0.429	ENSGALP00000016334	PSMA6	proteasome subunit alpha 6	Cytoplasm	peptidase
0.17	0.118	0.337	ENSGALP00000018195	PSMB1	proteasome subunit beta 1	Cytoplasm	peptidase
0.053	0.664	0.829	ENSGALP00000042988	PSMB2	proteasome subunit beta 2	Cytoplasm	peptidase
0.139	0.134	0.36	ENSGALP00000002420	PSMB3	proteasome subunit beta 3	Cytoplasm	peptidase
0.141	0.143	0.375	ENSGALP00000028488	PSMB4	proteasome subunit beta 4	Cytoplasm	peptidase
0.139	0.2	0.447	ENSGALP00000001655	PSMB7	proteasome subunit beta 7	Cytoplasm	peptidase
0.197	0.0573	0.233	ENSGALP00000017347	PSMC1	proteasome 26S subunit, ATPase 1	Nucleus	peptidase
0.173	0.0852	0.286	ENSGALP00000013388	PSMC2	proteasome 26S subunit, ATPase 2	Nucleus	peptidase
0.151	0.192	0.439	ENSGALP00000037708	PSMC3	proteasome 26S subunit, ATPase 3	Nucleus	transcription regulator
0.189	0.0562	0.23	ENSGALP00000000468	PSMC5	proteasome 26S subunit, ATPase 5	Nucleus	transcription regulator
0.098	0.351	0.601	ENSGALP00000036405	PSMC6	proteasome 26S subunit, ATPase 6	Nucleus	peptidase
0.261	0.154	0.39	ENSGALP00000012405	PSMD1	proteasome 26S subunit, non-ATPase 1	Cytoplasm	other
0.274	0.0274	0.159	ENSGALP00000013470	PSMD10	proteasome 26S subunit, non-ATPase 10	Cytoplasm	transcription regulator
0.3	0.000112	0.00615	ENSGALP00000039931	PSMD11	proteasome 26S subunit, non-ATPase 11	Cytoplasm	other
0.153	0.137	0.365	ENSGALP00000041149	PSMD12	proteasome 26S subunit, non-ATPase 12	Cytoplasm	other
0.126	0.24	0.493	ENSGALP00000018120	PSMD14	proteasome 26S subunit, non-ATPase 14	Cytoplasm	peptidase
0.157	0.198	0.446	ENSGALP00000010153	PSMD2	proteasome 26S subunit, non-ATPase 2	Cytoplasm	other
0.414	0.0023	0.0405	ENSGALP00000002497	PSMD5	proteasome 26S subunit, non-ATPase 5	Other	other
0.087	0.441	0.676	ENSGALP00000011822	PSMD6	proteasome 26S subunit, non-ATPase 6	Cytoplasm	enzyme
0.369	3.82e-05	0.00278	ENSGALP00000000999	PSMD7	proteasome 26S subunit, non-ATPase 7	Cytoplasm	other
0.073	0.386	0.632	ENSGALP00000006932	PSMD9	proteasome 26S subunit, non-ATPase 9	Cytoplasm	transcription regulator
0.194	0.0329	0.176	ENSGALP00000038984	PSME3	proteasome activator subunit 3	Cytoplasm	peptidase
0.286	0.0112	0.0992	ENSGALP00000040718	PSME4	proteasome activator subunit 4	Cytoplasm	other
0.262	0.0226	0.142	ENSGALP00000000338	PSMF1	proteasome inhibitor subunit 1	Cytoplasm	other
0.17	0.0435	0.202	ENSGALP00000029711	PSMG1	proteasome assembly chaperone 1	Plasma Membrane	other
0.259	0.0252	0.152	ENSGALP00000022445	PSMG2	proteasome assembly chaperone 2	Nucleus	other
-0.075	0.404	0.649	ENSGALP00000035658	PSPC1	paraspeckle component 1	Nucleus	other
0.041	0.72	0.862	ENSGALP00000003035	PTBP1	polypyrimidine tract binding protein 1	Nucleus	enzyme
-0.148	0.0356	0.182	ENSGALP00000025393	PTCD3	pentatricopeptide repeat domain 3	Cytoplasm	other
0.138	0.333	0.586	ENSGALP00000014189	PTER	phosphotriesterase related	Cytoplasm	enzyme
-0.092	0.403	0.649	ENSGALP00000025278	PTGR1	prostaglandin reductase 1	Cytoplasm	enzyme
-0.104	0.1	0.31	ENSGALP00000014004	PTK7	protein tyrosine kinase 7 (inactive)	Plasma Membrane	kinase
0.048	0.467	0.695	ENSGALP00000007692	PTPN11	protein tyrosine phosphatase, non-receptor type 11	Cytoplasm	phosphatase
-0.194	0.0336	0.178	ENSGALP00000022449	PTPN2	protein tyrosine phosphatase, non-receptor type 2	Cytoplasm	phosphatase
-0.062	0.515	0.73	ENSGALP00000016318	PTPRF	protein tyrosine phosphatase, receptor type F	Plasma Membrane	phosphatase
0.055	0.763	0.888	ENSGALP00000008254	PTRH2	peptidyl-tRNA hydrolase 2	Cytoplasm	enzyme
-0.022	0.783	0.897	ENSGALP00000009087	PTTG1IP	PTTG1 interacting protein	Nucleus	other
-0.322	0.00238	0.0412	ENSGALP00000042091	PTX3	pentraxin 3	Extracellular Space	other
0.13	0.237	0.49	ENSGALP00000026539	PUM2	pumilio RNA binding family member 2	Cytoplasm	other
-0.032	0.634	0.809	ENSGALP00000016527	PUM3	pumilio RNA binding family member 3	Nucleus	other
0.028	0.801	0.907	ENSGALP00000003706	PUS1	pseudouridylate synthase 1	Nucleus	enzyme
0.414	1.03e-05	0.00113	ENSGALP00000013183	PUS7	pseudouridylate synthase 7 (putative)	Other	other
0.169	0.107	0.321	ENSGALP00000020588	PWP1	PWP1 homolog, endonuclein	Nucleus	other
-0.059	0.369	0.617	ENSGALP00000026363	PXDN	peroxidasin	Extracellular Space	enzyme
-0.863	0.00204	0.0378	ENSGALP00000011409	PXK	PX domain containing serine/threonine kinase like	Cytoplasm	kinase
-0.136	0.352	0.602	ENSGALP00000011713	PXN	paxillin	Cytoplasm	other
-0.129	0.0852	0.286	ENSGALP00000011804	PYCR2	pyrroline-5-carboxylate reductase 2	Cytoplasm	enzyme
0.217	0.0135	0.11	ENSGALP00000039140	PYGB	glycogen phosphorylase B	Cytoplasm	enzyme
0.229	0.00417	0.0566	ENSGALP00000020169	PYGL	glycogen phosphorylase L	Cytoplasm	enzyme
-0.07	0.26	0.513	ENSGALP00000018821	QKI	QKI, KH domain containing RNA binding	Nucleus	other
0.026	0.723	0.863	ENSGALP00000011107	QRICH1	glutamine rich 1	Nucleus	other
-0.072	0.486	0.708	ENSGALP00000024707	QRSL1	glutaminyl-tRNA synthase (glutamine-hydrolyzing)-like 1	Cytoplasm	enzyme
-0.115	0.472	0.698	ENSGALP00000034213	QSOX2	quiescin sulfhydryl oxidase 2	Other	enzyme
-0.032	0.732	0.869	ENSGALP00000036002	RAB10	RAB10, member RAS oncogene family	Cytoplasm	enzyme
0.152	0.167	0.409	ENSGALP00000000864	RAB11B	RAB11B, member RAS oncogene family	Cytoplasm	enzyme
0.302	0.000114	0.00618	ENSGALP00000002234	RAB14	RAB14, member RAS oncogene family	Cytoplasm	enzyme
-0.047	0.435	0.674	ENSGALP00000012019	RAB18	RAB18, member RAS oncogene family	Cytoplasm	enzyme
-0.106	0.149	0.386	ENSGALP00000016534	RAB21	RAB21, member RAS oncogene family	Cytoplasm	enzyme
-0.053	0.55	0.755	ENSGALP00000012201	RAB22A	RAB22A, member RAS oncogene family	Cytoplasm	enzyme
0.83	0.0257	0.153	ENSGALP00000026195	RAB23	RAB23, member RAS oncogene family	Cytoplasm	enzyme
-0.127	0.202	0.45	ENSGALP00000004713	RAB24	RAB24, member RAS oncogene family	Cytoplasm	other
0.081	0.148	0.384	ENSGALP00000024868	RAB2A	RAB2A, member RAS oncogene family	Cytoplasm	enzyme
-0.263	0.00586	0.0685	ENSGALP00000020074	RAB32	RAB32, member RAS oncogene family	Cytoplasm	enzyme
-0.107	0.21	0.462	ENSGALP00000011814	RAB35	RAB35, member RAS oncogene family	Cytoplasm	enzyme
0.192	0.0615	0.243	ENSGALP00000019921	RAB3GAP1	RAB3 GTPase activating protein catalytic subunit 1	Cytoplasm	other
0.316	0.00105	0.0255	ENSGALP00000015453	RAB3GAP2	RAB3 GTPase activating non-catalytic protein subunit 2	Cytoplasm	enzyme
-0.006	0.945	0.979	ENSGALP00000018371	RAB5A	RAB5A, member RAS oncogene family	Cytoplasm	enzyme
-0.178	0.0308	0.17	ENSGALP00000005302	RAB5C	RAB5C, member RAS oncogene family	Cytoplasm	enzyme
-0.069	0.363	0.611	ENSGALP00000030639	RAB6A	RAB6A, member RAS oncogene family	Cytoplasm	enzyme
-0.002	0.972	0.988	ENSGALP00000009481	RAB7A	RAB7A, member RAS oncogene family	Cytoplasm	enzyme
-0.15	0.118	0.337	ENSGALP00000041790	RAB8A	RAB8A, member RAS oncogene family	Plasma Membrane	enzyme
1.023	0.143	0.374	ENSGALP00000005505	RAB8B	RAB8B, member RAS oncogene family	Cytoplasm	enzyme
0.177	0.127	0.349	ENSGALP00000039547	RABEP1	rabaptin, RAB GTPase binding effector protein 1	Cytoplasm	transporter
0.295	0.0401	0.194	ENSGALP00000001856	RABGAP1	RAB GTPase activating protein 1	Cytoplasm	other
0.059	0.777	0.894	ENSGALP00000000592	RABIF	RAB interacting factor	Other	transporter
0.062	0.375	0.622	ENSGALP00000024069	RABL3	RAB, member of RAS oncogene family like 3	Other	enzyme
-0.199	0.00477	0.0608	ENSGALP00000011538	RAC1	ras-related C3 botulinum toxin substrate 1 (rho family, small GTP binding protein Rac1)	Plasma Membrane	enzyme
0.126	0.0396	0.193	ENSGALP00000000170	RACK1	receptor for activated C kinase 1	Cytoplasm	enzyme
0.22	0.0326	0.175	ENSGALP00000025005	RAD23B	RAD23 homolog B, nucleotide excision repair protein	Nucleus	other
0.01	0.889	0.953	ENSGALP00000039135	RAD50	RAD50 double strand break repair protein	Nucleus	enzyme
-0.105	0.107	0.321	ENSGALP00000012383	RAE1	ribonucleic acid export 1	Nucleus	other
0.151	0.0741	0.266	ENSGALP00000005295	RAI14	retinoic acid induced 14	Nucleus	transcription regulator
-0.201	0.00839	0.0855	ENSGALP00000018974	RALB	RAS like proto-oncogene B	Cytoplasm	enzyme
0.105	0.252	0.504	ENSGALP00000016384	RALGAPA1	Ral GTPase activating protein catalytic alpha subunit 1	Cytoplasm	other
0.095	0.164	0.406	ENSGALP00000004046	RAN	RAN, member RAS oncogene family	Nucleus	enzyme
0.196	0.0848	0.285	ENSGALP00000003284	RANBP1	RAN binding protein 1	Nucleus	other
0.134	0.312	0.566	ENSGALP00000002189	RANBP10	RAN binding protein 10	Cytoplasm	other
0.044	0.448	0.682	ENSGALP00000019492	RANGAP1	Ran GTPase activating protein 1	Nucleus	other
-0.272	0.28	0.534	ENSGALP00000016120	RAP1B	RAP1B, member of RAS oncogene family	Cytoplasm	enzyme
0.432	3.11e-06	0.000488	ENSGALP00000019931	RAP1GDS1	Rap1 GTPase-GDP dissociation stimulator 1	Cytoplasm	other
-0.069	0.49	0.71	ENSGALP00000027241	RAP2A	RAP2A, member of RAS oncogene family	Plasma Membrane	enzyme
0.108	0.32	0.574	ENSGALP00000005881	RAPGEF1	Rap guanine nucleotide exchange factor 1	Cytoplasm	other
0.139	0.107	0.321	ENSGALP00000002862	RARS	arginyl-tRNA synthetase	Cytoplasm	enzyme
-0.167	0.0226	0.142	ENSGALP00000025439	RARS2	arginyl-tRNA synthetase 2, mitochondrial	Cytoplasm	enzyme
-0.001	0.99	0.997	ENSGALP00000025167	RASA1	RAS p21 protein activator 1	Cytoplasm	transporter
-0.107	0.177	0.421	ENSGALP00000027098	RASA3	RAS p21 protein activator 3	Plasma Membrane	ion channel
0.205	0.0582	0.236	ENSGALP00000024582	RB1CC1	RB1 inducible coiled-coil 1	Nucleus	other
0.09	0.244	0.497	ENSGALP00000005565	RBBP4	RB binding protein 4, chromatin remodeling factor	Nucleus	enzyme
-0.086	0.363	0.611	ENSGALP00000000941	RBBP5	RB binding protein 5, histone lysine methyltransferase complex subunit	Nucleus	enzyme
0.132	0.355	0.604	ENSGALP00000026647	RBBP7	RB binding protein 7, chromatin remodeling factor	Nucleus	transcription regulator
0.006	0.97	0.988	ENSGALP00000020453	RBFOX2	RNA binding protein, fox-1 homolog 2	Nucleus	transcription regulator
-0.035	0.773	0.892	ENSGALP00000000545	RBM15	RNA binding motif protein 15	Nucleus	other
-0.022	0.761	0.887	ENSGALP00000010223	RBM17	RNA binding motif protein 17	Nucleus	other
-0.059	0.485	0.707	ENSGALP00000013474	RBM19	RNA binding motif protein 19	Nucleus	other
0.34	0.0144	0.114	ENSGALP00000014140	RBM20	RNA binding motif protein 20	Nucleus	other
-0.057	0.347	0.596	ENSGALP00000007237	RBM22	RNA binding motif protein 22	Nucleus	transporter
-0.191	0.0314	0.172	ENSGALP00000015182	RBM25	RNA binding motif protein 25	Nucleus	other
-0.018	0.802	0.908	ENSGALP00000027280	RBM26	RNA binding motif protein 26	Other	other
0.073	0.276	0.53	ENSGALP00000012140	RBM27	RNA binding motif protein 27	Nucleus	other
-0.138	0.178	0.422	ENSGALP00000037925	Rbm33	RNA binding motif protein 33	Other	other
0.208	0.0726	0.264	ENSGALP00000002352	Rbm39	RNA binding motif protein 39	Nucleus	other
-0.069	0.514	0.73	ENSGALP00000014967	RBM45	RNA binding motif protein 45	Cytoplasm	other
0.116	0.377	0.624	ENSGALP00000011338	RBM7	RNA binding motif protein 7	Nucleus	other
0.042	0.665	0.83	ENSGALP00000018124	RBMS1	RNA binding motif single stranded interacting protein 1	Nucleus	other
0.018	0.857	0.936	ENSGALP00000010414	RBMX	RNA binding motif protein, X-linked	Nucleus	other
0.322	3.79e-06	0.000532	ENSGALP00000010694	RBP4	retinol binding protein 4	Extracellular Space	transporter
0.357	0.0089	0.088	ENSGALP00000023586	RBP5	retinol binding protein 5	Cytoplasm	transporter
-0.145	0.113	0.331	ENSGALP00000016725	RBPMS	RNA binding protein with multiple splicing	Cytoplasm	transcription regulator
0.038	0.626	0.806	ENSGALP00000013832	RBSN	rabenosyn, RAB effector	Cytoplasm	other
-0.081	0.584	0.777	ENSGALP00000019539	RBX1	ring-box 1	Cytoplasm	enzyme
0.022	0.829	0.92	ENSGALP00000007286	RC3H1	ring finger and CCCH-type domains 1	Cytoplasm	enzyme
-0.31	0.0433	0.201	ENSGALP00000024184	RCL1	RNA terminal phosphate cyclase like 1	Nucleus	enzyme
-0.013	0.91	0.962	ENSGALP00000039313	RCN1	reticulocalbin 1	Cytoplasm	other
0.045	0.76	0.887	ENSGALP00000018546	RCOR1	REST corepressor 1	Nucleus	transcription regulator
0.49	0.0289	0.164	ENSGALP00000016032	Rcor3	REST corepressor 3	Other	other
0.094	0.27	0.523	ENSGALP00000021028	RDX	radixin	Cytoplasm	other
-0.178	0.108	0.323	ENSGALP00000021484	RECQL	RecQ like helicase	Nucleus	enzyme
0.012	0.924	0.97	ENSGALP00000004574	REEP3	receptor accessory protein 3	Other	other
-0.072	0.416	0.659	ENSGALP00000037103	REEP5	receptor accessory protein 5	Extracellular Space	transporter
0.168	0.114	0.331	ENSGALP00000031142	REPS1	RALBP1 associated Eps domain containing 1	Plasma Membrane	other
-0.055	0.461	0.691	ENSGALP00000039623	RER1	retention in endoplasmic reticulum sorting receptor 1	Cytoplasm	other
-0.065	0.451	0.684	ENSGALP00000023075	RFC1	replication factor C subunit 1	Nucleus	transcription regulator
-0.073	0.379	0.625	ENSGALP00000027512	RFC3	replication factor C subunit 3	Nucleus	enzyme
-0.036	0.613	0.798	ENSGALP00000014146	RFC4	replication factor C subunit 4	Nucleus	other
-0.076	0.396	0.642	ENSGALP00000040730	RFC5	replication factor C subunit 5	Nucleus	enzyme
0.109	0.261	0.514	ENSGALP00000033584	RHOA	ras homolog family member A	Cytoplasm	enzyme
0.147	0.225	0.478	ENSGALP00000002383	RHOC	ras homolog family member C	Plasma Membrane	enzyme
-0.256	0.0402	0.194	ENSGALP00000005362	RHOT1	ras homolog family member T1	Cytoplasm	enzyme
-0.129	0.0989	0.308	ENSGALP00000003923	RHOT2	ras homolog family member T2	Cytoplasm	enzyme
0.267	0.0713	0.262	ENSGALP00000006648	RIC8A	RIC8 guanine nucleotide exchange factor A	Cytoplasm	other
-0.065	0.57	0.768	ENSGALP00000005978	RICTOR	RPTOR independent companion of MTOR complex 2	Cytoplasm	other
-0.229	0.00275	0.0442	ENSGALP00000036991	RIF1	replication timing regulatory factor 1	Nucleus	other
0.279	0.0731	0.265	ENSGALP00000024151	RIOK3	RIO kinase 3	Cytoplasm	kinase
-0.37	0.0505	0.217	ENSGALP00000031993	RIOX1	ribosomal oxygenase 1	Nucleus	enzyme
-0.203	0.0339	0.179	ENSGALP00000036879	RNASET2	ribonuclease T2	Cytoplasm	enzyme
0.099	0.51	0.726	ENSGALP00000000742	Rnf113a1	ring finger protein 113A1	Other	other
0.114	0.28	0.534	ENSGALP00000003908	RNF123	ring finger protein 123	Cytoplasm	other
-0.104	0.202	0.45	ENSGALP00000011262	RNF185	ring finger protein 185	Cytoplasm	enzyme
-0.132	0.107	0.32	ENSGALP00000025019	RNF20	ring finger protein 20	Nucleus	enzyme
0.348	2.92e-05	0.00229	ENSGALP00000011167	RNH1	ribonuclease/angiogenin inhibitor 1	Cytoplasm	other
0.015	0.88	0.947	ENSGALP00000022479	RNMT	RNA guanine-7 methyltransferase	Nucleus	enzyme
0.214	0.0528	0.221	ENSGALP00000000506	RNPEP	arginyl aminopeptidase	Cytoplasm	peptidase
-0.027	0.696	0.849	ENSGALP00000015093	RNPS1	RNA binding protein with serine rich domain 1	Nucleus	other
0.293	0.0132	0.11	ENSGALP00000024963	ROBO1	roundabout guidance receptor 1	Plasma Membrane	transmembrane receptor
0.133	0.135	0.362	ENSGALP00000036056	ROCK1	Rho associated coiled-coil containing protein kinase 1	Cytoplasm	kinase
-0.002	0.971	0.988	ENSGALP00000026490	ROCK2	Rho associated coiled-coil containing protein kinase 2	Cytoplasm	kinase
-0.321	0.00126	0.0289	ENSGALP00000017932	ROR1	receptor tyrosine kinase like orphan receptor 1	Plasma Membrane	kinase
-0.22	0.00708	0.0778	ENSGALP00000024493	ROR2	receptor tyrosine kinase like orphan receptor 2	Plasma Membrane	kinase
0.058	0.44	0.676	ENSGALP00000004840	RPA1	replication protein A1	Nucleus	other
0.38	6.46e-06	0.000783	ENSGALP00000001048	RPA2	replication protein A2	Nucleus	other
-0.243	0.0859	0.286	ENSGALP00000017383	RPA3	replication protein A3	Nucleus	other
0.363	0.0035	0.0511	ENSGALP00000033317	RPE	ribulose-5-phosphate-3-epimerase	Cytoplasm	enzyme
0.044	0.702	0.853	ENSGALP00000025672	RPIA	ribose 5-phosphate isomerase A	Cytoplasm	enzyme
0.083	0.123	0.343	ENSGALP00000004159	RPL10A	ribosomal protein L10a	Nucleus	other
0.059	0.312	0.566	ENSGALP00000014298	RPL12	ribosomal protein L12	Nucleus	other
-0.024	0.689	0.844	ENSGALP00000009960	RPL13	ribosomal protein L13	Nucleus	other
0.057	0.451	0.684	ENSGALP00000036963	RPL15	ribosomal protein L15	Cytoplasm	other
0.058	0.332	0.585	ENSGALP00000015964	RPL18A	ribosomal protein L18a	Cytoplasm	other
0.158	0.225	0.478	ENSGALP00000039326	RPL19	ribosomal protein L19	Cytoplasm	other
-0.172	0.0479	0.212	ENSGALP00000041993	RPL21	ribosomal protein L21	Cytoplasm	other
-0.003	0.955	0.983	ENSGALP00000001013	RPL22	ribosomal protein L22	Nucleus	other
0.037	0.703	0.853	ENSGALP00000032433	Rpl22l1	ribosomal protein L22 like 1	Other	other
-0.026	0.677	0.837	ENSGALP00000002493	RPL23	ribosomal protein L23	Cytoplasm	other
0.093	0.38	0.626	ENSGALP00000006308	Rpl23a	ribosomal protein L23A	Nucleus	other
0.026	0.67	0.833	ENSGALP00000024710	RPL24	ribosomal protein L24	Cytoplasm	other
-0.025	0.826	0.919	ENSGALP00000004515	RPL26L1	ribosomal protein L26 like 1	Cytoplasm	other
0.071	0.255	0.507	ENSGALP00000038957	RPL27	ribosomal protein L27	Cytoplasm	other
0.141	0.194	0.441	ENSGALP00000009552	RPL27A	ribosomal protein L27a	Cytoplasm	other
0.316	0.016	0.121	ENSGALP00000029968	RPL3	ribosomal protein L3	Nucleus	other
0.011	0.894	0.954	ENSGALP00000027030	RPL31	ribosomal protein L31	Cytoplasm	other
0.024	0.764	0.888	ENSGALP00000013710	RPL32	ribosomal protein L32	Cytoplasm	other
0.051	0.549	0.754	ENSGALP00000012293	RPL35A	ribosomal protein L35a	Cytoplasm	other
0.122	0.0595	0.238	ENSGALP00000000643	Rpl36	ribosomal protein L36	Nucleus	other
0.297	0.0656	0.25	ENSGALP00000007927	RPL36A	ribosomal protein L36a	Cytoplasm	other
-0.073	0.766	0.889	ENSGALP00000023898	RPL37	ribosomal protein L37	Cytoplasm	other
-0.077	0.335	0.588	ENSGALP00000018679	RPL37A	ribosomal protein L37a	Cytoplasm	other
-0.021	0.707	0.855	ENSGALP00000002218	RPL38	ribosomal protein L38	Cytoplasm	other
0.178	0.0164	0.122	ENSGALP00000038282	RPL39	ribosomal protein L39	Cytoplasm	other
-0.039	0.569	0.767	ENSGALP00000012481	RPL4	ribosomal protein L4	Cytoplasm	enzyme
0.067	0.319	0.573	ENSGALP00000009511	RPL5	ribosomal protein L5	Cytoplasm	other
0.155	0.00881	0.0876	ENSGALP00000007680	RPL6	ribosomal protein L6	Nucleus	other
-0.203	0.0118	0.102	ENSGALP00000019507	RPL7L1	ribosomal protein L7 like 1	Cytoplasm	transcription regulator
0.143	0.0482	0.212	ENSGALP00000026126	RPL8	ribosomal protein L8	Cytoplasm	other
0.063	0.278	0.532	ENSGALP00000000205	RPL9	ribosomal protein L9	Nucleus	other
-0.006	0.915	0.965	ENSGALP00000011717	RPLP0	ribosomal protein lateral stalk subunit P0	Cytoplasm	other
-0.129	0.121	0.341	ENSGALP00000009487	RPN1	ribophorin I	Cytoplasm	enzyme
-0.212	0.00212	0.0387	ENSGALP00000006038	RPN2	ribophorin II	Cytoplasm	enzyme
0.046	0.635	0.809	ENSGALP00000010965	RPRD1B	regulation of nuclear pre-mRNA domain containing 1B	Nucleus	other
-0.035	0.632	0.809	ENSGALP00000023574	RPRD2	regulation of nuclear pre-mRNA domain containing 2	Nucleus	other
0.058	0.301	0.555	ENSGALP00000004437	RPS10	ribosomal protein S10	Cytoplasm	other
0.006	0.938	0.976	ENSGALP00000035595	RPS11	ribosomal protein S11	Cytoplasm	other
0.062	0.419	0.661	ENSGALP00000022626	RPS12	ribosomal protein S12	Cytoplasm	other
0.065	0.242	0.495	ENSGALP00000009821	RPS13	ribosomal protein S13	Cytoplasm	other
0.026	0.73	0.868	ENSGALP00000007287	RPS14	ribosomal protein S14	Cytoplasm	translation regulator
0.086	0.283	0.537	ENSGALP00000024468	RPS15	ribosomal protein S15	Cytoplasm	other
0.104	0.143	0.375	ENSGALP00000010942	RPS15A	ribosomal protein S15a	Cytoplasm	other
-0.064	0.264	0.517	ENSGALP00000041159	RPS16	ribosomal protein S16	Cytoplasm	other
0.047	0.508	0.725	ENSGALP00000003373	RPS17	ribosomal protein S17	Cytoplasm	other
0.123	0.0442	0.203	ENSGALP00000008802	RPS2	ribosomal protein S2	Cytoplasm	other
0.067	0.399	0.645	ENSGALP00000023266	RPS20	ribosomal protein S20	Cytoplasm	other
0.248	0.0105	0.096	ENSGALP00000033411	RPS21	ribosomal protein S21	Cytoplasm	other
0.127	0.0361	0.182	ENSGALP00000025130	RPS23	ribosomal protein S23	Cytoplasm	translation regulator
0.039	0.657	0.825	ENSGALP00000007763	RPS24	ribosomal protein S24	Cytoplasm	other
-0.001	0.989	0.997	ENSGALP00000012462	RPS25	ribosomal protein S25	Cytoplasm	other
0.004	0.963	0.985	ENSGALP00000040484	RPS28	ribosomal protein S28	Cytoplasm	other
0.036	0.59	0.781	ENSGALP00000019945	RPS29	ribosomal protein S29	Cytoplasm	other
0.032	0.583	0.777	ENSGALP00000027953	RPS3	ribosomal protein S3	Cytoplasm	enzyme
0.144	0.0118	0.102	ENSGALP00000016361	Rps3a1	ribosomal protein S3A1	Cytoplasm	other
0.182	0.0745	0.267	ENSGALP00000007705	RPS4X	ribosomal protein S4, X-linked	Cytoplasm	other
0.108	0.102	0.312	ENSGALP00000024283	RPS6	ribosomal protein S6	Cytoplasm	other
0.14	0.185	0.431	ENSGALP00000026406	RPS6KA3	ribosomal protein S6 kinase A3	Cytoplasm	kinase
-0.139	0.0562	0.23	ENSGALP00000026392	RPS7	ribosomal protein S7	Cytoplasm	other
0.109	0.0569	0.233	ENSGALP00000016447	RPS8	ribosomal protein S8	Cytoplasm	other
0.211	0.0641	0.248	ENSGALP00000008237	RRAD	RRAD, Ras related glycolysis inhibitor and calcium channel regulator	Cytoplasm	enzyme
0.057	0.505	0.722	ENSGALP00000009635	RRAS2	related RAS viral (r-ras) oncogene homolog 2	Plasma Membrane	enzyme
-0.2	0.00512	0.0631	ENSGALP00000015257	Rrbp1	ribosome binding protein 1	Cytoplasm	transporter
-0.108	0.264	0.517	ENSGALP00000036443	RREB1	ras responsive element binding protein 1	Nucleus	transcription regulator
0.036	0.571	0.769	ENSGALP00000027981	RRM1	ribonucleotide reductase catalytic subunit M1	Nucleus	enzyme
0.04	0.626	0.806	ENSGALP00000026474	RRM2	ribonucleotide reductase regulatory subunit M2	Nucleus	enzyme
-0.036	0.6	0.788	ENSGALP00000019333	RRP7A	ribosomal RNA processing 7 homolog A	Cytoplasm	other
0.043	0.449	0.682	ENSGALP00000020561	RTCB	RNA 2',3'-cyclic phosphate and 5'-OH ligase	Cytoplasm	enzyme
0.005	0.948	0.98	ENSGALP00000012478	RTFDC1	replication termination factor 2 domain containing 1	Other	other
-0.096	0.23	0.483	ENSGALP00000024715	RTN4IP1	reticulon 4 interacting protein 1	Cytoplasm	enzyme
-0.32	0.221	0.475	ENSGALP00000022296	RTTN	rotatin	Cytoplasm	other
0.098	0.227	0.481	ENSGALP00000018837	RUFY3	RUN and FYVE domain containing 3	Plasma Membrane	other
0.039	0.502	0.72	ENSGALP00000009528	RUVBL1	RuvB like AAA ATPase 1	Nucleus	transcription regulator
0.281	0.0247	0.151	ENSGALP00000031085	RWDD1	RWD domain containing 1	Cytoplasm	other
-0.083	0.193	0.44	ENSGALP00000017561	RYR2	ryanodine receptor 2	Plasma Membrane	ion channel
-0.16	0.0395	0.193	ENSGALP00000027606	SACS	sacsin molecular chaperone	Plasma Membrane	other
-0.052	0.686	0.843	ENSGALP00000021769	SAFB	scaffold attachment factor B	Nucleus	other
0.062	0.65	0.819	ENSGALP00000003011	SAFB	scaffold attachment factor B	Nucleus	other
-0.25	0.000602	0.0173	ENSGALP00000022917	SAMM50	SAMM50 sorting and assembly machinery component	Cytoplasm	other
-0.321	0.000947	0.0235	ENSGALP00000003216	SAP130	Sin3A associated protein 130	Nucleus	transcription regulator
-0.065	0.42	0.661	ENSGALP00000027618	SAP18	Sin3A associated protein 18	Nucleus	transcription regulator
0.346	0.00385	0.0537	ENSGALP00000003796	SAP30BP	SAP30 binding protein	Nucleus	transcription regulator
0.175	0.0422	0.199	ENSGALP00000007043	SAR1A	secretion associated Ras related GTPase 1A	Cytoplasm	enzyme
-0.157	0.16	0.399	ENSGALP00000004490	SARDH	sarcosine dehydrogenase	Cytoplasm	enzyme
-0.142	0.145	0.379	ENSGALP00000005677	SARM1	sterile alpha and TIR motif containing 1	Plasma Membrane	transmembrane receptor
0.257	0.0256	0.153	ENSGALP00000042163	SARS	seryl-tRNA synthetase	Cytoplasm	enzyme
0.18	0.263	0.516	ENSGALP00000020138	SASH1	SAM and SH3 domain containing 1	Extracellular Space	other
-0.176	0.143	0.374	ENSGALP00000005353	SBNO1	strawberry notch homolog 1	Other	enzyme
-0.039	0.596	0.786	ENSGALP00000041989	SCAF11	SR-related CTD associated factor 11	Nucleus	other
0.198	0.0807	0.278	ENSGALP00000022143	SCAF8	SR-related CTD associated factor 8	Nucleus	other
-0.025	0.729	0.867	ENSGALP00000007035	SCAMP1	secretory carrier membrane protein 1	Cytoplasm	transporter
-0.1	0.333	0.586	ENSGALP00000002580	SCAMP2	secretory carrier membrane protein 2	Cytoplasm	transporter
0.281	0.125	0.346	ENSGALP00000004539	SCAPER	S-phase cyclin A associated protein in the ER	Extracellular Space	other
-0.042	0.684	0.842	ENSGALP00000018715	SCARB2	scavenger receptor class B member 2	Plasma Membrane	other
-0.218	0.00837	0.0854	ENSGALP00000017293	SCCPDH	saccharopine dehydrogenase (putative)	Cytoplasm	other
-0.07	0.256	0.509	ENSGALP00000016108	SCFD1	sec1 family domain containing 1	Cytoplasm	transporter
-0.195	0.00759	0.0809	ENSGALP00000017306	SCP2	sterol carrier protein 2	Cytoplasm	transporter
0.204	0.142	0.372	ENSGALP00000037005	SCRN1	secernin 1	Cytoplasm	other
0.053	0.572	0.769	ENSGALP00000018803	SDAD1	SDA1 domain containing 1	Nucleus	other
-0.489	0.0205	0.134	ENSGALP00000024853	SDCBP	syndecan binding protein	Plasma Membrane	enzyme
0.008	0.94	0.977	ENSGALP00000002903	SDF4	stromal cell derived factor 4	Cytoplasm	other
0.009	0.933	0.974	ENSGALP00000021475	SDHA	succinate dehydrogenase complex flavoprotein subunit A	Cytoplasm	enzyme
-0.44	0.0223	0.141	ENSGALP00000007030	SDK1	sidekick cell adhesion molecule 1	Plasma Membrane	other
0.056	0.405	0.65	ENSGALP00000013700	SEC13	SEC13 homolog, nuclear pore and COPII coat complex component	Cytoplasm	transporter
0.202	0.0212	0.137	ENSGALP00000003718	SEC16A	SEC16 homolog A, endoplasmic reticulum export factor	Cytoplasm	phosphatase
0.076	0.245	0.497	ENSGALP00000016481	SEC23A	Sec23 homolog A, coat complex II component	Cytoplasm	transporter
0.014	0.817	0.915	ENSGALP00000014280	SEC23B	Sec23 homolog B, coat complex II component	Extracellular Space	transporter
0.231	0.00322	0.0479	ENSGALP00000015396	SEC23IP	SEC23 interacting protein	Cytoplasm	other
-0.006	0.941	0.978	ENSGALP00000010342	SEC24A	SEC24 homolog A, COPII coat complex component	Cytoplasm	transporter
-0.029	0.625	0.806	ENSGALP00000008311	SEC24C	SEC24 homolog C, COPII coat complex component	Cytoplasm	transporter
-0.169	0.117	0.337	ENSGALP00000019555	SEC24D	SEC24 homolog D, COPII coat complex component	Cytoplasm	transporter
0.036	0.685	0.842	ENSGALP00000039343	SEC31B	SEC31 homolog B, COPII coat complex component	Cytoplasm	other
-0.302	2.74e-05	0.00218	ENSGALP00000009577	SEC61A1	Sec61 translocon alpha 1 subunit	Cytoplasm	transporter
-0.013	0.88	0.947	ENSGALP00000022049	SEC61B	Sec61 translocon beta subunit	Cytoplasm	transporter
-0.175	0.0143	0.113	ENSGALP00000015260	SEC62	SEC62 homolog, preprotein translocation factor	Cytoplasm	transporter
-0.163	0.0282	0.162	ENSGALP00000024664	SEC63	SEC63 homolog, protein translocation regulator	Cytoplasm	transporter
0.255	0.0162	0.121	ENSGALP00000022457	SEH1L	SEH1 like nucleoporin	Cytoplasm	transporter
-0.178	0.0318	0.173	ENSGALP00000017201	SEL1L	SEL1L ERAD E3 ligase adaptor subunit	Cytoplasm	other
-0.386	0.000578	0.017	ENSGALP00000010105	SELENOF	selenoprotein F	Cytoplasm	enzyme
-0.182	0.184	0.43	ENSGALP00000041879	SELENOM	selenoprotein M	Cytoplasm	other
0.025	0.894	0.954	ENSGALP00000013496	SEMA4B	semaphorin 4B	Plasma Membrane	other
-0.384	0.0241	0.149	ENSGALP00000025577	SENP6	SUMO1/sentrin specific peptidase 6	Cytoplasm	peptidase
0.121	0.27	0.524	ENSGALP00000023456	SEPHS1	selenophosphate synthetase 1	Other	enzyme
-0.078	0.26	0.513	ENSGALP00000018689	SEPT11	septin 11	Nucleus	other
-0.093	0.133	0.359	ENSGALP00000009314	SEPT2	septin 2	Cytoplasm	enzyme
-0.193	0.0282	0.162	ENSGALP00000001632	SEPT5	septin 5	Cytoplasm	enzyme
-0.043	0.507	0.725	ENSGALP00000029589	SEPT6	septin 6	Cytoplasm	other
-0.14	0.076	0.268	ENSGALP00000019335	SERHL2	serine hydrolase like 2	Cytoplasm	enzyme
-0.147	0.243	0.496	ENSGALP00000017847	SERPINA10	serpin family A member 10	Extracellular Space	other
-0.557	0.0151	0.116	ENSGALP00000020967	SERPINB4	serpin family B member 4	Cytoplasm	other
0.048	0.773	0.892	ENSGALP00000041146	SERPINB6	serpin family B member 6	Cytoplasm	other
-0.788	0.0264	0.156	ENSGALP00000008232	SERPINE2	serpin family E member 2	Extracellular Space	other
[truncated: 550 more rows]
