# Supplementary material for: Increased Hemodynamic Load in Early Embryonic Stages Alters Myofibril and Mitochondrial Organization in the Myocardium
Source: Front Physiol. 2017 Aug 30;8:631. doi: 10.3389/fphys.2017.00631 (PMC5582297; doi:10.3389/fphys.2017.00631)
Supplement: Supplementary file 4 [file DataSheet3.XLSX]

## Sheet: Red Dot Proteins
Supplementary data to paper:
Increased Hemodynamic Load in Early Embryonic Stages Alters Myofibril and Mitochondrial Organization in the Myocardium
by Madeline Midgett, Claudia S. López, Larry David, Alina Maloyan, Sandra Rugonyi
List of proteins that significantly changed with banding treatment with respect to controls
This list is limited to proteins with p < 0.05 and fold rate > 1.2 (plotted as red dots in Figure 7 of the paper).
Gene Names were annotated only for the first 50 proteins and other proteins mentioned in the paper.
Highligthed proteins:	Myocardial related, including proteins from the RAS pathway and Table 1 in the paper.
	Mitochondrial proteins, from Table 2 in the paper.
	Please note that not all proteins listed are included as some did not satidfied this list criteria.
Accession	Gene Name	Description	# Used PSMs	Ave Intensity	logFC	fold change	PValue	Qvalue	candidate	Intensity Flag
ENSGALP00000006098	KRT15	keratin, type I cytoskeletal 15 [Source:RefSeq peptide;Acc:NP_001001312] (g:19718, t:6108).	2	136878	2.39466	5.25855	0.0105828	0.0960191	LOW	unflagged
ENSGALP00000037470	CCDC111	coiled-coil domain containing 111 [Source:RefSeq peptide;Acc:NP_001026308] (g:10636, t:38264).	2	165878	-1.70368	3.25731	0.000505837	0.0155844	MED	unflagged
ENSGALP00000014428	PIK3C3	phosphatidylinositol 3-kinase, catalytic subunit type 3 [Source:HGNC Symbol;Acc:HGNC:8974] (g:8887, t:14444).	2	48696	-1.28622	2.43889	0.00144111	0.0306021	MED	unflagged
ENSGALP00000027976	HBE	Gallus gallus hemoglobin, beta (HBE), mRNA. [Source:RefSeq mRNA;Acc:NM_001081704] (g:17347, t:28029).	29	2121577	1.23728	2.35753	0.0054059	0.0651813	LOW	unflagged
ENSGALP00000034557		Uncharacterized protein [Source:UniProtKB/TrEMBL;Acc:F1NVW7] (g:21692, t:35203).	2	98092	-1.09546	2.13681	0.000198189	0.00880288	HIGH	unflagged
ENSGALP00000006097	KRT12	keratin 12 [Source:HGNC Symbol;Acc:HGNC:6414] (g:19715, t:6107).	5	178830	-1.08214	2.11717	0.04454	0.203078	non	unflagged
ENSGALP00000025812	TTC3	tetratricopeptide repeat domain 3 [Source:HGNC Symbol;Acc:HGNC:12393] (g:16050, t:25859).	3	15203	-1.07957	2.1134	0.000577478	0.0169828	MED	unflagged
ENSGALP00000005061	FBXL8	Gallus gallus F-box and leucine-rich repeat protein 8 (FBXL8), transcript variant 2, mRNA. [Source:RefSeq mRNA;Acc:NM_001277684] (g:3201, t:5070).	2	13585	-1.05652	2.07991	0.000326548	0.0116033	MED	unflagged
ENSGALP00000043450	CKS1B	Gallus gallus CDC28 protein kinase regulatory subunit 1B (CKS1B), mRNA. [Source:RefSeq mRNA;Acc:NM_001112806] (g:28664, t:45513).	2	136160	0.886953	1.84927	0.0284281	0.162487	non	unflagged
ENSGALP00000011409	PXK	PX domain containing serine/threonine kinase [Source:HGNC Symbol;Acc:HGNC:23326] (g:7052, t:11423).	3	25296	-0.862614	1.81833	0.00204389	0.0378262	MED	unflagged
ENSGALP00000015412	CDK6	Gallus gallus cyclin-dependent kinase 6 (CDK6), mRNA. [Source:RefSeq mRNA;Acc:NM_001007892] (g:9476, t:15428).	2	77610	0.854275	1.80785	7.98098e-08	3.03847e-05	HIGH	unflagged
ENSGALP00000041647	TNKS1BP1	tankyrase 1 binding protein 1, 182kDa [Source:HGNC Symbol;Acc:HGNC:19081] (g:27524, t:45337).	5	35499	-0.850154	1.80269	0.000256847	0.00984889	HIGH	unflagged
ENSGALP00000026195	RAB23	Gallus gallus RAB23, member RAS oncogene family (RAB23), mRNA. [Source:RefSeq mRNA;Acc:NM_001110060] (g:16279, t:26245).	2	112680	0.830396	1.77817	0.0256529	0.153457	non	unflagged
ENSGALP00000010010	SMARCD1	SWI/SNF related, matrix associated, actin dependent regulator of chromatin, subfamily d, member 1 [Source:HGNC Symbol;Acc:HGNC:11106] (g:6209, t:10024).	8	123558	-0.798195	1.73892	0.00182577	0.0356026	MED	unflagged
ENSGALP00000011342	PCNT	pericentrin [Source:HGNC Symbol;Acc:HGNC:16068] (g:7021, t:11356).	3	79468	-0.789186	1.7281	0.0247863	0.150812	non	unflagged
ENSGALP00000008232	SERPINE2	Gallus gallus serpin peptidase inhibitor, clade E (nexin, plasminogen activator inhibitor type 1), member 2 (SERPINE2), mRNA. [Source:RefSeq mRNA;Acc:NM_001083920] (g:5135, t:8246).	2	9095	-0.787877	1.72653	0.0264061	0.156468	non	unflagged
ENSGALP00000004392	MED23	mediator complex subunit 23 [Source:HGNC Symbol;Acc:HGNC:2372] (g:2787, t:4401).	4	114576	-0.783414	1.7212	0.000145708	0.00732665	HIGH	unflagged
ENSGALP00000009057	PITPNB	Gallus gallus phosphatidylinositol transfer protein, beta (PITPNB), mRNA. [Source:RefSeq mRNA;Acc:NM_001039266] (g:5654, t:9071).	5	27224	0.748765	1.68035	6.59595e-07	0.000151449	HIGH	unflagged
ENSGALP00000042929	GSR	glutathione reductase [Source:HGNC Symbol;Acc:HGNC:4623] (g:28470, t:45388).	4	121871	0.734792	1.66416	8.21438e-05	0.00521222	HIGH	unflagged
ENSGALP00000037606	ACSS3	acyl-CoA synthetase short-chain family member 3 [Source:HGNC Symbol;Acc:HGNC:24723] (g:10940, t:38401).	6	78605	-0.707082	1.6325	0.0133875	0.109898	non	unflagged
ENSGALP00000043338		Uncharacterized protein [Source:UniProtKB/TrEMBL;Acc:R4GM85] (g:28183, t:45372).	4	170834	0.703666	1.62864	1.60992e-05	0.00150542	HIGH	unflagged
ENSGALP00000021203	DAP	Gallus gallus death-associated protein (DAP), mRNA. [Source:RefSeq mRNA;Acc:NM_001031003] (g:13002, t:21234).	3	63964	0.703242	1.62816	0.00128448	0.0290096	MED	unflagged
ENSGALP00000037974	MCMBP	mini-chromosome maintenance complex-binding protein [Source:RefSeq peptide;Acc:NP_001012930] (g:9455, t:38766).	6	80060	0.699654	1.62411	4.77352e-09	3.6347e-06	HIGH	unflagged
ENSGALP00000010110	KMT2C	lysine (K)-specific methyltransferase 2C [Source:HGNC Symbol;Acc:HGNC:13726] (g:6264, t:10124).	2	45275	-0.678007	1.59993	0.036299	0.183387	non	unflagged
ENSGALP00000043284	IKBKB	IKBKB interacting protein [Source:HGNC Symbol;Acc:HGNC:26430] (g:26284, t:46169).	2	8794	-0.673481	1.59492	0.00216434	0.0389103	MED	unflagged
ENSGALP00000004596	NEDD4L	neural precursor cell expressed, developmentally down-regulated 4-like, E3 ubiquitin protein ligase [Source:HGNC Symbol;Acc:HGNC:7728] (g:2917, t:4605).	2	8654	0.669424	1.59044	0.000116805	0.00622572	HIGH	unflagged
ENSGALP00000021875	TEX10	Gallus gallus testis expressed 10 (TEX10), mRNA. [Source:RefSeq mRNA;Acc:NM_001031008] (g:13438, t:21913).	9	184927	-0.662714	1.58306	0.00300791	0.0464621	MED	unflagged
ENSGALP00000035496	CNBP	Gallus gallus CCHC-type zinc finger, nucleic acid binding protein (CNBP), mRNA. [Source:RefSeq mRNA;Acc:NM_204907] (g:5001, t:36274).	15	1113720	0.641791	1.56027	2.18018e-09	2.49028e-06	HIGH	unflagged
ENSGALP00000002147	SRSF4	serine/arginine-rich splicing factor 4 [Source:HGNC Symbol;Acc:HGNC:10786] (g:1411, t:2149).	3	315107	-0.638448	1.55665	0.0173336	0.124178	non	unflagged
ENSGALP00000003007	SH3BGR	SH3 domain binding glutamate-rich protein [Source:HGNC Symbol;Acc:HGNC:10822] (g:16127, t:3011).	12	285288	0.627973	1.54539	9.75204e-05	0.00564982	HIGH	unflagged
ENSGALP00000039649	UBE2G1	Gallus gallus ubiquitin-conjugating enzyme E2G 1 (UBE2G1), mRNA. [Source:RefSeq mRNA;Acc:NM_001080883] (g:1441, t:40447).	3	160474	0.627019	1.54437	5.17193e-07	0.000125302	HIGH	unflagged
ENSGALP00000015193	TP53BP2	tumor protein p53 binding protein 2 [Source:HGNC Symbol;Acc:HGNC:12000] (g:9339, t:15209).	2	9921	-0.621843	1.53884	0.0213593	0.13705	non	unflagged
ENSGALP00000007182		Uncharacterized protein [Source:UniProtKB/TrEMBL;Acc:E1BSH9] (g:4518, t:7194).	13	473469	0.618733	1.53553	1.8507e-05	0.0016758	HIGH	unflagged
ENSGALP00000008285	FUT11	Gallus gallus fucosyltransferase 11 (alpha (1,3) fucosyltransferase) (FUT11), mRNA. [Source:RefSeq mRNA;Acc:NM_204428] (g:5169, t:8299).	4	50948	-0.614368	1.53089	2.73782e-05	0.00218187	HIGH	unflagged
ENSGALP00000023379	COPS5	Gallus gallus COP9 constitutive photomorphogenic homolog subunit 5 (Arabidopsis) (COPS5), mRNA. [Source:RefSeq mRNA;Acc:NM_001039311] (g:14512, t:23424).	9	259977	0.609746	1.52599	4.95556e-11	2.64131e-07	HIGH	unflagged
ENSGALP00000016177	LYZ	Gallus gallus lysozyme (renal amyloidosis) (LYZ), mRNA. [Source:RefSeq mRNA;Acc:NM_205281] (g:9963, t:16196).	6	139066	-0.596276	1.51181	0.0189307	0.129806	non	unflagged
ENSGALP00000040762		Uncharacterized protein [Source:UniProtKB/TrEMBL;Acc:R4GFH1] (g:28174, t:43222).	2	13940	0.592995	1.50837	0.0309947	0.17084	non	unflagged
ENSGALP00000000583	HINT1	Gallus gallus histidine triad nucleotide binding protein 1 (HINT1), mRNA. [Source:RefSeq mRNA;Acc:NM_204689] (g:428, t:584).	13	433711	0.591931	1.50726	1.106e-09	1.96499e-06	HIGH	unflagged
ENSGALP00000008101	PPM1E	protein phosphatase, Mg2+/Mn2+ dependent, 1E [Source:HGNC Symbol;Acc:HGNC:19322] (g:5061, t:8115).	4	48570	0.58985	1.50509	0.00015759	0.00777733	HIGH	unflagged
ENSGALP00000002030	RBL1	retinoblastoma-like 1 [Source:HGNC Symbol;Acc:HGNC:9893] (g:1332, t:2032).	2	10317	0.577038	1.49178	0.000589608	0.0170794	MED	unflagged
ENSGALP00000006673	DPP9	dipeptidyl-peptidase 9 [Source:HGNC Symbol;Acc:HGNC:18648] (g:4200, t:6684).	8	527371	0.572384	1.48698	0.000145164	0.00732665	HIGH	unflagged
ENSGALP00000011809	DNMBP	dynamin binding protein [Source:HGNC Symbol;Acc:HGNC:30373] (g:7304, t:11823).	2	65867	0.570845	1.48539	0.0104828	0.0960019	LOW	unflagged
ENSGALP00000010520	MYH11	Gallus gallus myosin, heavy chain 11, smooth muscle (MYH11), mRNA. [Source:RefSeq mRNA;Acc:NM_205274] (g:6520, t:10534).	10	160006	0.569199	1.4837	0.00204047	0.0378262	MED	unflagged
ENSGALP00000013964	TUBB2C	Gallus gallus tubulin, beta 2C (TUBB2C), mRNA. [Source:RefSeq mRNA;Acc:NM_001080860] (g:8586, t:13980).	4	98720	0.568715	1.4832	8.57321e-07	0.000163197	HIGH	unflagged
ENSGALP00000005544	SPINK7	Gallus gallus serine peptidase inhibitor, Kazal type 7 (putative) (SPINK7), mRNA. [Source:RefSeq mRNA;Acc:NM_001112662] (g:3512, t:5554).	5	227786	-0.565751	1.48016	0.0300808	0.168062	non	unflagged
ENSGALP00000039447	HSPB1	Gallus gallus heat shock 27kDa protein 1 (HSPB1), mRNA. [Source:RefSeq mRNA;Acc:NM_205290] (g:1926, t:40248).	104	7562329	0.559368	1.47362	9.22784e-06	0.00102468	HIGH	unflagged
ENSGALP00000020967	SERPINB14B	Gallus gallus ovalbumin-related protein Y (SERPINB14B) (OVALY), mRNA. [Source:RefSeq mRNA;Acc:NM_001031001] (g:19551, t:20997).	3	72915	-0.556599	1.4708	0.0150797	0.11649	non	unflagged
ENSGALP00000012931	NRF1	Gallus gallus nuclear respiratory factor 1 (NRF1), mRNA. [Source:RefSeq mRNA;Acc:NM_001030646] (g:7973, t:12946).	5	31789	-0.555986	1.47017	0.00170255	0.0343735	MED	unflagged
ENSGALP00000039068	EIF4G2	Gallus gallus eukaryotic translation initiation factor 4 gamma, 2 (EIF4G2), transcript variant 1, mRNA. [Source:RefSeq mRNA;Acc:NM_001099860] (g:5587, t:39859).	4	80202	0.549786	1.46387	7.85232e-05	0.00504251	HIGH	unflagged
ENSGALP00000020374	TST	Gallus gallus thiosulfate sulfurtransferase (rhodanese) (TST), nuclear gene encoding mitochondrial protein, mRNA. [Source:RefSeq mRNA;Acc:NM_001167731] (g:12488, t:20401).	5	107957	0.547045	1.46109	0.000230557	0.00938068	HIGH	unflagged
ENSGALP00000035996	SOD1	Gallus gallus superoxide dismutase 1, soluble (SOD1), mRNA. [Source:RefSeq mRNA;Acc:NM_205064] (g:15844, t:36785).	14	2555733	0.540117	1.45409	0.000873413	0.0223812	MED	unflagged
ENSGALP00000018203		enolase-phosphatase 1 [Source:HGNC Symbol;Acc:HGNC:24599] (g:11178, t:18225).	2	157644	0.530005	1.44393	0.00188214	0.0364083	MED	unflagged
ENSGALP00000042251		Gallus gallus endosulfine alpha (ENSA), mRNA. [Source:RefSeq mRNA;Acc:NM_001007965] (g:26565, t:42923).	2	11641	0.529778	1.44371	0.0021677	0.0389103	MED	unflagged
ENSGALP00000021488		branched chain amino-acid transaminase 1, cytosolic [Source:HGNC Symbol;Acc:HGNC:976] (g:13177, t:21521).	2	24579	0.527463	1.44139	0.00980421	0.0923334	LOW	unflagged
ENSGALP00000034621		NADH-ubiquinone oxidoreductase chain 4 [Source:UniProtKB/Swiss-Prot;Acc:P18939] (g:18364, t:29084).	2	43094	-0.52462	1.43855	4.08246e-05	0.00282591	HIGH	unflagged
ENSGALP00000000876		Gallus gallus fatty acid binding protein 3, muscle and heart (mammary-derived growth inhibitor) (FABP3), mRNA. [Source:RefSeq mRNA;Acc:NM_001030889] (g:620, t:878).	15	444208	0.524369	1.4383	0.0053249	0.0646508	LOW	unflagged
ENSGALP00000006259		Gallus gallus palmitoyl-protein thioesterase 1 (PPT1), mRNA. [Source:RefSeq mRNA;Acc:NM_001030903] (g:3936, t:6269).	7	73653	-0.521262	1.43521	0.00390379	0.0541854	LOW	unflagged
ENSGALP00000014297	LMOD	Gallus gallus leiomodin 2 (cardiac) (LMOD2), mRNA. [Source:RefSeq mRNA;Acc:NM_001199715] (g:8805, t:14313).	7	150178	0.517744	1.43171	8.45168e-07	0.000163197	HIGH	unflagged
ENSGALP00000009075		Gallus gallus ubiquitin-conjugating enzyme E2G 2 (UBE2G2), mRNA. [Source:RefSeq mRNA;Acc:NM_001277419] (g:5667, t:9089).	2	10198	0.51725	1.43122	0.0241628	0.148716	non	unflagged
ENSGALP00000041974		OTU deubiquitinase, ubiquitin aldehyde binding 1 [Source:HGNC Symbol;Acc:HGNC:23077] (g:28003, t:45330).	34	1561551	0.515887	1.42987	4.94088e-08	2.02576e-05	HIGH	unflagged
ENSGALP00000041745		natriuretic peptide receptor 2 [Source:HGNC Symbol;Acc:HGNC:7944] (g:27630, t:46104).	2	9583	-0.515044	1.42904	0.000320083	0.0116033	MED	unflagged
ENSGALP00000014300		Gallus gallus DCN1, defective in cullin neddylation 1, domain containing 1 (S. cerevisiae) (DCUN1D1), mRNA. [Source:RefSeq mRNA;Acc:NM_001031318] (g:8807, t:14316).	2	121543	0.510833	1.42487	0.000275906	0.0103562	MED	unflagged
ENSGALP00000021301		Gallus gallus aldo-keto reductase family 1, member B10 (aldose reductase) (LOC418169), mRNA. [Source:RefSeq mRNA;Acc:NM_001277899] (g:13067, t:21332).	10	1469619	0.50963	1.42369	2.33609e-09	2.49028e-06	HIGH	unflagged
ENSGALP00000033774		carbonic anhydrase IX [Source:HGNC Symbol;Acc:HGNC:1383] (g:21340, t:34416).	3	67849	0.503817	1.41796	1.38977e-05	0.0013356	HIGH	unflagged
ENSGALP00000009015		Gallus gallus collagen, type IX, alpha 3 (COL9A3), mRNA. [Source:RefSeq mRNA;Acc:NM_205305] (g:5628, t:9029).	3	6508	-0.500244	1.41445	0.00273813	0.0442113	MED	unflagged
ENSGALP00000026061		collagen, type XXII, alpha 1 precursor [Source:RefSeq peptide;Acc:NP_001132911] (g:16195, t:26109).	5	89810	-0.499097	1.41333	0.00314942	0.0476886	MED	unflagged
ENSGALP00000038904		Gallus gallus hemoglobin, alpha 1 (HBAA), mRNA. [Source:RefSeq mRNA;Acc:NM_001004376] (g:7468, t:39695).	44	12007674	0.498269	1.41252	0.0373876	0.185636	non	unflagged
ENSGALP00000034613		NADH-ubiquinone oxidoreductase chain 2 [Source:UniProtKB/Swiss-Prot;Acc:P18937] (g:18378, t:29098).	2	45615	-0.497014	1.41129	4.06022e-05	0.00282591	HIGH	unflagged
ENSGALP00000010809		Gallus gallus toll interacting protein (TOLLIP), mRNA. [Source:RefSeq mRNA;Acc:NM_001006471] (g:6697, t:10823).	5	77793	0.496247	1.41054	0.000175909	0.00825967	HIGH	unflagged
ENSGALP00000038587		Gallus gallus actin related protein 2/3 complex, subunit 5, 16kDa (ARPC5), mRNA. [Source:RefSeq mRNA;Acc:NM_001031561] (g:20927, t:39377).	3	183645	-0.496096	1.41039	0.000841674	0.0222085	MED	unflagged
ENSGALP00000042800		Zinc finger protein 706 [Source:UniProtKB/Swiss-Prot;Acc:Q5ZMM5] (g:28918, t:43175).	3	179732	0.491404	1.40581	0.0227523	0.142137	non	unflagged
ENSGALP00000016958		zinc finger protein 318 [Source:HGNC Symbol;Acc:HGNC:13578] (g:10426, t:16977).	2	33327	0.491267	1.40568	0.0348983	0.180066	non	unflagged
ENSGALP00000030913		Transcription factor GATA-6 [Source:UniProtKB/Swiss-Prot;Acc:P43693] (g:14976, t:31549).	2	10260	-0.4898	1.40425	0.000468866	0.0148753	MED	unflagged
ENSGALP00000016032		REST corepressor 3 [Source:HGNC Symbol;Acc:HGNC:25594] (g:9871, t:16049).	2	11036	0.489607	1.40406	0.0289223	0.164273	non	unflagged
ENSGALP00000010031		kinesin family member 1A [Source:HGNC Symbol;Acc:HGNC:888] (g:6221, t:10045).	8	95550	0.489347	1.40381	0.000124581	0.00650996	HIGH	unflagged
ENSGALP00000024853		Gallus gallus syndecan binding protein (syntenin) (SDCBP), mRNA. [Source:RefSeq mRNA;Acc:NM_001031024] (g:15436, t:24899).	3	75908	-0.488554	1.40304	0.0204669	0.134346	non	unflagged
ENSGALP00000019110		Gallus gallus ubiquitin-like modifier activating enzyme 5 (UBA5), mRNA. [Source:RefSeq mRNA;Acc:NM_001001765] (g:11707, t:19134).	5	101422	0.487193	1.40171	7.47508e-05	0.0048588	HIGH	unflagged
ENSGALP00000008450		RNA 3'-terminal phosphate cyclase [Source:HGNC Symbol;Acc:HGNC:17981] (g:5277, t:8464).	7	96337	0.486985	1.40151	2.33626e-05	0.00194567	HIGH	unflagged
ENSGALP00000009393	CLUH	clustered mitochondria (cluA/CLU1) homolog [Source:HGNC Symbol;Acc:HGNC:29094] (g:5854, t:9407).	27	776516	0.486936	1.40146	2.80469e-09	2.4915e-06	HIGH	unflagged
ENSGALP00000009720		Uncharacterized protein [Source:UniProtKB/TrEMBL;Acc:E1C4G3] (g:6043, t:9734).	4	104496	0.483128	1.39777	0.00196604	0.037425	MED	unflagged
ENSGALP00000007638		nucleoredoxin [Source:HGNC Symbol;Acc:HGNC:18008] (g:4793, t:7650).	4	17067	0.482195	1.39687	2.27632e-05	0.00194567	HIGH	unflagged
ENSGALP00000038056		Uncharacterized protein [Source:UniProtKB/TrEMBL;Acc:E1BYE0] (g:23472, t:38848).	2	36208	0.478318	1.39312	0.000115998	0.00622572	HIGH	unflagged
ENSGALP00000000571		Gallus gallus hepatitis B virus x interacting protein (HBXIP), mRNA. [Source:RefSeq mRNA;Acc:NM_001171886] (g:419, t:572).	5	91940	0.475471	1.39037	0.0403764	0.194007	non	unflagged
ENSGALP00000022004	TPM3	tropomyosin 3 [Source:HGNC Symbol;Acc:HGNC:12012] (g:13537, t:22043).	3	54156	0.468981	1.38413	0.0010296	0.0251733	MED	unflagged
ENSGALP00000017268		Gallus gallus mediator of cell motility 1 (MEMO1), mRNA. [Source:RefSeq mRNA;Acc:NM_001195423] (g:10624, t:17288).	11	395194	0.467541	1.38275	0.0290956	0.164346	non	unflagged
ENSGALP00000006252		amyloid beta (A4) precursor protein-binding, family A, member 2 [Source:HGNC Symbol;Acc:HGNC:579] (g:3930, t:6262).	3	53562	0.466685	1.38193	0.00257714	0.0427918	MED	unflagged
ENSGALP00000019306		LIM domains containing 1 [Source:HGNC Symbol;Acc:HGNC:6612] (g:11848, t:19332).	3	62306	0.465616	1.38091	0.0130675	0.108962	non	unflagged
ENSGALP00000001174		Uncharacterized protein [Source:UniProtKB/TrEMBL;Acc:H9KYX1] (g:27372, t:1176).	2	60524	0.462973	1.37838	0.00499042	0.0620055	LOW	unflagged
ENSGALP00000024388		Gallus gallus transthyretin (TTR), mRNA. [Source:RefSeq mRNA;Acc:NM_205335] (g:15143, t:24434).	7	185920	0.461215	1.3767	1.52268e-06	0.000253621	HIGH	unflagged
ENSGALP00000023936		Gallus gallus 3-hydroxy-3-methylglutaryl-CoA synthase 1 (soluble) (HMGCS1), mRNA. [Source:RefSeq mRNA;Acc:NM_205411] (g:14862, t:23982).	6	128917	0.460959	1.37646	0.000209878	0.00902135	HIGH	unflagged
ENSGALP00000006626		Gallus gallus ATX1 antioxidant protein 1 homolog (yeast) (ATOX1), mRNA. [Source:RefSeq mRNA;Acc:NM_001277712] (g:4176, t:6637).	5	527923	0.458072	1.3737	1.31718e-06	0.00022647	HIGH	unflagged
ENSGALP00000038958		Gallus gallus CD36 molecule (thrombospondin receptor) (CD36), mRNA. [Source:RefSeq mRNA;Acc:NM_001030731] (g:8439, t:39749).	4	74481	-0.449248	1.36533	5.33312e-06	0.000710638	HIGH	unflagged
ENSGALP00000038965		myoferlin [Source:HGNC Symbol;Acc:HGNC:3656] (g:6705, t:39756).	3	10072	-0.449215	1.3653	0.000141111	0.00723194	HIGH	unflagged
ENSGALP00000041761		polysaccharide biosynthesis domain containing 1 [Source:HGNC Symbol;Acc:HGNC:28790] (g:28306, t:43361).	2	25039	0.448016	1.36416	0.000219419	0.00928176	HIGH	unflagged
ENSGALP00000019313		Gallus gallus ubinuclein 2 (UBN2), mRNA. [Source:RefSeq mRNA;Acc:NM_001277750] (g:11854, t:19339).	4	17166	-0.447506	1.36368	0.00220611	0.0393263	MED	unflagged
ENSGALP00000025184		Gallus gallus transcription elongation factor B (SIII), polypeptide 1 (15kDa, elongin C) (TCEB1), mRNA. [Source:RefSeq mRNA;Acc:NM_001007888] (g:15646, t:25230).	9	350131	0.447047	1.36325	2.17221e-05	0.00189801	HIGH	unflagged
ENSGALP00000011330		nuclear receptor coactivator 5 [Source:HGNC Symbol;Acc:HGNC:15909] (g:7009, t:11344).	7	259647	-0.444485	1.36083	0.0105231	0.0960191	LOW	unflagged
ENSGALP00000032938		Gallus gallus neurofibromin 2 (bilateral acoustic neuroma) (NF2), mRNA. [Source:RefSeq mRNA;Acc:NM_204497] (g:8073, t:33579).	2	87082	-0.441787	1.35829	0.00641532	0.0719565	LOW	unflagged
ENSGALP00000018209		FK506 binding protein 14, 22 kDa [Source:HGNC Symbol;Acc:HGNC:18625] (g:11181, t:18231).	4	97801	-0.441775	1.35827	9.18374e-05	0.00555499	HIGH	unflagged
ENSGALP00000041849		microfibrillar-associated protein 2 [Source:HGNC Symbol;Acc:HGNC:7033] (g:27326, t:43414).	5	114185	-0.440216	1.35681	0.00135375	0.0295717	MED	unflagged
ENSGALP00000007030		Gallus gallus sidekick homolog 1, cell adhesion molecule (SDK1), mRNA. [Source:RefSeq mRNA;Acc:NM_204105] (g:4420, t:7042).	2	4918	-0.439518	1.35615	0.0223403	0.141208	non	WARNING!
ENSGALP00000008941		Gallus gallus transmembrane protein 56 (TMEM56), mRNA. [Source:RefSeq mRNA;Acc:NM_001277557] (g:5580, t:8955).	2	34863	-0.439178	1.35583	5.30441e-06	0.000710638	HIGH	unflagged
ENSGALP00000005668		Gallus gallus vitronectin (VTN), mRNA. [Source:RefSeq mRNA;Acc:NM_205061] (g:3589, t:5678).	3	140051	0.438808	1.35548	1.02804e-08	5.80338e-06	HIGH	unflagged
ENSGALP00000010861		Uncharacterized protein [Source:UniProtKB/TrEMBL;Acc:F1NZX3] (g:6723, t:10875).	8	215268	0.438628	1.35531	1.13775e-05	0.00121284	HIGH	unflagged
ENSGALP00000007819		Gallus gallus peptidase D (PEPD), mRNA. [Source:RefSeq mRNA;Acc:NM_001079717] (g:4899, t:7832).	12	474132	0.437793	1.35453	0.0149476	0.115969	non	unflagged
ENSGALP00000011502		Gallus gallus apolipoprotein A-IV (APOA4), mRNA. [Source:RefSeq mRNA;Acc:NM_204938] (g:7109, t:11516).	28	939498	0.436603	1.35341	0.000397949	0.0134245	MED	unflagged
ENSGALP00000014471		Ubiquitin carboxyl-terminal hydrolase 13 [Source:UniProtKB/Swiss-Prot;Acc:E1BY77] (g:8909, t:14487).	8	139488	0.435153	1.35205	3.46674e-06	0.000499399	HIGH	unflagged
ENSGALP00000026664		Uncharacterized protein [Source:UniProtKB/TrEMBL;Acc:F1NHR3] (g:16556, t:26715).	2	159505	0.435145	1.35205	8.3681e-09	5.57524e-06	HIGH	unflagged
ENSGALP00000012744		Gallus gallus magnesium transporter 1 (MAGT1), mRNA. [Source:RefSeq mRNA;Acc:NM_001006435] (g:7861, t:12759).	5	115744	-0.432364	1.34944	0.00590572	0.0685785	LOW	unflagged
ENSGALP00000022972		Gallus gallus fibulin 1 (FBLN1), mRNA. [Source:RefSeq mRNA;Acc:NM_204165] (g:14233, t:23014).	26	760893	-0.432249	1.34934	1.40326e-05	0.0013356	HIGH	unflagged
ENSGALP00000018742		creatine kinase B-type [Source:RefSeq peptide;Acc:NP_990641] (g:11511, t:18765).	97	6685944	0.432198	1.34929	0.0019976	0.0376645	MED	unflagged
ENSGALP00000019931		Gallus gallus RAP1, GTP-GDP dissociation stimulator 1 (RAP1GDS1), mRNA. [Source:RefSeq mRNA;Acc:NM_001031150] (g:12222, t:19958).	6	194743	0.432055	1.34915	3.11002e-06	0.000487541	HIGH	unflagged
ENSGALP00000005448		Gallus gallus microsomal glutathione S-transferase 3 (MGST3), transcript variant 2, mRNA. [Source:RefSeq mRNA;Acc:NM_001277537] (g:3445, t:5458).	12	944754	-0.430571	1.34777	6.27028e-06	0.000777223	HIGH	unflagged
ENSGALP00000028525		Gallus gallus suppressor of variegation 3-9 homolog 2 (Drosophila) (SUV39H2), mRNA. [Source:RefSeq mRNA;Acc:NM_001031370] (g:13920, t:29187).	2	7715	-0.430473	1.34768	0.00469009	0.0602792	LOW	unflagged
ENSGALP00000013669		Gallus gallus twisted gastrulation homolog 1 (Drosophila) (TWSG1), mRNA. [Source:RefSeq mRNA;Acc:NM_204198] (g:8400, t:13684).	2	21191	0.429404	1.34668	0.0198387	0.132506	non	unflagged
ENSGALP00000026270		glutamate-cysteine ligase, catalytic subunit [Source:HGNC Symbol;Acc:HGNC:4311] (g:16313, t:26320).	6	157477	0.429252	1.34654	0.00011095	0.00615194	HIGH	unflagged
ENSGALP00000006896		ATP-binding cassette, sub-family A (ABC1), member 5 [Source:HGNC Symbol;Acc:HGNC:35] (g:4333, t:6907).	3	47914	-0.42899	1.34629	0.000395113	0.0134137	MED	unflagged
ENSGALP00000006933		Gallus gallus tubulin folding cofactor A (TBCA), mRNA. [Source:RefSeq mRNA;Acc:NM_001167729] (g:4353, t:6944).	13	459397	0.42768	1.34507	0.000744907	0.0202569	MED	unflagged
ENSGALP00000019401		tRNA methyltransferase 5 [Source:HGNC Symbol;Acc:HGNC:23141] (g:11904, t:19427).	3	14461	0.426794	1.34424	0.0333281	0.177055	non	unflagged
ENSGALP00000024977		Gallus gallus tripartite motif containing 55 (TRIM55), mRNA. [Source:RefSeq mRNA;Acc:NM_001199404] (g:15520, t:25023).	15	652699	0.426498	1.34397	0.0142293	0.113029	non	unflagged
ENSGALP00000026950		Uncharacterized protein [Source:UniProtKB/TrEMBL;Acc:F1NEV6] (g:16732, t:27001).	2	6478	0.426036	1.34354	0.00519608	0.0635485	LOW	unflagged
ENSGALP00000009396		TBC1 domain family, member 9B (with GRAM domain) [Source:HGNC Symbol;Acc:HGNC:29097] (g:5856, t:9410).	3	9888	0.422724	1.34046	0.00295882	0.0464621	MED	unflagged
ENSGALP00000023398		Gallus gallus enolase 2 (gamma, neuronal) (ENO2), mRNA. [Source:RefSeq mRNA;Acc:NM_204876] (g:14528, t:23444).	4	90683	0.419306	1.33728	0.0305549	0.169679	non	unflagged
ENSGALP00000025029		ADP-ribosylation factor guanine nucleotide-exchange factor 1 (brefeldin A-inhibited) [Source:HGNC Symbol;Acc:HGNC:15772] (g:15553, t:25075).	4	15914	0.417905	1.33599	1.22127e-05	0.00127634	HIGH	unflagged
ENSGALP00000027556		Gallus gallus fms-related tyrosine kinase 1 (vascular endothelial growth factor/vascular permeability factor receptor) (FLT1), mRNA. [Source:RefSeq mRNA;Acc:NM_204252] (g:17091, t:27608).	3	14594	-0.417761	1.33585	0.00143657	0.0306021	MED	unflagged
ENSGALP00000034614		Cytochrome c oxidase subunit 1 [Source:UniProtKB/Swiss-Prot;Acc:P18943] (g:18373, t:29093).	6	92240	-0.415693	1.33394	3.88284e-05	0.00277692	HIGH	unflagged
ENSGALP00000005068		eukaryotic translation initiation factor 4E binding protein 1 [Source:HGNC Symbol;Acc:HGNC:3288] (g:3205, t:5077).	8	44115	0.415649	1.3339	0.00433939	0.0580345	LOW	unflagged
ENSGALP00000002497		Gallus gallus proteasome (prosome, macropain) 26S subunit, non-ATPase, 5 (PSMD5), mRNA. [Source:RefSeq mRNA;Acc:NM_001012797] (g:1637, t:2500).	7	55059	0.413795	1.33219	0.00230189	0.0404919	MED	unflagged
ENSGALP00000013183		pseudouridylate synthase 7 homolog [Source:RefSeq peptide;Acc:NP_001186468] (g:8132, t:13198).	9	208442	0.413687	1.33209	1.03493e-05	0.00112575	HIGH	unflagged
ENSGALP00000030197		Gallus gallus syndecan 2 (SDC2), mRNA. [Source:RefSeq mRNA;Acc:NM_001001462] (g:22789, t:30834).	2	19466	0.413407	1.33183	0.000250208	0.00984889	HIGH	unflagged
ENSGALP00000000091		sepiapterin reductase (7,8-dihydrobiopterin:NADP+ oxidoreductase) [Source:HGNC Symbol;Acc:HGNC:11257] (g:67, t:92).	3	11108	0.412984	1.33144	0.00977654	0.0923334	LOW	unflagged
ENSGALP00000017090		BEN domain containing 5 [Source:HGNC Symbol;Acc:HGNC:25668] (g:10505, t:17109).	2	22595	0.412949	1.3314	0.00017439	0.00825967	HIGH	unflagged
ENSGALP00000004246		Gallus gallus vav 2 guanine nucleotide exchange factor (VAV2), mRNA. [Source:RefSeq mRNA;Acc:NM_204142] (g:2699, t:4255).	3	58220	-0.406578	1.32554	0.00738674	0.0793313	LOW	unflagged
ENSGALP00000016076		GRB2-associated binding protein 1 [Source:HGNC Symbol;Acc:HGNC:4066] (g:9898, t:16095).	2	18272	0.406543	1.32551	0.00451393	0.0591136	LOW	unflagged
ENSGALP00000023771		Gallus gallus chromosome Z open reading frame, human C5orf44 (CZH5ORF44), transcript variant 2, mRNA. [Source:RefSeq mRNA;Acc:NM_001006577] (g:14767, t:23817).	2	40275	-0.406253	1.32524	0.0284022	0.162487	non	unflagged
ENSGALP00000024553		TOR signaling pathway regulator [Source:HGNC Symbol;Acc:HGNC:30231] (g:15246, t:24599).	2	25262	0.405427	1.32448	0.00045731	0.0147725	MED	unflagged
ENSGALP00000012119		Serine/threonine-protein kinase greatwall [Source:UniProtKB/Swiss-Prot;Acc:E1C2I2] (g:7507, t:12133).	3	7924	0.404514	1.32364	0.018696	0.129069	non	unflagged
ENSGALP00000006180		xenotropic and polytropic retrovirus receptor 1 [Source:HGNC Symbol;Acc:HGNC:12827] (g:3893, t:6190).	3	49527	-0.404335	1.32348	0.000251318	0.00984889	HIGH	unflagged
ENSGALP00000026595		protein phosphatase, Mg2+/Mn2+ dependent, 1G [Source:HGNC Symbol;Acc:HGNC:9278] (g:16513, t:26646).	11	608819	0.403566	1.32277	2.44707e-07	6.86468e-05	HIGH	unflagged
ENSGALP00000007055		pyrophosphatase (inorganic) 1 [Source:HGNC Symbol;Acc:HGNC:9226] (g:4442, t:7067).	33	1752712	0.402394	1.3217	1.08881e-08	5.80338e-06	HIGH	unflagged
ENSGALP00000042898		BCL2-associated athanogene 2 [Source:HGNC Symbol;Acc:HGNC:938] (g:26605, t:43309).	2	21015	0.398717	1.31834	0.00469341	0.0602792	LOW	unflagged
ENSGALP00000033741		Gallus gallus EF-hand domain family, member D1 (EFHD1), mRNA. [Source:RefSeq mRNA;Acc:NM_001031773] (g:1428, t:34383).	14	172215	0.397699	1.31741	0.00856164	0.0864272	LOW	unflagged
ENSGALP00000027305		Gallus gallus ubiquitin carboxyl-terminal esterase L3 (ubiquitin thiolesterase) (UCHL3), mRNA. [Source:RefSeq mRNA;Acc:NM_204825] (g:16921, t:27356).	16	470491	0.397487	1.31721	0.00290381	0.0459268	MED	unflagged
ENSGALP00000013488		SH3 and PX domains 2A [Source:HGNC Symbol;Acc:HGNC:23664] (g:8293, t:13503).	3	27538	-0.394837	1.31479	0.0119189	0.102464	non	unflagged
ENSGALP00000001422		Uncharacterized protein [Source:UniProtKB/TrEMBL;Acc:F1P3X1] (g:28612, t:1424).	3	17594	-0.394698	1.31467	0.00301332	0.0464621	MED	unflagged
ENSGALP00000028084		osteoclast-stimulating factor 1 [Source:RefSeq peptide;Acc:NP_001026597] (g:17447, t:28137).	2	17985	0.39431	1.31431	0.000400805	0.0134358	MED	unflagged
ENSGALP00000006262		gem (nuclear organelle) associated protein 5 [Source:HGNC Symbol;Acc:HGNC:20043] (g:3937, t:6272).	14	294698	0.394043	1.31407	4.24679e-08	1.88628e-05	HIGH	unflagged
ENSGALP00000009374		CASK interacting protein 1 [Source:HGNC Symbol;Acc:HGNC:20879] (g:5844, t:9388).	2	17799	-0.391854	1.31208	0.0226087	0.141956	non	unflagged
ENSGALP00000012231		MMS19 nucleotide excision repair homolog (S. cerevisiae) [Source:HGNC Symbol;Acc:HGNC:13824] (g:7572, t:12245).	5	49578	0.391098	1.31139	0.00133673	0.0295532	MED	unflagged
ENSGALP00000027623		Gallus gallus exportin 4 (XPO4), mRNA. [Source:RefSeq mRNA;Acc:NM_001012947] (g:17132, t:27676).	3	86015	0.391063	1.31136	0.00263628	0.0435028	MED	unflagged
ENSGALP00000026067		Gallus gallus U2 small nuclear RNA auxiliary factor 1 (U2AF1), mRNA. [Source:RefSeq mRNA;Acc:NM_204655] (g:16198, t:26115).	12	250304	-0.390458	1.31081	0.0226578	0.141956	non	unflagged
ENSGALP00000004240		solute carrier family 15 (oligopeptide transporter), member 4 [Source:HGNC Symbol;Acc:HGNC:23090] (g:2695, t:4249).	2	22838	-0.389823	1.31023	0.013682	0.11066	non	unflagged
ENSGALP00000041842		sirtuin 2 [Source:HGNC Symbol;Acc:HGNC:10886] (g:28784, t:42787).	3	59249	0.388642	1.30916	5.17812e-05	0.00349359	HIGH	unflagged
ENSGALP00000020731		CAP, adenylate cyclase-associated protein, 2 (yeast) [Source:HGNC Symbol;Acc:HGNC:20039] (g:12715, t:20760).	17	603686	0.388171	1.30873	0.0039782	0.0549322	LOW	unflagged
ENSGALP00000009979		Gallus gallus thioredoxin reductase 3 (TXNRD3), mRNA. [Source:RefSeq mRNA;Acc:NM_001122777] (g:6193, t:9993).	11	209158	0.386623	1.30733	7.49534e-07	0.000153655	HIGH	unflagged
ENSGALP00000041259		Gallus gallus BMI1 polycomb ring finger oncogene (BMI1), mRNA. [Source:RefSeq mRNA;Acc:NM_001007988] (g:26623, t:44993).	2	38051	-0.385709	1.3065	0.000445557	0.0146594	MED	unflagged
ENSGALP00000002363		Uncharacterized protein [Source:UniProtKB/TrEMBL;Acc:E1BRT4] (g:1556, t:2365).	2	61790	-0.385658	1.30646	0.000140895	0.00723194	HIGH	unflagged
ENSGALP00000010105		15 kDa selenoprotein precursor [Source:RefSeq peptide;Acc:NP_001012944] (g:6261, t:10119).	2	64044	-0.385648	1.30645	0.000578274	0.0169828	MED	unflagged
ENSGALP00000013273		Gallus gallus methylthioadenosine phosphorylase (MTAP), mRNA. [Source:RefSeq mRNA;Acc:NM_001031604] (g:8174, t:13288).	2	66146	0.384674	1.30556	0.0209242	0.135669	non	unflagged
ENSGALP00000011537		Gallus gallus aldehyde dehydrogenase 1 family, member A3 (ALDH1A3), mRNA. [Source:RefSeq mRNA;Acc:NM_204669] (g:7129, t:11551).	4	35194	0.38448	1.30539	0.000122576	0.0064686	HIGH	unflagged
ENSGALP00000011509		Gallus gallus tenascin C (TNC), mRNA. [Source:RefSeq mRNA;Acc:NM_205456] (g:7113, t:11523).	44	1155239	-0.384404	1.30532	0.00017821	0.00825967	HIGH	unflagged
ENSGALP00000025577		SUMO1/sentrin specific peptidase 6 [Source:HGNC Symbol;Acc:HGNC:20944] (g:15901, t:25624).	3	6610	-0.383917	1.30488	0.0241387	0.148716	non	unflagged
ENSGALP00000022380		inositol(myo)-1(or 4)-monophosphatase 2 [Source:HGNC Symbol;Acc:HGNC:6051] (g:13814, t:22420).	2	17308	0.383741	1.30472	0.0145634	0.114268	non	unflagged
ENSGALP00000001048		Gallus gallus replication protein A2, 32kDa (RPA2), mRNA. [Source:RefSeq mRNA;Acc:NM_001030892] (g:734, t:1050).	4	381828	0.380443	1.30174	6.46101e-06	0.000782664	HIGH	unflagged
ENSGALP00000025280		Gallus gallus thioredoxin (TXN), mRNA. [Source:RefSeq mRNA;Acc:NM_205453] (g:15704, t:25326).	93	5005859	0.379599	1.30098	0.0097523	0.0923334	LOW	unflagged
ENSGALP00000024898		immunoglobulin superfamily, member 3 [Source:HGNC Symbol;Acc:HGNC:5950] (g:15469, t:24944).	14	217702	-0.379055	1.30049	2.20731e-06	0.000356514	HIGH	unflagged
ENSGALP00000017138		baculoviral IAP repeat containing 6 [Source:HGNC Symbol;Acc:HGNC:13516] (g:10541, t:17157).	12	173978	0.378162	1.29969	3.34415e-06	0.000495121	HIGH	unflagged
ENSGALP00000015204		hematological and neurological expressed 1-like protein [Source:RefSeq peptide;Acc:NP_001265082] (g:9346, t:15220).	5	259201	0.376568	1.29825	0.0123947	0.104863	non	unflagged
ENSGALP00000005490		Gallus gallus mediator complex subunit 20 (MED20), mRNA. [Source:RefSeq mRNA;Acc:NM_001006327] (g:3474, t:5500).	2	68578	-0.375802	1.29756	0.0117123	0.102171	non	unflagged
ENSGALP00000041944		phenylalanine--tRNA ligase alpha subunit [Source:RefSeq peptide;Acc:NP_001258086] (g:25990, t:43066).	3	124858	0.375563	1.29735	0.0021456	0.0389103	MED	unflagged
ENSGALP00000023620		Uncharacterized protein [Source:UniProtKB/TrEMBL;Acc:E1C3A6] (g:14686, t:23666).	28	1022384	-0.374012	1.29595	0.00064996	0.0182331	MED	unflagged
ENSGALP00000025730		Gallus gallus phosphatidylserine synthase 1 (PTDSS1), mRNA. [Source:RefSeq mRNA;Acc:NM_001031505] (g:15998, t:25777).	2	8961	-0.373532	1.29552	0.00503792	0.0624468	LOW	unflagged
ENSGALP00000025612		Gallus gallus OTU domain containing 6B (OTUD6B), mRNA. [Source:RefSeq mRNA;Acc:NM_001006347] (g:15920, t:25659).	5	68081	0.373032	1.29507	0.0147318	0.114914	non	unflagged
ENSGALP00000042646		dihydrodiol dehydrogenase (dimeric) [Source:HGNC Symbol;Acc:HGNC:17887] (g:26224, t:45450).	2	43225	0.372571	1.29466	0.00968607	0.0920263	LOW	unflagged
ENSGALP00000009988		Gallus gallus lanosterol synthase (2,3-oxidosqualene-lanosterol cyclase) (LSS), mRNA. [Source:RefSeq mRNA;Acc:NM_001006514] (g:6198, t:10002).	3	24881	-0.372401	1.29451	0.00255844	0.0427918	MED	unflagged
ENSGALP00000002235		Gallus gallus stathmin 1 (STMN1), mRNA. [Source:RefSeq mRNA;Acc:NM_001001858] (g:1475, t:2237).	54	6967863	0.372024	1.29417	0.00429211	0.0577135	LOW	unflagged
ENSGALP00000024484		autophagy-related protein 3 [Source:RefSeq peptide;Acc:NP_001264999] (g:15204, t:24530).	9	364841	0.370718	1.293	0.000794157	0.0211643	MED	unflagged
ENSGALP00000035912		Gallus gallus centromere protein Q (CENPQ), mRNA. [Source:RefSeq mRNA;Acc:NM_001044649] (g:16692, t:36701).	2	8178	-0.370266	1.29259	0.014585	0.114268	non	unflagged
ENSGALP00000000999		proteasome (prosome, macropain) 26S subunit, non-ATPase, 7 [Source:HGNC Symbol;Acc:HGNC:9565] (g:707, t:1001).	17	610200	0.368748	1.29123	3.81578e-05	0.00277692	HIGH	unflagged
ENSGALP00000027115		ADP-ribosylhydrolase like 1 [Source:HGNC Symbol;Acc:HGNC:21303] (g:16826, t:27166).	21	1046125	0.367443	1.29006	0.0135122	0.110057	non	unflagged
ENSGALP00000042870		Uncharacterized protein [Source:UniProtKB/TrEMBL;Acc:R4GL04] (g:27588, t:45535).	19	515994	0.367189	1.28984	1.96262e-07	6.15337e-05	HIGH	unflagged
ENSGALP00000037434		frataxin [Source:HGNC Symbol;Acc:HGNC:3951] (g:15108, t:38228).	3	91240	0.364788	1.28769	0.0201244	0.132998	non	unflagged
ENSGALP00000027412		Gallus gallus fibronectin type III domain containing 3A (FNDC3A), mRNA. [Source:RefSeq mRNA;Acc:NM_001012826] (g:17002, t:27464).	4	34479	-0.364713	1.28763	0.000751673	0.0203371	MED	unflagged
ENSGALP00000002609		mannose phosphate isomerase [Source:HGNC Symbol;Acc:HGNC:7216] (g:1700, t:2612).	8	181298	0.363788	1.2868	0.00121527	0.028182	MED	unflagged
ENSGALP00000018498		Uncharacterized protein [Source:UniProtKB/TrEMBL;Acc:F1NVN4] (g:11351, t:18521).	209	20895991	0.363422	1.28647	0.0232237	0.143933	non	unflagged
ENSGALP00000018224		echinoderm microtubule associated protein like 1 [Source:HGNC Symbol;Acc:HGNC:3330] (g:11191, t:18246).	3	8048	0.363392	1.28645	0.0153383	0.1178	non	unflagged
ENSGALP00000033317		Uncharacterized protein [Source:UniProtKB/TrEMBL;Acc:F1NT24] (g:2847, t:33959).	2	21949	0.363389	1.28644	0.00349967	0.0510758	LOW	unflagged
ENSGALP00000012919		Gallus gallus hematological and neurological expressed 1 (HN1), mRNA. [Source:RefSeq mRNA;Acc:NM_001006425] (g:7965, t:12934).	13	859211	0.362533	1.28568	4.44396e-05	0.0030367	HIGH	unflagged
ENSGALP00000007101		Gallus gallus CAP-GLY domain containing linker protein 1 (CLIP1), mRNA. [Source:RefSeq mRNA;Acc:NM_204942] (g:4467, t:7113).	22	278741	0.361276	1.28456	3.24784e-05	0.00250884	HIGH	unflagged
ENSGALP00000012034		Gallus gallus tubulin, beta 1 class VI (TUBB1), mRNA. [Source:RefSeq mRNA;Acc:NM_205445] (g:7447, t:12048).	3	61129	0.360735	1.28408	0.0166353	0.122533	non	unflagged
ENSGALP00000040994		high mobility group protein HMG-I/HMG-Y [Source:RefSeq peptide;Acc:NP_989700] (g:29009, t:46217).	4	71188	-0.359809	1.28326	0.03736	0.185636	non	unflagged
ENSGALP00000003058		ubiquitin-conjugating enzyme E2O [Source:HGNC Symbol;Acc:HGNC:29554] (g:1971, t:3062).	10	140362	0.358423	1.28202	0.000783542	0.0210923	MED	unflagged
ENSGALP00000014460		sperm specific antigen 2 [Source:HGNC Symbol;Acc:HGNC:11319] (g:8903, t:14476).	2	25189	-0.358391	1.282	0.0250845	0.15176	non	unflagged
ENSGALP00000033996		Gallus gallus cellular retinoic acid binding protein 1 (CRABP1), mRNA. [Source:RefSeq mRNA;Acc:NM_001030539] (g:3193, t:34639).	4	125527	0.358246	1.28187	0.000505639	0.0155844	MED	unflagged
ENSGALP00000041804		Gallus gallus cysteine and histidine-rich domain (CHORD) containing 1 (CHORDC1), mRNA. [Source:RefSeq mRNA;Acc:NM_001030832] (g:27409, t:43813).	4	64506	0.357776	1.28145	0.000504075	0.0155844	MED	unflagged
ENSGALP00000042632		maturin, neural progenitor differentiation regulator homolog (Xenopus) [Source:HGNC Symbol;Acc:HGNC:25457] (g:27076, t:45239).	2	14264	0.357475	1.28118	0.00881071	0.0876139	LOW	unflagged
ENSGALP00000010510		Gallus gallus heat shock 70kDa protein 8 (HSPA8), mRNA. [Source:RefSeq mRNA;Acc:NM_205003] (g:6512, t:10524).	179	32382011	0.357253	1.28098	0.00020093	0.0088509	HIGH	unflagged
ENSGALP00000031018	COX7A2	Gallus gallus cytochrome c oxidase subunit VIIa polypeptide 2 (liver) (COX7A2), nuclear gene encoding mitochondrial protein, mRNA. [Source:RefSeq mRNA;Acc:NM_001198782] (g:15906, t:31654).	4	95731	-0.357223	1.28096	0.00109047	0.0260638	MED	unflagged
ENSGALP00000023586		Gallus gallus retinol binding protein 5, cellular (RBP5), mRNA. [Source:RefSeq mRNA;Acc:NM_001278040] (g:14662, t:23632).	6	31957	0.357216	1.28095	0.0088967	0.0879603	LOW	unflagged
ENSGALP00000014678		coiled-coil domain containing 141 [Source:HGNC Symbol;Acc:HGNC:26821] (g:20788, t:14694).	11	91998	0.356189	1.28004	0.000739179	0.0202042	MED	unflagged
ENSGALP00000010498		AN1-type zinc finger protein 6 [Source:RefSeq peptide;Acc:NP_001264451] (g:6505, t:10512).	2	17414	0.355731	1.27963	0.0207249	0.135273	non	unflagged
ENSGALP00000027779		Gallus gallus chromosome 1 open reading frame, human C11orf54 (C1H11ORF54), mRNA. [Source:RefSeq mRNA;Acc:NM_001277277] (g:17219, t:27832).	4	119753	0.355485	1.27942	0.000203884	0.00890741	HIGH	unflagged
ENSGALP00000004546		alveolar soft part sarcoma chromosome region, candidate 1 [Source:HGNC Symbol;Acc:HGNC:13825] (g:2889, t:4555).	3	42257	0.354349	1.27841	0.000533659	0.0161614	MED	unflagged
ENSGALP00000038677		Gallus gallus phosphoglycerate mutase 1 (brain) (PGAM1), mRNA. [Source:RefSeq mRNA;Acc:NM_001031556] (g:7606, t:39466).	79	9714439	0.35407	1.27816	0.0057	0.0671456	LOW	unflagged
ENSGALP00000005501		Gallus gallus golgin A7 (GOLGA7), mRNA. [Source:RefSeq mRNA;Acc:NM_001006570] (g:3483, t:5511).	3	40629	-0.353623	1.27777	0.00032302	0.0116033	MED	unflagged
ENSGALP00000018089	AGT	angiotensinogen (serpin peptidase inhibitor, clade A, member 8) [Source:HGNC Symbol;Acc:HGNC:333] (g:11117, t:18111).	7	145841	0.353167	1.27736	2.33531e-05	0.00194567	HIGH	unflagged
ENSGALP00000034622		NADH-ubiquinone oxidoreductase chain 5 [Source:UniProtKB/Swiss-Prot;Acc:P18940] (g:18361, t:29081).	3	123299	-0.352231	1.27653	6.06982e-06	0.000770289	HIGH	unflagged
ENSGALP00000001400		Gallus gallus family with sequence similarity 125, member B (FAM125B), mRNA. [Source:RefSeq mRNA;Acc:NM_001030677] (g:950, t:1402).	3	47190	0.351556	1.27594	0.0275425	0.159394	non	unflagged
ENSGALP00000008393		ubiquitin specific peptidase 54 [Source:HGNC Symbol;Acc:HGNC:23513] (g:5232, t:8407).	7	511878	0.351496	1.27588	0.00210653	0.0387166	MED	unflagged
ENSGALP00000023990		golgi-associated PDZ and coiled-coil motif containing [Source:HGNC Symbol;Acc:HGNC:17643] (g:14902, t:24036).	6	201987	-0.35089	1.27535	0.00022912	0.00938068	HIGH	unflagged
ENSGALP00000010593		transmembrane 9 superfamily protein member 4 [Source:HGNC Symbol;Acc:HGNC:30797] (g:6568, t:10607).	8	379214	-0.349099	1.27376	0.000804849	0.0213425	MED	unflagged
ENSGALP00000016450		glyoxalase I [Source:HGNC Symbol;Acc:HGNC:4323] (g:10127, t:16469).	5	516154	0.348155	1.27293	3.28289e-06	0.000495121	HIGH	unflagged
ENSGALP00000011167		Gallus gallus ribonuclease/angiogenin inhibitor 1 (RNH1), mRNA. [Source:RefSeq mRNA;Acc:NM_001006473] (g:6904, t:11181).	21	481147	0.347736	1.27256	2.92059e-05	0.00228923	HIGH	unflagged
ENSGALP00000023114		NECAP endocytosis associated 1 [Source:HGNC Symbol;Acc:HGNC:24539] (g:14330, t:23157).	2	139765	0.347127	1.27203	0.00763988	0.0811166	LOW	unflagged
ENSGALP00000026062		Uncharacterized protein [Source:UniProtKB/TrEMBL;Acc:E1BYG4] (g:16196, t:26110).	17	682742	0.346536	1.2715	1.34434e-05	0.00132691	HIGH	unflagged
ENSGALP00000003796		SAP30 binding protein [Source:HGNC Symbol;Acc:HGNC:30785] (g:2415, t:3804).	2	13151	0.346074	1.2711	0.00384654	0.0536703	LOW	unflagged
ENSGALP00000001914		chloride intracellular channel 4 [Source:HGNC Symbol;Acc:HGNC:13518] (g:1262, t:1916).	20	290522	0.34601	1.27104	3.17868e-07	8.0678e-05	HIGH	unflagged
ENSGALP00000000805		RAN binding protein 3 [Source:HGNC Symbol;Acc:HGNC:9850] (g:577, t:806).	8	138698	0.344403	1.26963	3.69301e-05	0.00277236	HIGH	unflagged
ENSGALP00000004385		phosphatidylinositol transfer protein, alpha [Source:HGNC Symbol;Acc:HGNC:9001] (g:23806, t:4394).	10	247437	0.344202	1.26945	0.000110839	0.00615194	HIGH	unflagged
ENSGALP00000037524		Uncharacterized protein [Source:UniProtKB/TrEMBL;Acc:F1NXR6] (g:433, t:38318).	19	1634320	0.341417	1.267	0.000502005	0.0155844	MED	unflagged
ENSGALP00000001808		Gallus gallus cytokine induced apoptosis inhibitor 1 (CIAPIN1), mRNA. [Source:RefSeq mRNA;Acc:NM_001005834] (g:1194, t:1810).	35	1828287	0.341363	1.26695	0.0349626	0.180182	non	unflagged
ENSGALP00000017349		NRDE-2, necessary for RNA interference, domain containing [Source:HGNC Symbol;Acc:HGNC:20186] (g:10677, t:17369).	2	10597	0.341357	1.26695	0.0353403	0.180598	non	unflagged
ENSGALP00000019205		Gallus gallus histone cluster 1, H1.11R (similar to human histone cluster 1, class H1 genes) (HIST1H111R), mRNA. [Source:RefSeq mRNA;Acc:NM_001081703] (g:11783, t:19229).	4	205763	-0.341106	1.26673	0.0111103	0.0986966	LOW	unflagged
ENSGALP00000024849		DDB1 and CUL4 associated factor 6 [Source:HGNC Symbol;Acc:HGNC:30002] (g:15435, t:24895).	2	37969	0.340952	1.26659	0.0138237	0.111468	non	unflagged
ENSGALP00000040680		Gallus gallus nudix (nucleoside diphosphate linked moiety X)-type motif 14 (NUDT14), mRNA. [Source:RefSeq mRNA;Acc:NM_001006490] (g:28940, t:44805).	3	208250	0.340878	1.26653	0.00486935	0.0612113	LOW	unflagged
ENSGALP00000017602		Uncharacterized protein [Source:UniProtKB/TrEMBL;Acc:Q5ZMN4] (g:10842, t:17623).	4	34252	0.340777	1.26644	0.0443712	0.202839	non	unflagged
ENSGALP00000013870		X-prolyl aminopeptidase (aminopeptidase P) 1, soluble [Source:HGNC Symbol;Acc:HGNC:12822] (g:8523, t:13886).	25	866474	0.340292	1.26601	9.58703e-05	0.00561526	HIGH	unflagged
ENSGALP00000014140		RNA binding motif protein 20 [Source:HGNC Symbol;Acc:HGNC:27424] (g:8697, t:14156).	2	87249	0.34005	1.2658	0.0144314	0.113786	non	unflagged
ENSGALP00000026076		Gallus gallus pyridoxal (pyridoxine, vitamin B6) kinase (PDXK), transcript variant 2, mRNA. [Source:RefSeq mRNA;Acc:NM_001278085] (g:16205, t:26124).	4	258520	0.338682	1.2646	0.00570175	0.0671456	LOW	unflagged
ENSGALP00000013824		Gallus gallus cAMP responsive element binding protein 1 (CREB1), mRNA. [Source:RefSeq mRNA;Acc:NM_204450] (g:8494, t:13839).	4	91067	-0.338361	1.26432	0.00360722	0.0516887	LOW	unflagged
ENSGALP00000004290		UDP-N-acetylglucosamine pyrophosphorylase 1 [Source:HGNC Symbol;Acc:HGNC:12457] (g:2725, t:4299).	4	257977	0.337613	1.26366	0.000235186	0.00949651	HIGH	unflagged
ENSGALP00000012079		Very-long-chain (3R)-3-hydroxyacyl-CoA dehydratase [Source:UniProtKB/Swiss-Prot;Acc:Q5ZM57] (g:7481, t:12093).	5	237266	-0.337515	1.26358	6.81945e-07	0.000151449	HIGH	unflagged
ENSGALP00000020618		CTD (carboxy-terminal domain, RNA polymerase II, polypeptide A) phosphatase, subunit 1 [Source:HGNC Symbol;Acc:HGNC:2498] (g:12653, t:20647).	2	28831	0.33733	1.26342	0.0106288	0.0960191	LOW	unflagged
ENSGALP00000005184		Gallus gallus cytokine receptor-like factor 3 (CRLF3), mRNA. [Source:RefSeq mRNA;Acc:NM_001079719] (g:3284, t:5193).	2	78685	0.337242	1.26334	0.00248943	0.0424493	MED	unflagged
ENSGALP00000022734		small glutamine-rich tetratricopeptide repeat-containing protein alpha [Source:RefSeq peptide;Acc:NP_001026550] (g:14067, t:22774).	23	980114	0.336784	1.26294	0.00786926	0.0825653	LOW	unflagged
ENSGALP00000004651		thioredoxin-like 1 [Source:HGNC Symbol;Acc:HGNC:12436] (g:2948, t:4660).	21	1080463	0.335787	1.26207	0.00301314	0.0464621	MED	unflagged
ENSGALP00000019438		desumoylating isopeptidase 1 [Source:HGNC Symbol;Acc:HGNC:24577] (g:11934, t:19464).	2	40203	0.335703	1.26199	0.00174361	0.0346771	MED	unflagged
ENSGALP00000002119		ubiquitin-like protein 7 [Source:RefSeq peptide;Acc:NP_001186677] (g:1394, t:2121).	2	44697	0.335174	1.26153	0.004811	0.0609088	LOW	unflagged
ENSGALP00000042446		Gallus gallus calmodulin 1 (phosphorylase kinase, delta) (CALM1), mRNA. [Source:RefSeq mRNA;Acc:NM_001110364] (g:26445, t:45488).	13	845260	0.333155	1.25977	0.00935459	0.0897204	LOW	unflagged
ENSGALP00000023659		Gallus gallus proline-rich coiled-coil 1 (PRRC1), mRNA. [Source:RefSeq mRNA;Acc:NM_001031417] (g:14703, t:23705).	9	333775	0.332893	1.25954	2.63941e-07	7.03403e-05	HIGH	unflagged
ENSGALP00000007941		fibrillin 1 [Source:HGNC Symbol;Acc:HGNC:3603] (g:4960, t:7955).	62	3370668	-0.331727	1.25852	2.10672e-05	0.00187147	HIGH	unflagged
ENSGALP00000001332		Gallus gallus lysyl-tRNA synthetase (KARS), mRNA. [Source:RefSeq mRNA;Acc:NM_001030583] (g:907, t:1334).	56	2704567	0.329561	1.25663	3.90748e-05	0.00277692	HIGH	unflagged
ENSGALP00000005542		Gallus gallus uridine-cytidine kinase 2 (UCK2), mRNA. [Source:RefSeq mRNA;Acc:NM_001160071] (g:3510, t:5552).	2	31450	0.328835	1.256	0.000918668	0.0228808	MED	unflagged
ENSGALP00000018445		latrophilin 3 [Source:HGNC Symbol;Acc:HGNC:20974] (g:11319, t:18468).	2	10766	-0.328823	1.25599	0.00439011	0.0583523	LOW	unflagged
ENSGALP00000018122		Gallus gallus COP9 constitutive photomorphogenic homolog subunit 4 (Arabidopsis) (COPS4), mRNA. [Source:RefSeq mRNA;Acc:NM_001006447] (g:11130, t:18144).	25	601417	0.327633	1.25495	5.79659e-05	0.0038143	HIGH	unflagged
ENSGALP00000034078		Gallus gallus NME/NM23 nucleoside diphosphate kinase 2 (NME2), mRNA. [Source:RefSeq mRNA;Acc:NM_205047] (g:2932, t:34721).	50	7455225	0.327164	1.25454	0.0153689	0.117865	non	unflagged
ENSGALP00000043315		flavin adenine dinucleotide synthetase 1 [Source:HGNC Symbol;Acc:HGNC:24671] (g:27700, t:43511).	3	20283	0.326233	1.25374	0.00434442	0.0580345	LOW	unflagged
ENSGALP00000023829		mitochondrial ribosomal protein S36 [Source:HGNC Symbol;Acc:HGNC:16631] (g:14789, t:23875).	8	124249	-0.326164	1.25368	0.00648685	0.0724841	LOW	unflagged
ENSGALP00000003684		Glypican-1 [Source:UniProtKB/TrEMBL;Acc:F1P150] (g:2342, t:3692).	29	496691	-0.325927	1.25347	0.00175766	0.0348264	MED	unflagged
ENSGALP00000011278		CDK5 regulatory subunit associated protein 2 [Source:HGNC Symbol;Acc:HGNC:18672] (g:6971, t:11292).	9	66897	-0.325551	1.25314	0.0024928	0.0424493	MED	unflagged
ENSGALP00000030293		Gallus gallus collectin sub-family member 12 (COLEC12), mRNA. [Source:RefSeq mRNA;Acc:NM_001039599] (g:14910, t:30930).	5	110913	-0.32512	1.25277	0.00495688	0.0619393	LOW	unflagged
ENSGALP00000035844		Gallus gallus spermine synthase (SMS), mRNA. [Source:RefSeq mRNA;Acc:NM_001030803] (g:16379, t:36633).	4	60044	0.32378	1.25161	0.0187187	0.129069	non	unflagged
ENSGALP00000038280		Gallus gallus DEAD (Asp-Glu-Ala-Asp) box polypeptide 52 (DDX52), mRNA. [Source:RefSeq mRNA;Acc:NM_001030725] (g:5489, t:39070).	3	12175	-0.323569	1.25142	0.00707324	0.0777584	LOW	unflagged
ENSGALP00000033098		Gallus gallus histone deacetylase 4 (HDAC4), mRNA. [Source:RefSeq mRNA;Acc:NM_204313] (g:4288, t:33739).	6	72689	0.323227	1.25113	0.00049405	0.0155816	MED	unflagged
ENSGALP00000014507		Gallus gallus protein phosphatase 1, regulatory subunit 21 (PPP1R21), mRNA. [Source:RefSeq mRNA;Acc:NM_001012873] (g:8937, t:14523).	5	297746	0.32307	1.25099	0.0183525	0.127701	non	unflagged
ENSGALP00000012150		ATP-binding cassette, sub-family C (CFTR/MRP), member 3 [Source:HGNC Symbol;Acc:HGNC:54] (g:7522, t:12164).	8	90298	-0.323047	1.25097	0.000452536	0.0147725	MED	unflagged
ENSGALP00000023396		Gallus gallus triosephosphate isomerase 1 (TPI1), mRNA. [Source:RefSeq mRNA;Acc:NM_205451] (g:14526, t:23442).	112	13905896	0.322703	1.25067	0.000562535	0.0167503	MED	unflagged
ENSGALP00000011044		Gallus gallus inter-alpha-trypsin inhibitor heavy chain 2 (ITIH2), mRNA. [Source:RefSeq mRNA;Acc:NM_001130741] (g:6833, t:11058).	37	1314751	-0.321786	1.24988	0.000351414	0.0124042	MED	unflagged
ENSGALP00000010694		Gallus gallus retinol binding protein 4, plasma (RBP4), mRNA. [Source:RefSeq mRNA;Acc:NM_205238] (g:6629, t:10708).	43	1495752	0.321756	1.24985	3.79396e-06	0.000532153	HIGH	unflagged
ENSGALP00000042091		pentraxin-related protein PTX3 precursor [Source:RefSeq peptide;Acc:NP_001017413] (g:28284, t:45711).	26	2475802	-0.321652	1.24976	0.00238212	0.041223	MED	unflagged
ENSGALP00000025400		peptidase M20 domain containing 2 [Source:HGNC Symbol;Acc:HGNC:21408] (g:15779, t:25446).	2	85648	0.321519	1.24965	0.00519834	0.0635485	LOW	unflagged
ENSGALP00000003216		Gallus gallus Sin3A-associated protein, 130kDa (SAP130), mRNA. [Source:RefSeq mRNA;Acc:NM_001031301] (g:2070, t:3221).	2	54337	-0.321429	1.24957	0.000947211	0.023482	MED	unflagged
ENSGALP00000003920		Gallus gallus coiled-coil-helix-coiled-coil-helix domain containing 2 (CHCHD2), nuclear gene encoding mitochondrial protein, mRNA. [Source:RefSeq mRNA;Acc:NM_001006218] (g:2495, t:3929).	7	1153967	-0.321407	1.24955	0.00466848	0.0602792	LOW	unflagged
ENSGALP00000017932		Gallus gallus receptor tyrosine kinase-like orphan receptor 1 (ROR1), mRNA. [Source:RefSeq mRNA;Acc:NM_204509] (g:11019, t:17953).	3	68457	-0.321302	1.24946	0.00126418	0.0288614	MED	unflagged
ENSGALP00000042635		peptidyl-prolyl cis-trans isomerase FKBP1A [Source:RefSeq peptide;Acc:NP_989661] (g:27151, t:43160).	9	254605	0.320971	1.24917	0.00138483	0.0300046	MED	unflagged
ENSGALP00000036777		Gallus gallus dicer 1, ribonuclease type III (DICER1), mRNA. [Source:RefSeq mRNA;Acc:NM_001040465] (g:10999, t:37569).	32	861394	0.320198	1.2485	7.17407e-07	0.000152951	HIGH	unflagged
ENSGALP00000005271		Gallus gallus eukaryotic translation initiation factor 3, subunit I (EIF3I), mRNA. [Source:RefSeq mRNA;Acc:NM_001164395] (g:3337, t:5281).	29	776414	0.319224	1.24766	1.28591e-05	0.00130622	HIGH	unflagged
ENSGALP00000038356		Gallus gallus cytoglobin (CYGB), mRNA. [Source:RefSeq mRNA;Acc:NM_001008789] (g:1892, t:39145).	8	222060	0.31863	1.24715	0.00562621	0.0667645	LOW	unflagged
ENSGALP00000011954		Gallus gallus TAO kinase 3 (TAOK3), mRNA. [Source:RefSeq mRNA;Acc:NM_001012523] (g:7396, t:11968).	2	9715	-0.318187	1.24676	0.0213014	0.136956	non	unflagged
ENSGALP00000004839		2-oxoglutarate and iron-dependent oxygenase domain containing 1 [Source:HGNC Symbol;Acc:HGNC:25585] (g:3071, t:4848).	8	173146	0.318065	1.24666	8.65303e-05	0.00542596	HIGH	unflagged
ENSGALP00000018454		Uncharacterized protein [Source:UniProtKB/TrEMBL;Acc:F1NW97] (g:11324, t:18477).	3	10585	0.317804	1.24643	0.0284757	0.1625	non	unflagged
ENSGALP00000013160		translation initiation factor IF-2, mitochondrial [Source:RefSeq peptide;Acc:NP_001186353] (g:8117, t:13175).	5	120458	-0.317618	1.24627	0.00253893	0.0427918	MED	unflagged
ENSGALP00000016963		Gallus gallus family with sequence similarity 98, member A (FAM98A), mRNA. [Source:RefSeq mRNA;Acc:NM_001031057] (g:10428, t:16982).	9	265203	-0.317415	1.2461	0.000161231	0.00788407	HIGH	unflagged
ENSGALP00000020620		polymerase (RNA) III (DNA directed) polypeptide B [Source:HGNC Symbol;Acc:HGNC:30348] (g:12655, t:20649).	2	10877	0.316912	1.24566	0.0326971	0.175151	non	unflagged
ENSGALP00000011700		Gallus gallus nucleotide binding protein 1 (NUBP1), mRNA. [Source:RefSeq mRNA;Acc:NM_001198641] (g:7241, t:11714).	2	100065	0.316501	1.24531	0.0172003	0.123888	non	unflagged
ENSGALP00000004568		Gallus gallus acetoacetyl-CoA synthetase (AACS), mRNA. [Source:RefSeq mRNA;Acc:NM_001006184] (g:2899, t:4577).	4	171697	0.316447	1.24526	0.00379672	0.053254	LOW	unflagged
ENSGALP00000007714		G patch domain containing 1 [Source:HGNC Symbol;Acc:HGNC:24658] (g:4839, t:7726).	2	29225	-0.316267	1.2451	0.0365101	0.183757	non	unflagged
ENSGALP00000015453		Gallus gallus RAB3 GTPase activating protein subunit 2 (non-catalytic) (RAB3GAP2), mRNA. [Source:RefSeq mRNA;Acc:NM_001163800] (g:9503, t:15469).	4	48182	0.31614	1.245	0.00104739	0.0254912	MED	unflagged
ENSGALP00000029968		Gallus gallus ribosomal protein L3 (RPL3), mRNA. [Source:RefSeq mRNA;Acc:NM_001006241] (g:12172, t:30605).	52	4241886	0.315728	1.24464	0.0160151	0.120736	non	unflagged
ENSGALP00000027988		Serine/arginine-rich splicing factor 2 [Source:UniProtKB/Swiss-Prot;Acc:P30352] (g:17357, t:28041).	21	1084278	0.315016	1.24403	1.24202e-06	0.00022647	HIGH	unflagged
ENSGALP00000015675		ER membrane protein complex subunit 7 [Source:HGNC Symbol;Acc:HGNC:24301] (g:9637, t:15691).	4	306360	-0.314763	1.24381	0.010658	0.0961204	LOW	unflagged
ENSGALP00000014543		aminoadipate-semialdehyde synthase [Source:HGNC Symbol;Acc:HGNC:17366] (g:8953, t:14559).	5	18370	-0.314761	1.24381	0.00880141	0.0876139	LOW	unflagged
ENSGALP00000041656		succinate dehydrogenase complex, subunit C, integral membrane protein, 15kDa [Source:HGNC Symbol;Acc:HGNC:10682] (g:27277, t:45899).	2	52842	-0.314554	1.24363	0.0010052	0.0246899	MED	unflagged
ENSGALP00000000432		fibrillin 3 [Source:HGNC Symbol;Acc:HGNC:18794] (g:327, t:433).	182	10480726	-0.314113	1.24325	0.000230322	0.00938068	HIGH	unflagged
ENSGALP00000029130		basic transcription factor 3 [Source:HGNC Symbol;Acc:HGNC:1125] (g:13512, t:29777).	4	25605	0.313964	1.24312	0.0030154	0.0464621	MED	unflagged
ENSGALP00000009866		Gallus gallus glutamyl-tRNA synthetase 2, mitochondrial (putative) (EARS2), nuclear gene encoding mitochondrial protein, mRNA. [Source:RefSeq mRNA;Acc:NM_001031467] (g:6122, t:9880).	3	93350	-0.313863	1.24303	0.000630031	0.0177675	MED	unflagged
ENSGALP00000042691		chromosome 1 open reading frame 123 [Source:HGNC Symbol;Acc:HGNC:26059] (g:26516, t:45956).	5	34826	0.313384	1.24262	0.0109274	0.0975038	LOW	unflagged
ENSGALP00000040964		Gallus gallus heat shock 27kDa protein 2 (HSPB2), mRNA. [Source:RefSeq mRNA;Acc:NM_001001527] (g:28966, t:43742).	3	16224	0.313362	1.2426	0.0478587	0.211511	non	unflagged
ENSGALP00000006210		phosphatidylinositol glycan anchor biosynthesis, class T [Source:HGNC Symbol;Acc:HGNC:14938] (g:3909, t:6220).	2	12989	-0.313299	1.24255	0.00769702	0.0815215	LOW	unflagged
ENSGALP00000030441		thiopurine S-methyltransferase [Source:HGNC Symbol;Acc:HGNC:12014] (g:12687, t:31077).	2	19515	0.311333	1.24085	0.00866719	0.0868862	LOW	unflagged
ENSGALP00000002398		Gallus gallus acidic (leucine-rich) nuclear phosphoprotein 32 family, member B (ANP32B), mRNA. [Source:RefSeq mRNA;Acc:NM_001030934] (g:1580, t:2401).	16	2349045	0.310705	1.24031	1.85501e-05	0.0016758	HIGH	unflagged
ENSGALP00000024184		RNA terminal phosphate cyclase-like 1 [Source:HGNC Symbol;Acc:HGNC:17687] (g:15024, t:24230).	2	39501	-0.310401	1.24005	0.0433173	0.201149	non	unflagged
ENSGALP00000014065		histone deacetylase 10 [Source:HGNC Symbol;Acc:HGNC:18128] (g:8641, t:14081).	7	110078	0.310172	1.23986	0.00162975	0.0334098	MED	unflagged
ENSGALP00000023022		Gallus gallus ubiquitin carboxyl-terminal esterase L1 (ubiquitin thiolesterase) (UCHL1), mRNA. [Source:RefSeq mRNA;Acc:NM_001080212] (g:14261, t:23065).	15	1009923	0.309988	1.2397	0.000516146	0.0158107	MED	unflagged
ENSGALP00000001493		Gallus gallus protein phosphatase 6, catalytic subunit (PPP6C), mRNA. [Source:RefSeq mRNA;Acc:NM_001079765] (g:1013, t:1495).	5	39309	0.30973	1.23948	0.0141833	0.112831	non	unflagged
ENSGALP00000003869		Gallus gallus Vac14 homolog (S. cerevisiae) (VAC14), mRNA. [Source:RefSeq mRNA;Acc:NM_001030564] (g:2458, t:3878).	5	61527	0.309729	1.23947	0.0029794	0.0464621	MED	unflagged
ENSGALP00000019893		WD repeat and HMG-box DNA binding protein 1 [Source:HGNC Symbol;Acc:HGNC:23170] (g:12199, t:19920).	5	81671	0.309708	1.23946	0.0011559	0.0272609	MED	unflagged
ENSGALP00000041532		Gallus gallus adenine phosphoribosyltransferase (APRT), transcript variant 1, mRNA. [Source:RefSeq mRNA;Acc:NM_001277647] (g:27272, t:44339).	7	112223	0.309366	1.23916	0.00600727	0.068836	LOW	unflagged
ENSGALP00000024167		transportin 1 [Source:HGNC Symbol;Acc:HGNC:6401] (g:15014, t:24213).	12	299573	0.309216	1.23903	0.0060183	0.068836	LOW	unflagged
ENSGALP00000001302		Gallus gallus casein kinase 2, alpha prime polypeptide (CSNK2A2), mRNA. [Source:RefSeq mRNA;Acc:NM_001012691] (g:889, t:1304).	8	288726	0.309096	1.23893	0.000155084	0.00772522	HIGH	unflagged
ENSGALP00000026271		Gallus gallus ELOVL fatty acid elongase 5 (ELOVL5), mRNA. [Source:RefSeq mRNA;Acc:NM_001199197] (g:16314, t:26321).	6	54474	-0.308735	1.23862	0.00216178	0.0389103	MED	unflagged
ENSGALP00000041826		haloacid dehalogenase-like hydrolase domain containing 2 [Source:HGNC Symbol;Acc:HGNC:25364] (g:28168, t:44242).	7	97226	0.307397	1.23747	0.0382126	0.188238	non	unflagged
ENSGALP00000003938		TROVE domain family, member 2 [Source:HGNC Symbol;Acc:HGNC:11313] (g:2504, t:3947).	7	171081	0.306819	1.23698	0.000326433	0.0116033	MED	unflagged
ENSGALP00000026716		PDZ binding kinase [Source:HGNC Symbol;Acc:HGNC:18282] (g:16582, t:26767).	5	59680	0.30606	1.23633	0.0374229	0.185636	non	unflagged
ENSGALP00000019017		Gallus gallus ADP-ribosylation factor-like 1 (ARL1), mRNA. [Source:RefSeq mRNA;Acc:NM_001081494] (g:11651, t:19040).	9	92954	0.305365	1.23573	0.0187847	0.129357	non	unflagged
ENSGALP00000026130		Ubiquitin carboxyl-terminal hydrolase [Source:UniProtKB/TrEMBL;Acc:E1BWJ5] (g:16236, t:26178).	26	611643	0.304569	1.23505	0.000386295	0.0132836	MED	unflagged
ENSGALP00000011770		heat shock 70kDa protein 4 [Source:HGNC Symbol;Acc:HGNC:5237] (g:7273, t:11784).	50	2417804	0.304365	1.23487	0.00813404	0.0841834	LOW	unflagged
ENSGALP00000039903		Myosin-binding protein H [Source:UniProtKB/Swiss-Prot;Acc:Q05623] (g:164, t:40700).	7	91548	-0.304265	1.23479	0.00180214	0.0353139	MED	unflagged
ENSGALP00000038334		alkaline phosphatase, liver/bone/kidney [Source:HGNC Symbol;Acc:HGNC:438] (g:23542, t:39123).	3	18944	-0.303264	1.23393	0.0302463	0.168633	non	unflagged
ENSGALP00000011607		Gallus gallus fatty acid desaturase 2 (FADS2), mRNA. [Source:RefSeq mRNA;Acc:NM_001160428] (g:7178, t:11621).	5	104055	-0.302783	1.23352	0.00563678	0.0667645	LOW	unflagged
ENSGALP00000003043		Gallus gallus alanyl-tRNA synthetase (AARS), mRNA. [Source:RefSeq mRNA;Acc:NM_001005836] (g:1965, t:3047).	46	2337243	0.302566	1.23334	0.00132795	0.0295478	MED	unflagged
ENSGALP00000009577		Sec61 alpha 1 subunit (S. cerevisiae) [Source:HGNC Symbol;Acc:HGNC:18276] (g:5966, t:9591).	9	154686	-0.302473	1.23326	2.74269e-05	0.00218187	HIGH	unflagged
ENSGALP00000018243		collagen-like tail subunit (single strand of homotrimer) of asymmetric acetylcholinesterase [Source:HGNC Symbol;Acc:HGNC:2226] (g:11202, t:18265).	3	30448	-0.302426	1.23322	0.00469007	0.0602792	LOW	unflagged
ENSGALP00000039011		Gallus gallus ubiquitin specific peptidase 7 (herpes virus-associated) (USP7), mRNA. [Source:RefSeq mRNA;Acc:NM_204471] (g:7307, t:39801).	31	753760	0.30235	1.23315	0.00173466	0.0346283	MED	unflagged
ENSGALP00000002234		Gallus gallus RAB14, member RAS oncogene family (RAB14), mRNA. [Source:RefSeq mRNA;Acc:NM_001012796] (g:1474, t:2236).	8	158145	0.302302	1.23311	0.00011366	0.00618169	HIGH	unflagged
ENSGALP00000026327		Gallus gallus acyl-CoA thioesterase 9 (ACOT9), nuclear gene encoding mitochondrial protein, mRNA. [Source:RefSeq mRNA;Acc:NM_001012823] (g:16351, t:26377).	2	52774	-0.301946	1.23281	0.00326738	0.0484111	MED	unflagged
ENSGALP00000017014		AHA1, activator of heat shock 90kDa protein ATPase homolog 1 (yeast) [Source:HGNC Symbol;Acc:HGNC:1189] (g:10463, t:17033).	11	506552	0.301667	1.23257	0.00689167	0.0762087	LOW	unflagged
ENSGALP00000022235		Gallus gallus CNDP dipeptidase 2 (metallopeptidase M20 family) (CNDP2), mRNA. [Source:RefSeq mRNA;Acc:NM_001006385] (g:19514, t:22274).	48	2405430	0.301666	1.23257	0.00282764	0.0451237	MED	unflagged
ENSGALP00000024729		cyclin G associated kinase [Source:HGNC Symbol;Acc:HGNC:4113] (g:15352, t:24775).	3	24584	0.300566	1.23163	0.00134891	0.0295717	MED	unflagged
ENSGALP00000019613		Gallus gallus adenylosuccinate lyase (ADSL), mRNA. [Source:RefSeq mRNA;Acc:NM_205529] (g:12034, t:19639).	19	448684	0.299607	1.23081	0.00480973	0.0609088	LOW	unflagged
ENSGALP00000039931		proteasome (prosome, macropain) 26S subunit, non-ATPase, 11 [Source:HGNC Symbol;Acc:HGNC:9556] (g:24112, t:40727).	51	3238509	0.299538	1.23075	0.000111958	0.00615194	HIGH	unflagged
ENSGALP00000016043		inositol polyphosphate-4-phosphatase, type II, 105kDa [Source:HGNC Symbol;Acc:HGNC:6075] (g:9880, t:16060).	3	99202	0.299389	1.23062	0.00760351	0.0808916	LOW	unflagged
ENSGALP00000002419		myeloid/lymphoid or mixed-lineage leukemia (trithorax homolog, Drosophila); translocated to, 1 [Source:HGNC Symbol;Acc:HGNC:7134] (g:1596, t:2422).	2	18528	0.299334	1.23058	0.00463991	0.060172	LOW	unflagged
ENSGALP00000019549		Gallus gallus tripartite motif containing 27 (TRIM27), mRNA. [Source:RefSeq mRNA;Acc:NM_001099354] (g:11997, t:19575).	11	566411	0.298652	1.22999	9.54066e-05	0.00561526	HIGH	unflagged
ENSGALP00000031284		Gallus gallus protein phosphatase, Mg2+/Mn2+ dependent, 1B (PPM1B), mRNA. [Source:RefSeq mRNA;Acc:NM_001031052] (g:9970, t:31920).	2	167578	0.298578	1.22993	0.00959157	0.0914424	LOW	unflagged
ENSGALP00000023734		CWC27 spliceosome-associated protein homolog (S. cerevisiae) [Source:HGNC Symbol;Acc:HGNC:10664] (g:14747, t:23780).	4	79888	0.297893	1.22935	0.000728419	0.0200127	MED	unflagged
ENSGALP00000028982		Uncharacterized protein [Source:UniProtKB/TrEMBL;Acc:E1C2C2] (g:10072, t:29632).	6	36347	0.297711	1.22919	0.00716736	0.0781227	LOW	unflagged
ENSGALP00000011471		Gallus gallus cytohesin 1 (CYTH1), mRNA. [Source:RefSeq mRNA;Acc:NM_001031105] (g:7093, t:11485).	2	7235	0.296769	1.22839	0.0396023	0.192591	non	unflagged
ENSGALP00000036326		Uncharacterized protein [Source:UniProtKB/TrEMBL;Acc:E1C7E9] (g:15966, t:37119).	8	45877	-0.296532	1.22819	0.00587449	0.0684966	LOW	unflagged
ENSGALP00000019027		Uncharacterized protein [Source:UniProtKB/TrEMBL;Acc:F1NT30] (g:11656, t:19050).	26	1798236	0.295261	1.22711	0.0164652	0.121919	non	unflagged
ENSGALP00000015138		WD repeat domain 26 [Source:HGNC Symbol;Acc:HGNC:21208] (g:9313, t:15154).	7	126585	0.2951	1.22697	0.000859871	0.0223812	MED	unflagged
ENSGALP00000001856		RAB GTPase activating protein 1 [Source:HGNC Symbol;Acc:HGNC:17155] (g:1225, t:1858).	6	64895	0.294959	1.22685	0.0401076	0.194007	non	unflagged
ENSGALP00000033373		hyaluronan and proteoglycan link protein 3 [Source:HGNC Symbol;Acc:HGNC:21446] (g:21135, t:34015).	35	953182	-0.294903	1.2268	0.0145997	0.114268	non	unflagged
ENSGALP00000040820		Gallus gallus histone cluster 1, H2A, IV (similar to human histone cluster 2, class H2A, member C) (HIST1H2A4), mRNA. [Source:RefSeq mRNA;Acc:NM_001079475] (g:26738, t:43392).	47	15788542	-0.294866	1.22677	7.4193e-06	0.000878775	HIGH	unflagged
ENSGALP00000021833		TATA element modulatory factor 1 [Source:HGNC Symbol;Acc:HGNC:11870] (g:13408, t:21871).	2	26543	0.294857	1.22676	0.00121634	0.028182	MED	unflagged
ENSGALP00000023085		Gallus gallus actinin, alpha 4 (ACTN4), mRNA. [Source:RefSeq mRNA;Acc:NM_205126] (g:14305, t:23128).	40	2972387	0.294364	1.22634	0.00246602	0.0423996	MED	unflagged
ENSGALP00000019758		Gallus gallus diazepam binding inhibitor (GABA receptor modulator, acyl-CoA binding protein) (DBI), mRNA. [Source:RefSeq mRNA;Acc:NM_204576] (g:12112, t:19785).	21	2280175	0.294099	1.22612	0.0199876	0.132998	non	unflagged
ENSGALP00000024963		roundabout, axon guidance receptor, homolog 1 (Drosophila) [Source:HGNC Symbol;Acc:HGNC:10249] (g:15511, t:25009).	13	261189	0.293334	1.22547	0.0132279	0.109538	non	unflagged
ENSGALP00000005112		Uncharacterized protein [Source:UniProtKB/TrEMBL;Acc:F1NLI6] (g:3235, t:5121).	3	15108	-0.293246	1.22539	0.0306421	0.169679	non	unflagged
ENSGALP00000041459		Gallus gallus dihydrofolate reductase (DHFR), mRNA. [Source:RefSeq mRNA;Acc:NM_001006584] (g:26757, t:44321).	5	160747	0.293207	1.22536	0.0265643	0.156797	non	unflagged
ENSGALP00000016152		HECT domain containing E3 ubiquitin protein ligase 1 [Source:HGNC Symbol;Acc:HGNC:20157] (g:9946, t:16171).	20	449264	0.292727	1.22495	0.00736822	0.0793313	LOW	unflagged
ENSGALP00000010784		calcium/calmodulin-dependent protein kinase I [Source:HGNC Symbol;Acc:HGNC:1459] (g:6678, t:10798).	3	67872	0.292339	1.22462	0.0257854	0.153472	non	unflagged
ENSGALP00000012086		Gallus gallus glutamic-oxaloacetic transaminase 1, soluble (aspartate aminotransferase 1) (GOT1), mRNA. [Source:RefSeq mRNA;Acc:NM_205321] (g:7484, t:12100).	45	1586398	0.291769	1.22414	0.00037468	0.0130526	MED	unflagged
ENSGALP00000002039		Gallus gallus family with sequence similarity 18, member B1 (FAM18B1), mRNA. [Source:RefSeq mRNA;Acc:NM_001030699] (g:1335, t:2041).	3	40672	-0.290783	1.2233	0.0467523	0.208877	non	unflagged
ENSGALP00000010034		acyl-CoA synthetase family member 3 [Source:HGNC Symbol;Acc:HGNC:27288] (g:6223, t:10048).	8	103834	-0.290683	1.22322	0.00113273	0.0269529	MED	unflagged
ENSGALP00000035717		Gallus gallus SGT1, suppressor of G2 allele of SKP1 (S. cerevisiae) (SUGT1), mRNA. [Source:RefSeq mRNA;Acc:NM_001030823] (g:16946, t:36497).	17	1197695	0.290052	1.22268	0.0150803	0.11649	non	unflagged
ENSGALP00000013046		ADP-ribosylation factor-like 3 [Source:HGNC Symbol;Acc:HGNC:694] (g:8049, t:13061).	5	115770	0.29003	1.22267	0.00804126	0.0837107	LOW	unflagged
ENSGALP00000003019		aprataxin [Source:HGNC Symbol;Acc:HGNC:15984] (g:1954, t:3023).	4	31192	-0.289658	1.22235	0.00597409	0.0687823	LOW	unflagged
ENSGALP00000016538		Gallus gallus calpain 1, (mu/I) large subunit (CAPN1), mRNA. [Source:RefSeq mRNA;Acc:NM_205303] (g:10186, t:16557).	12	367002	0.288772	1.2216	0.000456564	0.0147725	MED	unflagged
ENSGALP00000005194		Gallus gallus threonyl-tRNA synthetase (TARS), mRNA. [Source:RefSeq mRNA;Acc:NM_001031447] (g:3288, t:5203).	26	679068	0.288658	1.2215	0.0272235	0.158581	non	unflagged
ENSGALP00000007825		Gallus gallus target of myb1-like 2 (TOM1L2), mRNA. [Source:RefSeq mRNA;Acc:NM_001270967] (g:4902, t:7838).	8	281615	0.288537	1.2214	0.000852456	0.0223812	MED	unflagged
ENSGALP00000042527		lysyl oxidase-like 1 [Source:HGNC Symbol;Acc:HGNC:6665] (g:28247, t:44585).	2	33793	0.288525	1.22139	0.00867232	0.0868862	LOW	unflagged
ENSGALP00000013517		ADP-ribosylation factor-like protein 8A [Source:RefSeq peptide;Acc:NP_001012886] (g:8314, t:13532).	3	51882	0.2885	1.22137	0.0459467	0.206489	non	unflagged
ENSGALP00000013738		Gallus gallus Rho GDP dissociation inhibitor (GDI) alpha (ARHGDIA), mRNA. [Source:RefSeq mRNA;Acc:NM_001080871] (g:8443, t:13753).	20	1305029	0.288382	1.22127	0.00131105	0.0293609	MED	unflagged
ENSGALP00000013053		Uncharacterized protein [Source:UniProtKB/TrEMBL;Acc:E1C2A1] (g:8054, t:13068).	21	1941154	0.288259	1.22117	0.00711515	0.0778722	LOW	unflagged
ENSGALP00000042274		tubulin, beta 2A class IIa [Source:HGNC Symbol;Acc:HGNC:12412] (g:26802, t:45583).	4	35569	0.286924	1.22004	0.0328154	0.175256	non	unflagged
ENSGALP00000005122		LSM1, U6 small nuclear RNA associated [Source:HGNC Symbol;Acc:HGNC:20472] (g:3245, t:5131).	4	67750	0.286124	1.21936	0.0021707	0.0389103	MED	unflagged
ENSGALP00000040718		Gallus gallus proteasome (prosome, macropain) activator subunit 4 (PSME4), mRNA. [Source:RefSeq mRNA;Acc:NM_001006393] (g:8163, t:43729).	5	36680	0.285692	1.21899	0.0112394	0.0991822	LOW	unflagged
ENSGALP00000016080		cullin-associated and neddylation-dissociated 1 [Source:HGNC Symbol;Acc:HGNC:30688] (g:9899, t:16099).	50	2021452	0.285047	1.21845	1.29887e-05	0.00130622	HIGH	unflagged
ENSGALP00000003934		GDP-mannose pyrophosphorylase B [Source:HGNC Symbol;Acc:HGNC:22932] (g:2500, t:3943).	5	299217	0.284995	1.21841	9.88381e-05	0.00566459	HIGH	unflagged
ENSGALP00000005367		aminoacyl tRNA synthetase complex-interacting multifunctional protein 2 [Source:HGNC Symbol;Acc:HGNC:20609] (g:3400, t:5377).	7	349711	0.284424	1.21792	0.0017668	0.034878	MED	unflagged
ENSGALP00000001366		Uncharacterized protein [Source:UniProtKB/TrEMBL;Acc:F1NE56] (g:21694, t:1368).	3	61015	-0.284294	1.21781	0.019371	0.131525	non	unflagged
ENSGALP00000025927		trichorhinophalangeal syndrome I [Source:HGNC Symbol;Acc:HGNC:12340] (g:16123, t:25974).	5	36251	-0.283946	1.21752	0.00639823	0.0719489	LOW	unflagged
ENSGALP00000007493		Uncharacterized protein [Source:UniProtKB/TrEMBL;Acc:F1NIF9] (g:4711, t:7505).	13	373846	-0.283745	1.21735	0.0029564	0.0464621	MED	unflagged
ENSGALP00000005154		Gallus gallus polymerase I and transcript release factor (PTRF), mRNA. [Source:RefSeq mRNA;Acc:NM_001001471] (g:3261, t:5163).	2	72327	0.283534	1.21717	0.00836843	0.0854478	LOW	unflagged
ENSGALP00000016717		mitochondrial ribosomal protein L14 [Source:HGNC Symbol;Acc:HGNC:14279] (g:10285, t:16736).	5	112338	-0.282953	1.21668	0.00142293	0.0304697	MED	unflagged
ENSGALP00000043372		farnesyl diphosphate synthase [Source:HGNC Symbol;Acc:HGNC:3631] (g:28880, t:44496).	7	420692	0.282615	1.2164	0.000228754	0.00938068	HIGH	unflagged
ENSGALP00000031783		immunoglobulin (CD79A) binding protein 1 [Source:HGNC Symbol;Acc:HGNC:5461] (g:20330, t:32419).	3	328681	0.282428	1.21624	0.0140354	0.112664	non	unflagged
ENSGALP00000016608		target of EGR1, member 1 (nuclear) [Source:HGNC Symbol;Acc:HGNC:15954] (g:10228, t:16627).	2	59950	0.281816	1.21572	0.00189435	0.0364083	MED	unflagged
ENSGALP00000040836		chromosome 6 open reading frame 211 [Source:HGNC Symbol;Acc:HGNC:17872] (g:26322, t:43331).	4	351627	0.281586	1.21553	0.0123942	0.104863	non	unflagged
ENSGALP00000003899		S-adenosylmethionine synthase isoform type-1 [Source:RefSeq peptide;Acc:NP_001186448] (g:2479, t:3908).	3	134147	0.281458	1.21542	0.0231529	0.143661	non	unflagged
ENSGALP00000014100		uncharacterized protein LOC424529 [Source:RefSeq peptide;Acc:NP_001264489] (g:8670, t:14116).	2	34802	0.281404	1.21538	0.0184611	0.127955	non	unflagged
ENSGALP00000000088		proteasome subunit alpha type-5 [Source:RefSeq peptide;Acc:NP_001026578] (g:65, t:89).	41	2743890	0.281162	1.21517	0.0025483	0.0427918	MED	unflagged
ENSGALP00000004416		pyridoxal-dependent decarboxylase domain containing 1 [Source:HGNC Symbol;Acc:HGNC:28995] (g:2796, t:4425).	6	311995	0.280968	1.21501	0.0135032	0.110057	non	unflagged
ENSGALP00000004817		Gallus gallus peroxiredoxin 6 (PRDX6), mRNA. [Source:RefSeq mRNA;Acc:NM_001039329] (g:3053, t:4826).	31	1811728	0.280763	1.21484	0.00256633	0.0427918	MED	unflagged
ENSGALP00000031085		Gallus gallus RWD domain containing 1 (RWDD1), mRNA. [Source:RefSeq mRNA;Acc:NM_001031075] (g:14953, t:31721).	2	85549	0.280677	1.21477	0.0246908	0.1507	non	unflagged
ENSGALP00000007893		TAM41, mitochondrial translocator assembly and maintenance protein, homolog (S. cerevisiae) [Source:HGNC Symbol;Acc:HGNC:25187] (g:4940, t:7907).	2	29800	-0.280484	1.2146	0.0141319	0.112773	non	unflagged
ENSGALP00000026206		Uncharacterized protein [Source:UniProtKB/TrEMBL;Acc:F1NRQ6] (g:16285, t:26256).	2	24043	-0.280347	1.21449	0.0324338	0.174487	non	unflagged
ENSGALP00000008874		Uncharacterized protein [Source:UniProtKB/TrEMBL;Acc:E1C3Y4] (g:5540, t:8888).	9	83484	-0.279896	1.21411	0.00716107	0.0781227	LOW	unflagged
ENSGALP00000018939		Gallus gallus group-specific component (vitamin D binding protein) (GC), mRNA. [Source:RefSeq mRNA;Acc:NM_204882] (g:11612, t:18962).	15	208960	0.279552	1.21382	0.00200559	0.0376645	MED	unflagged
ENSGALP00000012326		Fas (TNFRSF6)-associated via death domain [Source:HGNC Symbol;Acc:HGNC:3573] (g:7625, t:12340).	6	70439	0.279149	1.21348	0.0168918	0.122533	non	unflagged
ENSGALP00000013880		Gallus gallus bromodomain containing 1 (BRD1), mRNA. [Source:RefSeq mRNA;Acc:NM_001199482] (g:8526, t:13896).	2	10129	-0.279047	1.21339	0.0427814	0.200374	non	unflagged
ENSGALP00000016523		Gallus gallus heat shock protein 90kDa alpha (cytosolic), class B member 1 (HSP90AB1), mRNA. [Source:RefSeq mRNA;Acc:NM_206959] (g:10175, t:16542).	114	5768681	0.278978	1.21333	0.0194585	0.131621	non	unflagged
ENSGALP00000042140		Gallus gallus bromodomain containing 4 (BRD4), mRNA. [Source:RefSeq mRNA;Acc:NM_001031588] (g:28734, t:44801).	12	527868	0.278883	1.21326	0.0112011	0.0990085	LOW	unflagged
ENSGALP00000010583		DnaJ (Hsp40) homolog, subfamily B, member 11 [Source:HGNC Symbol;Acc:HGNC:14889] (g:6564, t:10597).	17	500736	-0.278816	1.2132	0.0077572	0.0818731	LOW	unflagged
ENSGALP00000007454	IVD	Gallus gallus isovaleryl-CoA dehydrogenase (IVD), nuclear gene encoding mitochondrial protein, mRNA. [Source:RefSeq mRNA;Acc:NM_001199561] (g:4686, t:7466).	8	392459	-0.2784	1.21285	0.00139384	0.0300777	MED	unflagged
ENSGALP00000000503		Gallus gallus high mobility group nucleosomal binding domain 2 (HMGN2), mRNA. [Source:RefSeq mRNA;Acc:NM_001079485] (g:372, t:504).	8	142787	-0.278065	1.21257	0.0325539	0.174805	non	unflagged
ENSGALP00000022243		aminopeptidase puromycin sensitive [Source:HGNC Symbol;Acc:HGNC:7900] (g:13702, t:22282).	47	2073238	0.27806	1.21256	0.0136774	0.11066	non	unflagged
ENSGALP00000032348		Gallus gallus family with sequence similarity 175, member B (FAM175B), mRNA. [Source:RefSeq mRNA;Acc:NM_001031241] (g:9712, t:32987).	3	95527	0.277509	1.2121	0.0162606	0.121216	non	unflagged
ENSGALP00000019299		Gallus gallus small nuclear ribonucleoprotein D1 polypeptide 16kDa (SNRPD1), mRNA. [Source:RefSeq mRNA;Acc:NM_001277998] (g:11842, t:19325).	3	290056	-0.277339	1.21196	0.0419163	0.19819	non	unflagged
ENSGALP00000027534		heat shock 105kDa [Source:RefSeq peptide;Acc:NP_001153170] (g:17077, t:27586).	34	998859	0.277156	1.2118	0.00238087	0.041223	MED	unflagged
ENSGALP00000003634		Gallus gallus nucleotide binding protein 2 (NUBP2), mRNA. [Source:RefSeq mRNA;Acc:NM_001007833] (g:2316, t:3641).	5	45347	0.276888	1.21158	0.0182483	0.127661	non	unflagged
ENSGALP00000022566		tubulin folding cofactor E [Source:HGNC Symbol;Acc:HGNC:11582] (g:13950, t:22606).	7	150157	0.276703	1.21142	0.00173079	0.0346283	MED	unflagged
ENSGALP00000005161	STAT3	Gallus gallus signal transducer and activator of transcription 3 (acute-phase response factor) (STAT3), transcript variant 1, mRNA. [Source:RefSeq mRNA;Acc:NM_001030931] (g:3267, t:5170).	7	144108	0.27655	FALSE	0.00137786	0.0299755	MED	unflagged
ENSGALP00000027380		solute carrier family 25, member 30 [Source:HGNC Symbol;Acc:HGNC:27371] (g:16979, t:27432).	2	23451	-0.276247	1.21104	0.00354706	0.0513094	LOW	unflagged
ENSGALP00000006046		Gallus gallus actin related protein 2/3 complex, subunit 3, 21kDa (ARPC3), mRNA. [Source:RefSeq mRNA;Acc:NM_001277486] (g:3820, t:6056).	7	320957	-0.27622	1.21102	3.82726e-05	0.00277692	HIGH	unflagged
ENSGALP00000000615		karyopherin (importin) beta 1 [Source:HGNC Symbol;Acc:HGNC:6400] (g:454, t:616).	46	1627065	0.276167	1.21097	0.000194431	0.0087258	HIGH	unflagged
ENSGALP00000041807		Gallus gallus ariadne homolog 2 (Drosophila) (ARIH2), mRNA. [Source:RefSeq mRNA;Acc:NM_001199221] (g:6956, t:44557).	2	71833	0.276094	1.21091	0.0415651	0.197277	non	unflagged
ENSGALP00000042374		thimet oligopeptidase 1 [Source:HGNC Symbol;Acc:HGNC:11793] (g:29167, t:42769).	30	1414330	0.274608	1.20967	0.0174114	0.12455	non	unflagged
ENSGALP00000022436		tubulin, beta class I [Source:HGNC Symbol;Acc:HGNC:20778] (g:29076, t:22476).	33	920483	0.274474	1.20955	0.0351256	0.180192	non	unflagged
ENSGALP00000031757		Gallus gallus WD repeat domain 44 (WDR44), mRNA. [Source:RefSeq mRNA;Acc:NM_001012884] (g:5997, t:32393).	4	23408	0.274221	1.20934	0.0381527	0.188116	non	unflagged
ENSGALP00000041828		Gallus gallus hyaluronan and proteoglycan link protein 1 (HAPLN1), mRNA. [Source:RefSeq mRNA;Acc:NM_205482] (g:15627, t:45959).	14	468192	-0.274141	1.20927	0.0255348	0.153094	non	unflagged
ENSGALP00000037579		Gallus gallus diacylglycerol kinase, zeta (DGKZ), mRNA. [Source:RefSeq mRNA;Acc:NM_001031192] (g:8380, t:38374).	14	537934	0.274135	1.20927	0.0086085	0.0866311	LOW	unflagged
ENSGALP00000013470		Gallus gallus proteasome (prosome, macropain) 26S subunit, non-ATPase, 10 (PSMD10), mRNA. [Source:RefSeq mRNA;Acc:NM_001277906] (g:8287, t:13485).	4	174432	0.274051	1.2092	0.0273969	0.159172	non	unflagged
ENSGALP00000014710		Gallus gallus yippee-like 5 (Drosophila) (YPEL5), mRNA. [Source:RefSeq mRNA;Acc:NM_001007900] (g:9047, t:14726).	2	36138	0.273755	1.20895	0.0302407	0.168633	non	unflagged
ENSGALP00000037229		serum paraoxonase/arylesterase 2 precursor [Source:RefSeq peptide;Acc:NP_001188397] (g:9689, t:38023).	6	81113	-0.273244	1.20852	0.0174323	0.12455	non	unflagged
ENSGALP00000019585		Gallus gallus UDP glycosyltransferase 8 (UGT8), mRNA. [Source:RefSeq mRNA;Acc:NM_204204] (g:12018, t:19611).	3	79683	-0.273181	1.20847	0.0051959	0.0635485	LOW	unflagged
ENSGALP00000010631		Gallus gallus protein O-fucosyltransferase 1 (POFUT1), mRNA. [Source:RefSeq mRNA;Acc:NM_204427] (g:6594, t:10645).	4	120858	-0.272958	1.20828	0.00165367	0.0337703	MED	unflagged
ENSGALP00000013321		Gallus gallus eukaryotic translation initiation factor 3, subunit J (EIF3J), mRNA. [Source:RefSeq mRNA;Acc:NM_001012771] (g:8187, t:13336).	13	476405	0.272939	1.20827	0.000906761	0.0228554	MED	unflagged
ENSGALP00000041628		hydroxysteroid (17-beta) dehydrogenase 12 [Source:HGNC Symbol;Acc:HGNC:18646] (g:26349, t:45319).	9	210723	-0.272933	1.20826	0.000530093	0.0161451	MED	unflagged
ENSGALP00000028746		Gallus gallus tyrosine 3-monooxygenase/tryptophan 5-monooxygenase activation protein, zeta polypeptide (YWHAZ), mRNA. [Source:RefSeq mRNA;Acc:NM_001031343] (g:10725, t:29403).	50	5108361	0.272807	1.20816	0.0304151	0.169397	non	unflagged
ENSGALP00000001360		angiopoietin-related protein 2 precursor [Source:RefSeq peptide;Acc:NP_001264628] (g:927, t:1362).	6	121314	-0.272789	1.20814	0.00201022	0.0376645	MED	unflagged
ENSGALP00000017119		Gallus gallus oligosaccharyltransferase complex subunit (OSTC), mRNA. [Source:RefSeq mRNA;Acc:NM_001006442] (g:10526, t:17138).	2	103356	-0.272763	1.20812	0.00204137	0.0378262	MED	unflagged
ENSGALP00000003492		Transcription factor CP2 [Source:UniProtKB/Swiss-Prot;Acc:Q7T2U9] (g:2235, t:3498).	5	93216	0.271535	1.20709	0.0347187	0.179748	non	unflagged
ENSGALP00000015687		Gallus gallus collagen, type I, alpha 2 (COL1A2), mRNA. [Source:RefSeq mRNA;Acc:NM_001079714] (g:9641, t:15703).	11	547711	-0.270608	1.20632	0.00745549	0.0797947	LOW	unflagged
ENSGALP00000028987		Gallus gallus adrenergic, beta, receptor kinase 1 (ADRBK1), mRNA. [Source:RefSeq mRNA;Acc:NM_001031353] (g:18763, t:29637).	3	16062	-0.269701	1.20556	0.0295657	0.16577	non	unflagged
ENSGALP00000019417		protein phosphatase, Mg2+/Mn2+ dependent, 1A [Source:HGNC Symbol;Acc:HGNC:9275] (g:11917, t:19443).	7	189233	0.269293	1.20522	0.00528464	0.0643085	LOW	unflagged
ENSGALP00000017301		enoyl CoA hydratase domain containing 2 [Source:HGNC Symbol;Acc:HGNC:23408] (g:10647, t:17321).	6	216923	-0.268767	1.20478	0.0035905	0.0516887	LOW	unflagged
ENSGALP00000016337		LPS-responsive vesicle trafficking, beach and anchor containing [Source:HGNC Symbol;Acc:HGNC:1742] (g:10061, t:16356).	6	18971	0.268754	1.20477	0.042157	0.198671	non	unflagged
ENSGALP00000037994		Uncharacterized protein [Source:UniProtKB/TrEMBL;Acc:E1BYT2] (g:23447, t:38786).	5	141714	0.268496	1.20455	0.00120304	0.0281236	MED	unflagged
ENSGALP00000042983		zinc finger protein 687 [Source:HGNC Symbol;Acc:HGNC:29277] (g:29036, t:43037).	2	106013	-0.268448	1.20451	0.0284429	0.162487	non	unflagged
ENSGALP00000025525		Gallus gallus carbonic anhydrase II (CA2), mRNA. [Source:RefSeq mRNA;Acc:NM_205317] (g:15862, t:25572).	9	608684	0.268035	1.20417	0.00201396	0.0376645	MED	unflagged
ENSGALP00000016660		nuclear autoantigenic sperm protein (histone-binding) [Source:HGNC Symbol;Acc:HGNC:7644] (g:10255, t:16679).	71	3395146	0.267894	1.20405	0.0434226	0.20143	non	unflagged
ENSGALP00000010494	VDAC1	Gallus gallus voltage-dependent anion channel 1 (VDAC1), nuclear gene encoding mitochondrial protein, mRNA. [Source:RefSeq mRNA;Acc:NM_001033869] (g:6503, t:10508).	21	245216	-0.267162	1.20344	0.000185553	0.00845297	HIGH	unflagged
ENSGALP00000004799		spermidine synthase [Source:HGNC Symbol;Acc:HGNC:11296] (g:3039, t:4808).	3	56786	0.267038	1.20333	0.0167661	0.122533	non	unflagged
ENSGALP00000019733		acyloxyacyl hydrolase (neutrophil) [Source:HGNC Symbol;Acc:HGNC:548] (g:12097, t:19760).	2	25370	-0.266902	1.20322	0.00332771	0.0491321	MED	unflagged
ENSGALP00000042281		minichromosome maintenance complex component 3 associated protein [Source:HGNC Symbol;Acc:HGNC:6946] (g:4363, t:45839).	2	23830	-0.266789	1.20313	0.0151723	0.117031	non	unflagged
ENSGALP00000002472		autophagy related 16-like 1 (S. cerevisiae) [Source:HGNC Symbol;Acc:HGNC:21498] (g:1619, t:2475).	4	29286	0.265658	1.20218	0.0321874	0.173819	non	unflagged
ENSGALP00000000494		SWI/SNF related, matrix associated, actin dependent regulator of chromatin, subfamily d, member 2 [Source:HGNC Symbol;Acc:HGNC:11107] (g:363, t:495).	7	84033	-0.26549	1.20204	0.0337446	0.178254	non	unflagged
ENSGALP00000041966		transmembrane protein 165 [Source:HGNC Symbol;Acc:HGNC:30760] (g:27886, t:45222).	2	22640	-0.265221	1.20182	0.042941	0.200768	non	unflagged
ENSGALP00000023269		Gallus gallus mitochondrial ribosomal protein L51 (MRPL51), nuclear gene encoding mitochondrial protein, mRNA. [Source:RefSeq mRNA;Acc:NM_001008675] (g:14435, t:23314).	4	48396	-0.26495	1.20159	0.00542547	0.0651813	LOW	unflagged
ENSGALP00000016536		Gallus gallus heat shock 70kDa protein 4-like (HSPA4L), mRNA. [Source:RefSeq mRNA;Acc:NM_001012576] (g:10185, t:16555).	45	2342090	0.264936	1.20158	0.0137953	0.111408	non	unflagged
ENSGALP00000008132		Gallus gallus chromosome 8 open reading frame, human C1orf27 (C8H1ORF27), mRNA. [Source:RefSeq mRNA;Acc:NM_001031272] (g:5080, t:8146).	5	114500	-0.26456	1.20127	0.00496212	0.0619393	LOW	unflagged
ENSGALP00000023167		apolipoprotein A-V [Source:HGNC Symbol;Acc:HGNC:17288] (g:14368, t:23212).	11	194928	0.264491	1.20121	0.00284173	0.0452132	MED	unflagged
ENSGALP00000006979		translocase of inner mitochondrial membrane 22 homolog (yeast) [Source:HGNC Symbol;Acc:HGNC:17317] (g:4383, t:6990).	2	23746	-0.26407	1.20086	0.0060776	0.069335	LOW	unflagged
ENSGALP00000008312		mitochondrial ribosomal protein L16 [Source:HGNC Symbol;Acc:HGNC:14476] (g:5182, t:8326).	6	291495	-0.263669	1.20053	0.000273456	0.010337	MED	unflagged
ENSGALP00000013659		THUMP domain containing 3 [Source:HGNC Symbol;Acc:HGNC:24493] (g:8394, t:13674).	14	425278	0.263339	1.20025	0.0201385	0.132998	non	unflagged
ENSGALP00000020074		Gallus gallus RAB32, member RAS oncogene family (RAB32), mRNA. [Source:RefSeq mRNA;Acc:NM_001277672] (g:12300, t:20101).	2	36678	-0.263125	1.20008	0.00585903	0.0684838	LOW	unflagged
ENSGALP00000002646		NudC domain containing 2 [Source:HGNC Symbol;Acc:HGNC:30535] (g:1726, t:2649).	3	71619	0.26263	1.19966	0.00584505	0.0684705	LOW	unflagged
