# Supplementary material for: Increased Hemodynamic Load in Early Embryonic Stages Alters Myofibril and Mitochondrial Organization in the Myocardium
Source: Front Physiol. 2017 Aug 30;8:631. doi: 10.3389/fphys.2017.00631 (PMC5582297; doi:10.3389/fphys.2017.00631)
Supplement: Supplementary file 5 [file DataSheet4.xlsx]

## Sheet: Sheet0
Supplementary data to paper:
Increased Hemodynamic Load in Early Embryonic Stages Alters Myofibril and Mitochondrial Organization in the Myocardium
by Madeline Midgett, Claudia S. López, Larry David, Alina Maloyan, Sandra Rugonyi
Results of pathway analysis performed with IPA using our proteomics data.
© 2000-2017 QIAGEN. All rights reserved.
Significantly inhibited and activated pathways after banding (pathways from Figure 8)
Ingenuity Canonical Pathways	-log(p-value)	Ratio	z-score	Downregulated	No change	Upregulated	No overlap with dataset	Molecules
Remodeling of Epithelial Adherens Junctions	11.1	0.29	-2.333	14/69 (20%)	0/69 (0%)	17/69 (25%)	38/69 (55%)	TUBA1B,RAB5C,ARPC5,CTNNA1,RAB5B,TUBB,MAPRE2,CLIP1,TUBB2B,ARF6,RAB5A,ACTR3,ARPC3,TUBA1C,VCL,HGS,TUBB1,ACTR2,SRC,TUBB4B,MAPRE1,ACTN2,TUBA4A,RAB7A,DNM1,ARPC1A,ARPC2,ACTN4,DNM1L,ARPC4,CTNND1
Actin Nucleation by ARP-WASP Complex	2.55	0.143	-2.828	14/56 (25%)	0/56 (0%)	7/56 (13%)	35/56 (63%)	ITGB1,ACTR2,GRB2,RHOC,RHOT2,ARPC5,RAC1,ROCK1,NCK2,ROCK2,ARPC1A,RRAS2,ACTR3,PPP1R12A,RHOT1,CDC42,RHOA,ARPC2,ARPC3,FNBP1,ARPC4
Sonic Hedgehog Signaling	2.05	0.167	-2	1/30 (3%)	0/30 (0%)	4/30 (13%)	25/30 (83%)	PRKACB,GRK2,PRKAR2A,CDK1,PRKAR1A
Ephrin Receptor Signaling	2.03	0.0862	-2.138	24/174 (14%)	0/174 (0%)	21/174 (12%)	129/174 (74%)	RAP1B,RAPGEF1,MAPK1,RACK1,ARPC5,GNA11,ACP1,EP300,NCK2,ROCK2,GNB1,GNB4,ACTR3,AKT1,MAP2K2,CFL2,CREB1,ARPC3,RASA1,MAP2K1,ITGB1,SRC,ACTR2,PXN,GRB2,CRKL,CREBBP,RAC1,GNAQ,STAT3,ROCK1,GNAI3,RRAS2,SDCBP,ARPC1A,PTPN11,ABI1,CDC42,ARPC2,RHOA,PAK2,GNAO1,EPHB3,MAP4K4,ARPC4
Leptin Signaling in Obesity	1.93	0.106	2.236	5/85 (6%)	0/85 (0%)	13/85 (15%)	67/85 (79%)	PRKACB,PIK3CA,MAPK1,PIK3C2A,PDIA3,GRB2,PDE3A,PRKAR2A,PLCG1,STAT3,PLCD1,AKT1,GAB1,PTPN11,MAP2K2,PLCB1,MAP2K1,PRKAR1A
IGF-1 Signaling	1.76	0.0943	2.646	7/106 (7%)	0/106 (0%)	20/106 (19%)	79/106 (75%)	PRKACB,CSNK2A1,PIK3CA,JAK1,MAPK1,YWHAH,PDPK1,YWHAQ,AKT1,MAP2K2,RASA1,MAP2K1,PXN,NEDD4,YWHAG,YWHAE,PIK3C2A,GRB2,YWHAB,MAPK8,PRKAR2A,STAT3,GRB10,RRAS2,PTPN11,GAB1,PRKAR1A
HIPPO signaling	1.45	0.092	-2.121	5/87 (6%)	0/87 (0%)	13/87 (15%)	69/87 (79%)	DLG1,YWHAG,TJP2,YWHAE,YWHAH,PPP2CA,YWHAB,PPP2R2A,NF2,MST1,PPP1CB,SKP1,PPP2R5A,YWHAQ,PPP1CC,PPP1R12A,LLGL1,PPP2R5E
Renin-Angiotensin Signaling	1.43	0.0833	2.121	7/120 (6%)	0/120 (0%)	17/120 (14%)	96/120 (80%)	PRKACB,PIK3CA,MAPK1,PIK3C2A,GRB2,ITPR2,PRKAR2A,RAC1,MAPK8,GNAQ,PLCG1,STAT3,RRAS2,MAP2K2,PTPN11,GAB1,ITPR3,PAK2,STAT1,MAP2K1,PRKD1,ACE,PRKAR1A,AGT
Other pathways considered in analysis (mentioned in results)
Ingenuity Canonical Pathways	-log(p-value)	Ratio	z-score	Downregulated	No change	Upregulated	No overlap with dataset	Molecules
Mitochondrial Dysfunction	8.84	0.164	#NUM!	47/171 (27%)	0/171 (0%)	12/171 (7%)	112/171 (65%)	NDUFA9,NDUFB5,ACO2,ATP5L,NCSTN,NDUFB8,DHODH,NDUFB3,VDAC2,NDUFB10,PDHA1,NDUFA5,NDUFS1,SOD2,GPD2,NDUFS6,NDUFA10,UQCRFS1,ATP5F1,ATP5J,CPT1A,CASP3,NDUFS7,NDUFAF2,GPX7,NDUFS5,ATP5C1,ATP5B,TXN2,UQCRC2,NDUFA12,NDUFS3,VDAC1,NDUFA4,ATP5H,COX6A1,UQCRH,RHOT2,NDUFB6,CASP8,ACO1,OGDH,NDUFAB1,COX4I1,NDUFS4,AIFM1,SDHA,NDUFAF1,NDUFB4,COX17,MAPK8,APP,UQCR10,COX7A2,CYCS,CYB5A,ATPAF2,UQCRC1,UQCRQ
EIF2 Signaling	5.86	0.122	1.941	23/221 (10%)	0/221 (0%)	72/221 (33%)	126/221 (57%)	RPL22,MAPK1,RPS23,RPL39,PDPK1,EIF4A2,RPL35A,HSPA5,RPS11,EIF2A,RPS7,EIF1,MAP2K2,RPL13,RPS20,EIF4G2,EIF3D,RPS13,EIF5,PAIP1,RPL21,RPL19,RPS2,EIF1AY,RPL32,RPL3,RPS8,EIF5B,EIF4G3,RPL7L1,EIF2B3,EIF2S3,RPL12,RPL37A,RPL10A,RPL9,EIF3M,RPS6,RPL15,PTBP1,RPL8,PTPN11,GAB1,HNRNPA1,RPL26L1,EIF4A3,CDK11A,EIF2B5,RPS25,RPS15A,RPL6,RPL24,PIK3CA,RPL36A,Rpl22l1,PPP1CB,EIF4G1,RPL7A,EIF2S1,EIF2B2,RPS4X,RPS28,RPL27A,PPP…
Oxidative Phosphorylation	5.32	0.156	#NUM!	32/109 (29%)	0/109 (0%)	6/109 (6%)	71/109 (65%)	NDUFA4,ATP5H,NDUFA9,COX6A1,UQCRH,NDUFB5,ATP5L,NDUFB8,NDUFB3,NDUFB10,NDUFS1,NDUFA5,NDUFS6,NDUFB6,NDUFA10,UQCRFS1,ATP5F1,NDUFAB1,COX4I1,NDUFS4,ATP5J,SDHA,NDUFB4,COX17,NDUFS7,NDUFS5,ATP5C1,ATP5B,UQCR10,UQCRC2,COX7A2,NDUFA12,CYCS,ATPAF2,CYB5A,NDUFS3,UQCRC1,UQCRQ
PI3K/AKT Signaling	2.53	0.105	0.302	6/124 (5%)	0/124 (0%)	21/124 (17%)	97/124 (78%)	PIK3CA,JAK1,MAPK1,YWHAH,PPP2CA,PPP2R2A,PDPK1,EIF4EBP1,YWHAQ,MTOR,AKT1,HSP90AB1,MAP2K2,INPP5B,TSC2,CHUK,MAP2K1,ITGB1,YWHAG,YWHAE,GRB2,YWHAB,PPP2R5A,BCL2L1,RRAS2,GAB1,PPP2R5E
JAK/Stat Signaling	0.814	0.0723	1.633	5/83 (6%)	0/83 (0%)	12/83 (14%)	66/83 (80%)	PIK3CA,JAK1,MAPK1,PIK3C2A,GRB2,GNAQ,STAT3,BCL2L1,MTOR,AKT1,RRAS2,MAP2K2,GAB1,PTPN11,STAT5B,STAT1,MAP2K1
